# Supplementary material for: Allele-specific DNA methylation and gene expression during shoot organogenesis in tissue culture of hybrid poplar
Source: Hortic Res. 2024 Jan 24;11(3):uhae027. doi: 10.1093/hr/uhae027 (PMC10967691; doi:10.1093/hr/uhae027)
Supplement: Web_Material_uhae027 [file web_material_uhae027.zip]

Archive with 12 entries (12 files):
- Figure S.docx
- Supplementary data.rar
- Table S1.xlsx
- Table S2.xlsx
- Table S3.xlsx
- Table S4.xlsx
- Table S5.xlsx
- Table S6.xlsx
- Table S7.xlsx
- Table S8.xlsx
- Table S9.xlsx
- Table S10.xlsx
