# Supplementary material for: Allele-specific DNA methylation and gene expression during shoot organogenesis in tissue culture of hybrid poplar
Source: Hortic Res. 2024 Jan 24;11(3):uhae027. doi: 10.1093/hr/uhae027 (PMC10967691; doi:10.1093/hr/uhae027)
Supplement: Web_Material_uhae027 [file web_material_uhae027.zip › Table S1.xlsx]

## Sheet: Sheet1
Table S1. WGBS reads mapped to the reference genome
Sample	Total reads	Unique mapping reads	Bisulfite conversion rate	Sequencing depth (X)
LE_1	131361960	102404030	0.994874	26.3226
LE_2	128593232	100239424	0.994445	25.7678
LE_3	122625568	96586460	0.994253	24.572
DP1_1	185452000	95735302	0.994804	37.1613
DP1_2	136409366	87830786	0.99506	27.334
DP1_3	154709194	98013658	0.99541	31.0009
DP2_1	142945604	88070860	0.994734	28.6437
DP2_2	146300220	94549580	0.99472	29.3159
DP2_3	134445302	89488168	0.994687	26.9404
IP1_1	124077824	93589624	0.994778	24.863
IP1_2	117489710	84287672	0.99459	23.5428
IP1_3	120768344	87953938	0.994921	24.1998
IP2_1	162348792	89161998	0.995013	32.5318
IP2_2	234776708	90735184	0.994814	47.045
IP2_3	235094508	90540824	0.994509	47.1087
IP3_1	207195696	81165030	0.99441	41.5183
IP3_2	155449072	90931194	0.994684	31.1492
IP3_3	234051952	87792784	0.994849	46.8998
