# Supplementary material for: Allele-specific DNA methylation and gene expression during shoot organogenesis in tissue culture of hybrid poplar
Source: Hortic Res. 2024 Jan 24;11(3):uhae027. doi: 10.1093/hr/uhae027 (PMC10967691; doi:10.1093/hr/uhae027)
Supplement: Web_Material_uhae027 [file web_material_uhae027.zip › Table S2.xlsx]

## Sheet: Sheet1
Table S2. Number of differentially methylated genes between samples at each phase during shoot regeneration
Methylation contexts	Methylation patterns	Number of DMGs
		LE vs. DP1	DP1 vs. DP2	LE vs. IP1	IP1 vs. IP2	IP2 vs. IP3
CG	hyper	106	45	91	1	5
	hypo	132	44	118	2	20
	Total	238	89	209	3	25
CHG	hyper	155	90	226	19	15
	hypo	739	150	333	16	105
	Total	894	240	559	35	120
CHH	hyper	289	2664	475	536	1353
	hypo	12184	31	9101	51	44
	Total	12473	2695	9576	587	1397
