# Supplementary material for: Allele-specific DNA methylation and gene expression during shoot organogenesis in tissue culture of hybrid poplar
Source: Hortic Res. 2024 Jan 24;11(3):uhae027. doi: 10.1093/hr/uhae027 (PMC10967691; doi:10.1093/hr/uhae027)
Supplement: Web_Material_uhae027 [file web_material_uhae027.zip › Table S3.xlsx]

## Sheet: Sheet1
Table S3 Dynamics of DNA methylation during shoot regeneration
Function	Gene_ID	Proteins	Description	LOG2(FC)
				Direct induction phases		Indirect induction phases
				DP1/LE	DP2/LE	IP0.5/LE	IP1/LE	IP1.5/LE	IP2/LE	IP3/LE
DNA methylation maintenance	Pop_A04G030671	MET1	A DNA methyltransferase specific to CG	4.7**	3.88**	4.21*	3.79*	3.82	3.17*	1.89
	Pop_A19G034371	MET1		1.54**	1.4	2.59**	1.36**	1.89*	2.68	1.41*
	Pop_G04G083874	MET1		5.42**	3.86	4.22*	3.17**	3.71	1.67	1.4
	Pop_UnG033990	MET1		1.42**	1.48	3.03**	1.69**	2.24	3.07	1.47*
	Pop_A01G029533	CMT3	A DNA methyltransferase specific to CHG	6.03**	4.78**	5.37*	4**	4.71	3.33*	2.9
	Pop_G01G075660	CMT3		4.61**	3.42**	4.07**	2.91**	3.31	2.34*	1.88
	Pop_A03G050300	CMT2	A DNA methyltransferase specific to CHH	1.95**	1.15	1.22	1.4	0.91	-0.44	-0.2
	Pop_G03G078189	CMT2		0.84	0.4	0.28	0.56	0.06	-0.81	-0.46
	Pop_A01G058944	DRM2	A de novo DNA methyltransferase	0.89**	0.46	0.51*	0.36	0.53	0.73*	0.23
	Pop_G01G058624	DRM2		0.28	-0.12	0.41*	0.02	0.12	0.19	-0.25
	Pop_A06G063239	DNMT2	A DNA methyltransferase	1.24*	0.55	0.42	-0.31	0.4	-0.07	0.22
	Pop_G06G003159	DNMT2		0.8**	0.31	0.13	0.19	0.46	0.11	0.07
	Pop_A10G069282	DRM3		-0.3*	-0.33	-0.17	0.06	-0.13	0.13	-0.3
	Pop_G10G047969	DRM3		-0.17	-0.46	-0.42	-0.08	-0.29	-0.15	-0.27
DNA demethylation	Pop_A06G089578	ROS1	An active DNA demethyltransferase	-0.43	-0.28	-0.83*	0.02	-0.33	0.07	-0.39
	Pop_G06G051986	ROS1		-0.47	-0.35	-0.64	-0.23	-0.74	-0.2	-0.63
	Pop_A08G006901	DME		-0.86*	-0.55	-0.99*	-0.86	-0.8*	-0.62	-0.54
	Pop_A10G046644	DME		1.42*	1.38*	0.64	2.05	1.4*	0.96	1.15
	Pop_G08G008699	DME		-0.33	0.04	-0.79*	-0.59	-0.43	-0.41	-0.02
	Pop_G10G006197	DME		1.04	0.72	0.75	1.35	0.96	0.7	-0.02
Components of the canonical RdDM pathway	Pop_A05G073225	NRPB1	The largest subunit of Pol II	0.12	0.15	0.03	-0.12	-0.02	0.39	0.25
	Pop_G05G017669	NRPB1		0.23	0.25	0.15	0.06	0.19	0.65	0.46
	Pop_A01G059996	NRPD1	The unique, largest subunit of Pol IV	0.46	-0.09	0.21	0.02	-0.31	-0.14	-0.57
	Pop_G01G004451	NRPD1		0.35	-0.4	-0.81	-0.45	-0.97	-1.15*	-1.07*
	Pop_A03G020110	NRPE1	The unique, largest subunit of Pol V	0.77*	0.39	0.61	0.3	0.09	0.69	0.25
	Pop_G01G075475	NRPE1		0.09	-1.01*	-1.16**	-0.49*	-0.47	-1.47**	-1.19**
	Pop_G03G055492	NRPE1		0.41	0.21	0.41	-0.05	-0.16	0.12	-0.05
	Pop_A16G025243	NRPE5	A special subunit of Pol V	-0.13	-0.65	-1.26*	-0.69	-0.89	-1.24*	-0.97*
	Pop_G16G025517	NRPE5		0.02	-0.54	-0.89*	-0.38	-0.68	-0.98*	-0.97*
	Pop_A08G046149	NRPE7		0.01	-0.37	-0.55	-0.42	-0.34	-0.49	-0.64
	Pop_A10G047265	NRPE7		-0.05	-0.1	-0.44*	-0.3	-0.27	-0.3	-0.41**
	Pop_G08G022203	NRPE7		-0.16	-0.1	-0.49	-0.41	-0.71*	-0.33	-0.59
	Pop_G10G060692	NRPE7		-0.38	-0.75**	-0.83**	-0.33	-0.3	-0.45	-0.68**
	Pop_G10G060694	NRPE7		0.53*	0.31	-0.25	0.23	-0.01	0.1	-0.08
	Pop_A06G062912	NRPD2	The shared second largest subunit of Pol IV and Pol V	1.78	1.29	1.83*	0.42	1.69	1.53	1.22
	Pop_A18G013044	NRPD2		0.91**	0.51	0.56*	0.09	0.29	0.35	-0.01
	Pop_G06G003097	NRPD2		2.58	-3.32	2.58	2	1	0	1.58
	Pop_G18G078379	NRPD2		0.51	0.56	0.54*	0.13	0.32	0.12	-0.04
	Pop_A16G025406	NRPD4	The shared fourth largest subunit of Pol IV and Pol V	0.88	0.29	0.46	0.03	-0.19	-0.59	-0.62
	Pop_UnG035158	NRPD4		0.73**	0.12	0.18	0.25	0	-0.12	-0.26
	Pop_A08G058000	CLSY1	A putative SWI/SNF chromatin remodeller; involved in the Pol IV pathway	0.67	0.72*	0.85*	0.29	0.21	0.57**	0.38*
	Pop_A10G069583	CLSY1		0.34	0.49	-0.1	1.09	-0.46	0.79	0.95
	Pop_A01G032342	SHH1	Binds to methylated H3K9 and recruits Pol IV	0.64*	0.06	-0.5	0.17	0.31	-0.44	0.03
	Pop_A18G012771	SHH1		1.15	0.38	0.18	0.91	0.8	0.26	0.48
	Pop_G01G016540	SHH1		0.49	0.14	-0.52	0.4	0.5	-0.55	-0.21
	Pop_G18G078632	SHH1		1.64*	1.02	1.03	1.01	1	0.49	-0.03
	Pop_A08G046032	SUVH9	An SRA domain protein that binds to methylated DNA and recruits Pol V	-0.88*	-0.49	-0.27	-0.43	-0.73	-0.07	-0.39
	Pop_A10G047420	SUVH9		-0.3	-0.12	-0.17	-0.58	-0.41	-0.38	0.23
	Pop_G08G082351	SUVH9		-0.11	-0.29	0.11	-0.36	-0.37	0.24	-0.08
	Pop_G10G020273	SUVH9		-0.34*	-0.42*	-0.57**	-0.51	-0.67**	-0.68**	-0.54**
	Pop_A02G012382	DMS3	A SMC solo hinge protein; part of the DDR complex; involved in the Pol V pathway	2.52*	1.98*	2.06**	2.14**	1.98	0.89	0.79
	Pop_A12G081658	DMS3		0.91	0.38	-0.2	-1.04	-2.28	-2.27	-2.15
	Pop_A15G076489	DMS3		0.55	-0.08	0.02	-0.21	0	-0.51	-0.66
	Pop_G02G035262	DMS3		1.5**	0.82	0.75	1.08**	0.82	-0.9	-0.46
	Pop_G12G073641	DMS3		0.53	0.03	-0.49	-0.44	-0.92	-2.11	-1.48
	Pop_G15G015182	DMS3		0.1	-0.31	-0.17	-0.52	-0.54	-0.81	-0.87
	Pop_A04G028373	DRD1	A putative SWI/SNF chromatin remodeller; part of the DDR complex; involved in the Pol V pathway	3.24**	2.97*	3.01*	2.51**	2.78	2.21**	2.13*
	Pop_A09G026687	DRD1		-1.08*	-1.05*	-0.36	-1.1*	-0.5	-0.36	-0.68
	Pop_A09G026688	DRD1		-0.33	-0.46	-0.3	-0.22	-0.44*	-0.23	-0.47*
	Pop_G04G028258	DRD1		2.69*	2.46*	2.93*	2.88**	2.29	2.29**	1.78*
	Pop_G09G077606	DRD1		-0.17	-0.21	0.09	0.04	0.06	0.16	-0.03
	Pop_A01G056870	IDN2	A dsRNA-binding protein in the Pol V pathway	1.54	0.42	0.87	0.74	1.12	0.22	0.37
	Pop_A10G046975	IDN2		0.64	0.47	0.71*	0.33	0.3	0.53*	-0.03*
	Pop_G01G020759	IDN2		4.73	3.17	4.25**	3.81	4.9*	5.04*	4.11
	Pop_G10G007127	IDN2		0.38	0.58	0.87*	0.4	0.06	0.67*	0.36
	Pop_A03G019913	FDM1	IDN2-like proteins, a dsRNA-binding protein in the Pol V pathway	0.79*	0.42	0.22	0.57	0.03	-0.2	-0.38
	Pop_G03G055705	FDM1		0.85	0.22	0.24	0.52	-0.04	-0.37	-0.66
	Pop_A08G057987	KTF1	Contains the AGO hook motif; involved in Pol V transcription	0.31	0.23	0.29	0.53	0.26	0.44	0.06
	Pop_G08G021772	KTF1		0.5	0.49	0.73*	0.79	0.43	0.72*	0.25
	Pop_A01G054546	AGO4	An Argonaute protein	1.51**	1.51*	2.07**	1.29*	1.05*	1.43	0.26
	Pop_A06G062059	AGO4		0.6	0.12	0.36	-0.72	-0.89	-0.42	-0.71
	Pop_A08G007021	AGO4		0.07	2.99**	0.06	2.57*	5.06	4.96*	4.21
	Pop_A16G035318	AGO4		0.26	0.09	-0.32	-0.07	-0.19	-0.33	-0.18
	Pop_G01G005820	AGO4		0.87*	0.73	1.26*	0.54	0.54	1.21	-0.1
	Pop_G06G089758	AGO4		0.63	-0.03	-0.15	-0.46	-0.55	-0.48	-0.86*
	Pop_G08G007480	AGO4		0.75	0.89	1.31*	-0.06	2.95**	3.29*	2.86
	Pop_G16G025167	AGO4		0.46*	0.14	-0.12	0.2	-0.15	-0.26	-0.19
	Pop_A14G045367	AGO6		2.06**	0.91	0.91	1.48	1.09	0.32	0.49
	Pop_G14G089118	AGO6		1.97**	1.15	1.34*	1.28	1.29	0.65	0.61
	Pop_A02G012473	DCL1	A Dicer endonuclease that produces 24‑nucleotide siRNAs	1.26*	1.06*	1.15*	1.33	1.12**	1.34**	0.92*
	Pop_G02G024248	DCL1		1.38*	1.4*	1.52**	1.69*	1.38**	1.66**	1.2*
	Pop_A08G058024	DCL2		3.05	2.37*	2.19**	1.08	2.01	2.02	1.3
	Pop_A10G069550	DCL2		2.53*	2.63**	2.54**	3.51*	3.09*	2.8*	2.34*
	Pop_G08G063534	DCL2		2.39*	1.68*	1.74**	1.01*	1.77*	1.61*	1.09
	Pop_G10G048493	DCL2		2.89*	3.27**	3.02**	3.87*	3.82**	3.58**	3.17*
	Pop_A18G012753	DCL3		0.08	-0.12	0.22	0.31	0.1	0.2	-0.24
	Pop_G18G011105	DCL3		0.32	0.2	0.46*	0.65*	0.53	0.66**	0.14
	Pop_A06G053722	DCL4		1.5	1.45*	1*	2.48*	1.58*	1.52	1.23
	Pop_G06G003319	DCL4		1.17	1.21*	0.79*	2.8*	1.4*	1.02	1.11
	Pop_A01G081888	HEN1	A small RNA methyltransferase	1.09**	0.53*	-0.02	0.46	-0.14	-0.65	-0.37
	Pop_A11G032596	HEN1		2.06**	1.7*	1.56*	2.85*	1.52	1.72	0.76
	Pop_G01G079656	HEN1		1.25**	0.86*	-0.2	1	0.05	-0.12	0.2
	Pop_G11G070299	HEN1		1.6*	0.71	0.9	2.52	0.64	0.8	-0.17
	Pop_A12G068145	MORC6	A MORC-type ATPase	-0.19	-0.05	0.24	-0.27	-0.33	-0.27	-0.4
	Pop_A15G017188	MORC6		-0.19	-0.27	0.07	-0.08	0.05	-0.17	-0.46
	Pop_G12G008998	MORC6		0.51	0.15	0.18	0.23	-0.25	-0.18	0.11
	Pop_G15G048877	MORC6		-0.11	-0.16	-0.14	-0.04	0.02	0.2	-0.48**
	Pop_UnG068220	MORC6		0.63*	0.1	-0.02	0.24	0.37	0.05	0.11
	Pop_A04G028341	NERD	Involved in non-canonical RdDM	0.31	0.16	0.28	0.15	0.15	0.3	0.22
	Pop_A09G025677	NERD		-3.17*	-2.17*	-2.17*	-4.17	-4.17**	-4.17**	-2.58*
	Pop_A09G025678	NERD		0.05	0.14	0.2	-0.3	-0.01	0.54*	0.22
	Pop_G04G028226	NERD		0.27	0.18	0.22	0.02	0.03	0.33**	0.19
	Pop_G09G077239	NERD		0.1	0.2	0.34	-0.26	-0.14	0.61*	0.43
	Pop_A08G046219	RDM1	An AGO4- and Pol II‑interacting protein; part of the DDR complex; involved in the Pol V pathway	0.2	0.23	0.16	0.13	0.13	-0.04	-0.18
	Pop_G08G022085	RDM1		0.52	-0.1	-0.02	0.19	0.03	-0.27	-0.43*
	Pop_A19G055130	RDM4		-0.1	-0.26	-0.22	-0.14	-0.16	0.39	0.02
	Pop_G19G084204	RDM4		0.22	0.11	0	-0.01	0.17	0.67	0.13
	Pop_A15G017139	RDR2	An RNA-dependent RNA polymerase	0.44*	0.24	-0.31	-0.33	-0.29	-0.34	-0.1
	Pop_G15G048826	RDR2		0.27	-0.29	-0.68	-0.29	-0.59	-0.62	-0.35
	Pop_A01G080047	SGS3	A dsRNAbinding protein	1.62	1.49	1.7*	1.63	1.8*	0.49	0.43
	Pop_A03G020010	SGS3		3.7	4.52*	0	5.85	2.32	2	0
	Pop_A03G020012	SGS3		1.74	2.21*	0.49	2.82*	1.77*	2.13**	1.55*
	Pop_A03G049335	SGS3		-2.9**	-2.3**	-2.12**	-2.89**	-1.93**	-1.48*	-1.98**
	Pop_A19G034364	SGS3		0.66*	0.32	0.86**	0.68	0.47	0.89**	0.06
	Pop_G01G075776	SGS3		2.52*	2.4*	2.98*	2.73**	3.09**	1.71	1.41
	Pop_G03G001035	SGS3		-2.09**	-2.44**	-2.24**	-2.87**	-2.06**	-2.49**	-3.31**
	Pop_G03G055595	SGS3		2.63	3.87	1.3	3.62*	2.66**	3.08*	2.11
	Pop_UnG034001	SGS3		0.69	0.31	0.82*	0.59	0.18	0.48	0.06
	Pop_A12G019316	HDA6	A histone deacetylase	0.88*	0.81*	1.59*	0.95**	1.47**	2.15	1.24*
	Pop_A15G048916	HDA6		1.55**	1.25**	1.44**	1.04	1.3**	1.48**	1.24*
	Pop_G12G068346	HDA6		0.88*	1.21**	1.87*	1.23**	1.92*	2.7	1.76**
	Pop_G15G017350	HDA6		1.37**	1.12**	1.23**	1.02*	1.27**	1.4**	1.3*
	Pop_A02G005061	LDL1		0.76*	0.27	0.14	0.02	0.1	-0.34	0.17
	Pop_A05G002094	LDL1		0.77	0.55	0.53	0.4	0.69	0.56	0.28
	Pop_A05G002095	LDL1		-1.22	-0.22	-0.22	0.19	0	0.19	-0.81
	Pop_G02G064958	LDL1		0.72*	0.1	0.13	-0.27	0.06	-0.52	0.16
	Pop_G05G057416	LDL1		1.01*	0.6	1.36*	1.1	0.91	0.2	0.11
	Pop_A11G020325	LDL2		0.16	-0.34	-0.5	-0.13	-0.42	-0.35	-0.34
	Pop_G11G078945	LDL2		-0.36	-0.35	-0.69*	-0.2	-0.64	-0.19	-0.28
	Pop_A02G005177	LDL3		-0.38	-0.32	-0.41	-0.41	-0.34	0.12	-0.14
	Pop_A05G001949	LDL3		-0.38	-0.54	-0.57*	-0.65	-0.8*	-0.45	-0.43
	Pop_G02G065112	LDL3		-0.5	-0.47	-0.3	-0.27	-0.41	0.32	-0.13
	Pop_G05G057229	LDL3		-0.63	-0.59	-0.65	-0.59	-1.19*	-0.47	-0.66
	Pop_A01G024859	JMJ14		-0.03	-0.26	0.23	1.11	1.21	1.01	0.5
	Pop_A11G032689	JMJ14		1.5**	1.55**	1.67**	2.06*	2.06**	2.01**	1.64*
	Pop_G01G072452	JMJ14		0.53	0.75	0.57	1.82*	1.7	1.52	0.77*
	Pop_G11G070201	JMJ14		1.55**	1.45**	1.78*	1.79**	2.21**	2.13*	1.58*
	Pop_A02G088701	UBP26	A histone H2B deubiquitinase	0.33	0	0.01	0.01	-0.27	-0.03	-0.08
	Pop_A05G056125	UBP26		0.34	0.25	0.14	0.3	0.2	0.39*	0.26
	Pop_G02G065686	UBP26		0.14	0.14	0.09	-0.06	-0.23	0.43	0.16
	Pop_G05G008249	UBP26		0.45	0.36	0.29	0.36	0.24	0.46**	0.26
	Pop_A02G033058	SUVR2	A putative histone methyltransferase	0.24	0.37	0.4	0.22	0.12	0.29	0.05
	Pop_A14G090688	SUVR2		-0.3	-0.14	-0.34	-0.34	-0.35	-0.1	-0.03
	Pop_G02G016082	SUVR2		0.36	0.26	0.09	0.17	0.05	0.6	-0.11
	Pop_G14G083007	SUVR2		-0.46	0.04	-0.46	-0.12	-0.09	-0.08	-0.28
	Pop_A02G024057	SUVH4	A H3K9 methyltransferase	0.09	0.04	0.28	-0.09	0.05	0.37	-0.04
	Pop_A03G019696	SUVH4		0.51	0.09	-0.16	-0.23	0.14	-0.46	-0.49
	Pop_A14G045745	SUVH4		3.11**	1.74	1.74	1.42*	1.58	0.26	-0.03
	Pop_G02G015902	SUVH4		0.28	-0.01	0.28	-0.14	0.15	0.39	0.14
	Pop_G03G013881	SUVH4		1.54**	0.99	0.86	0.8	1.11	0.73	0.35
	Pop_G14G000638	SUVH4		3.58**	2.48	2.54	1.9	2.24	0.2	0.6
	Pop_A07G022531	DDM1	A chromatin remodeller	4.61**	3.64*	4.19**	3.1*	3.16	3.37*	2.41*
	Pop_A19G055101	DDM1		4.97**	3.54*	4.69*	3.53*	3.76	2.62	1.58
	Pop_G07G062450	DDM1		4.87**	4.01**	4.09**	3.34*	3.71	3.35**	2.85*
	Pop_G19G084155	DDM1		4.46**	3.22	3.9*	3.08	2.92	1.64	0.06
