# Supplementary material for: Allele-specific DNA methylation and gene expression during shoot organogenesis in tissue culture of hybrid poplar
Source: Hortic Res. 2024 Jan 24;11(3):uhae027. doi: 10.1093/hr/uhae027 (PMC10967691; doi:10.1093/hr/uhae027)
Supplement: Web_Material_uhae027 [file web_material_uhae027.zip › Table S4.xlsx]

## Sheet: Sheet1
Table S4. Pearson correlation analysis of the relationship between the methylation rate of each bin and expression of corresponding genes
CG				CHG				CHH
Region	Distribution	r	Pvalue	Region	Distribution	r	Pvalue	Region	Distribution	r	Pvalue
Pop_A05G055965_R70	Downstream	-0.988742	1.25273e-14	Pop_A01G003795_R77	Downstream	0.617248	0.0063513	Pop_A01G002215_R72	Downstream	-0.616922	0.00638697
Pop_G14G023663_R80	Downstream	-0.981465	6.61037e-13	Pop_A01G003966_R72	Downstream	-0.640664	0.00417531	Pop_A01G003814_R66	Downstream	0.635342	0.00460636
Pop_G05G008119_R70	Downstream	-0.940528	6.52402e-09	Pop_A01G004013_R63	Downstream	-0.734067	0.000523907	Pop_A01G003918_R66	Downstream	0.693795	0.00140495
Pop_UnG003118_R70	Downstream	-0.906515	2.18014e-07	Pop_A01G004198_R69	Downstream	0.603084	0.00806185	Pop_A01G003920_R79	Downstream	-0.645151	0.00383799
Pop_A19G052826_R69	Downstream	-0.896511	4.76025e-07	Pop_A01G004256_R72	Downstream	-0.765874	0.0002111	Pop_A01G004132_R80	Downstream	0.816006	3.64198e-05
Pop_G19G009491_R74	Downstream	-0.887765	8.85381e-07	Pop_A01G004276_R71	Downstream	-0.625685	0.00548094	Pop_A01G004198_R73	Downstream	0.623855	0.00566088
Pop_A16G025420_R80	Downstream	-0.88743	9.05761e-07	Pop_A01G004495_R78	Downstream	0.726021	0.000646559	Pop_A01G004301_R68	Downstream	0.621232	0.00592731
Pop_A10G047115_R66	Downstream	-0.883465	1.17935e-06	Pop_A01G005917_R72	Downstream	-0.631729	0.00491909	Pop_A01G004301_R69	Downstream	0.698387	0.00126541
Pop_A18G018772_R80	Downstream	-0.869722	2.75054e-06	Pop_A01G005997_R69	Downstream	-0.747577	0.000361827	Pop_A01G004460_R66	Downstream	0.620692	0.00598338
Pop_G04G059242_R75	Downstream	-0.86878	2.90472e-06	Pop_A01G006024_R62	Downstream	0.684826	0.00171439	Pop_A01G005885_R62	Downstream	0.682335	0.00180971
Pop_G19G009686_R74	Downstream	-0.867093	3.19957e-06	Pop_A01G010298_R79	Downstream	-0.6133	0.00679524	Pop_A01G005967_R71	Downstream	-0.696382	0.00132485
Pop_G07G052061_R77	Downstream	-0.865748	3.45257e-06	Pop_A01G010305_R74	Downstream	0.740182	0.000444293	Pop_A01G005989_R67	Downstream	0.795272	7.97835e-05
Pop_G01G004651_R79	Downstream	-0.863892	3.82994e-06	Pop_A01G015486_R68	Downstream	0.679763	0.00191265	Pop_A01G005989_R73	Downstream	0.625865	0.00546344
Pop_G01G004873_R72	Downstream	-0.862639	4.1043e-06	Pop_A01G015540_R78	Downstream	-0.722463	0.000707997	Pop_A01G006014_R78	Downstream	-0.651184	0.00341994
Pop_G14G083019_R70	Downstream	-0.859619	4.83569e-06	Pop_A01G017606_R76	Downstream	-0.640749	0.00416873	Pop_A01G010159_R61	Downstream	-0.63242	0.00485802
Pop_G01G002281_R64	Downstream	-0.849963	7.97492e-06	Pop_A01G024363_R63	Downstream	-0.6668	0.00250807	Pop_A01G010213_R72	Downstream	0.826488	2.35943e-05
Pop_G04G028172_R67	Downstream	-0.848526	8.56587e-06	Pop_A01G024947_R71	Downstream	-0.644325	0.00389837	Pop_A01G010214_R79	Downstream	0.678638	0.00195917
Pop_G01G020929_R76	Downstream	-0.845678	9.84906e-06	Pop_A01G025021_R63	Downstream	-0.600655	0.00838941	Pop_A01G010228_R79	Downstream	0.677975	0.00198706
Pop_A06G062399_R64	Downstream	-0.843425	1.09771e-05	Pop_A01G025073_R67	Downstream	-0.617728	0.00629889	Pop_A01G010283_R66	Downstream	-0.701191	0.00118602
Pop_A10G047523_R79	Downstream	-0.840511	1.25991e-05	Pop_A01G025073_R79	Downstream	-0.751185	0.000326518	Pop_A01G010311_R64	Downstream	0.658303	0.00297539
Pop_G02G031027_R77	Downstream	-0.834854	1.63403e-05	Pop_A01G027319_R79	Downstream	-0.608055	0.00742374	Pop_A01G010311_R65	Downstream	0.717864	0.000794567
Pop_G06G082815_R71	Downstream	-0.827531	2.25625e-05	Pop_A01G032106_R76	Downstream	-0.640429	0.00419364	Pop_A01G010326_R73	Downstream	0.647947	0.00363937
Pop_A10G069275_R74	Downstream	-0.825339	2.47791e-05	Pop_A01G032172_R73	Downstream	-0.667155	0.00248992	Pop_A01G010392_R80	Downstream	-0.720549	0.000743003
Pop_A01G074929_R74	Downstream	-0.824731	2.54253e-05	Pop_A01G032172_R74	Downstream	-0.787923	0.000103179	Pop_A01G011816_R64	Downstream	0.656999	0.00305309
Pop_A03G050170_R71	Downstream	-0.822452	2.7979e-05	Pop_A01G032291_R73	Downstream	-0.653516	0.00326874	Pop_A01G015477_R68	Downstream	0.607185	0.00753232
Pop_G19G009574_R76	Downstream	-0.819833	3.11812e-05	Pop_A01G054475_R66	Downstream	-0.62845	0.00521773	Pop_A01G015477_R69	Downstream	0.797796	7.28656e-05
Pop_A01G067275_R73	Downstream	-0.815754	3.67892e-05	Pop_A01G054752_R61	Downstream	0.708618	0.000995487	Pop_A01G015503_R71	Downstream	-0.746621	0.000371697
Pop_A01G054457_R71	Downstream	-0.812412	4.20048e-05	Pop_A01G054753_R76	Downstream	0.742691	0.000414707	Pop_A01G015546_R67	Downstream	-0.613888	0.00672765
Pop_G01G081914_R63	Downstream	-0.810553	4.51691e-05	Pop_A01G054753_R78	Downstream	0.74161	0.000427254	Pop_A01G015546_R68	Downstream	-0.630331	0.00504472
Pop_A09G014446_R73	Downstream	-0.808961	4.80382e-05	Pop_A01G054880_R65	Downstream	-0.801652	6.3285e-05	Pop_A01G015602_R66	Downstream	-0.704142	0.00110698
Pop_A14G044997_R72	Downstream	-0.807916	5.00043e-05	Pop_A01G056848_R72	Downstream	-0.618294	0.00623758	Pop_A01G015602_R67	Downstream	-0.633494	0.00476425
Pop_G08G007456_R80	Downstream	-0.806277	5.32263e-05	Pop_A01G056898_R68	Downstream	-0.704044	0.00110952	Pop_A01G017612_R66	Downstream	-0.606147	0.00766369
Pop_A07G006603_R77	Downstream	-0.805636	5.45332e-05	Pop_A01G056913_R73	Downstream	0.631624	0.00492843	Pop_A01G024386_R65	Downstream	0.708672	0.000994203
Pop_G01G016700_R70	Downstream	-0.804827	5.6222e-05	Pop_A01G056925_R75	Downstream	-0.6151	0.00658979	Pop_A01G024894_R73	Downstream	0.649013	0.00356589
Pop_G07G062521_R78	Downstream	-0.803051	6.00855e-05	Pop_A01G056981_R70	Downstream	-0.696618	0.00131774	Pop_A01G025059_R79	Downstream	-0.617488	0.00632498
Pop_G01G020828_R70	Downstream	-0.802479	6.13758e-05	Pop_A01G058704_R80	Downstream	0.672856	0.00221333	Pop_A01G025083_R73	Downstream	0.844702	1.03246e-05
Pop_G01G058970_R64	Downstream	-0.800404	6.62613e-05	Pop_A01G058713_R80	Downstream	-0.638151	0.00437454	Pop_A01G025085_R68	Downstream	0.629135	0.00515422
Pop_A01G015547_R75	Downstream	-0.798892	7.00249e-05	Pop_A01G058863_R69	Downstream	0.701566	0.0011757	Pop_A01G027302_R78	Downstream	0.708441	0.000999696
Pop_G17G087023_R73	Downstream	-0.797951	7.24592e-05	Pop_A01G059048_R79	Downstream	-0.612467	0.00689209	Pop_A01G027308_R65	Downstream	0.679119	0.00193919
Pop_A03G049881_R71	Downstream	-0.79785	7.2725e-05	Pop_A01G059072_R77	Downstream	-0.851975	7.20609e-06	Pop_A01G027308_R66	Downstream	0.763087	0.000229849
Pop_A01G003801_R80	Downstream	-0.797691	7.31423e-05	Pop_A01G059074_R70	Downstream	-0.719736	0.000758316	Pop_A01G029546_R72	Downstream	-0.611061	0.00705802
Pop_G03G010554_R63	Downstream	-0.795479	7.91951e-05	Pop_A01G059612_R64	Downstream	0.783599	0.000119487	Pop_A01G029549_R69	Downstream	0.64826	0.00361764
Pop_G06G051451_R71	Downstream	-0.794031	8.33841e-05	Pop_A01G059625_R75	Downstream	-0.824709	2.54489e-05	Pop_A01G029585_R64	Downstream	-0.656039	0.00311132
Pop_A04G019615_R76	Downstream	-0.794003	8.34668e-05	Pop_A01G059757_R70	Downstream	0.627306	0.00532535	Pop_A01G029677_R80	Downstream	0.679512	0.00192297
Pop_G12G073658_R80	Downstream	-0.793483	8.50168e-05	Pop_A01G059825_R76	Downstream	-0.607716	0.00746588	Pop_A01G032087_R74	Downstream	0.621774	0.00587145
Pop_G08G007456_R65	Downstream	-0.790468	9.44953e-05	Pop_A01G059875_R68	Downstream	-0.613727	0.0067461	Pop_A01G032169_R80	Downstream	0.640436	0.00419307
Pop_G05G008360_R77	Downstream	-0.786835	0.000107094	Pop_A01G059922_R74	Downstream	-0.659694	0.00289436	Pop_A01G032233_R65	Downstream	0.634928	0.00464133
Pop_G08G087153_R71	Downstream	-0.786688	0.000107632	Pop_A01G059966_R74	Downstream	-0.810204	4.57852e-05	Pop_A01G032258_R75	Downstream	0.625559	0.00549312
Pop_A12G068083_R78	Downstream	-0.786066	0.000109936	Pop_A01G059972_R68	Downstream	-0.619185	0.00614218	Pop_A01G032264_R62	Downstream	-0.686007	0.00167068
Pop_A09G029046_R74	Downstream	-0.784684	0.000115203	Pop_A01G059975_R73	Downstream	-0.613444	0.00677869	Pop_A01G032264_R77	Downstream	0.605249	0.00777871
Pop_A02G012094_R77	Downstream	-0.784085	0.00011755	Pop_A01G067227_R62	Downstream	0.620632	0.00598962	Pop_A01G032269_R77	Downstream	-0.709072	0.000984706
Pop_G17G086872_R74	Downstream	-0.783355	0.000120469	Pop_A01G067297_R66	Downstream	-0.66748	0.00247342	Pop_A01G054491_R68	Downstream	-0.611244	0.00703625
Pop_A09G083552_R74	Downstream	-0.783127	0.000121393	Pop_A01G069907_R63	Downstream	-0.66647	0.002525	Pop_A01G054550_R70	Downstream	0.741977	0.000422952
Pop_A13G054137_R67	Downstream	-0.782271	0.000124911	Pop_A01G074739_R78	Downstream	-0.672351	0.00223674	Pop_A01G054604_R64	Downstream	-0.85375	6.58176e-06
Pop_G05G017907_R65	Downstream	-0.782261	0.000124954	Pop_A01G074817_R73	Downstream	-0.777963	0.000143978	Pop_A01G054652_R68	Downstream	0.606103	0.00766923
Pop_A05G073194_R66	Downstream	-0.778667	0.000140704	Pop_A01G074854_R80	Downstream	-0.713689	0.000880622	Pop_A01G054671_R67	Downstream	-0.765848	0.000211266
Pop_UnG086956_R68	Downstream	-0.776669	0.000150161	Pop_A01G074896_R80	Downstream	-0.600751	0.0083762	Pop_A01G054752_R61	Downstream	0.728317	0.000609343
Pop_G10G000157_R72	Downstream	-0.77251	0.000171583	Pop_A01G079833_R80	Downstream	-0.619358	0.00612373	Pop_A01G054753_R77	Downstream	0.838239	1.40024e-05
Pop_A02G012326_R67	Downstream	-0.771104	0.000179385	Pop_A01G079890_R71	Downstream	0.614839	0.0066193	Pop_A01G054808_R70	Downstream	0.68503	0.00170677
Pop_G01G011371_R76	Downstream	-0.770842	0.000180877	Pop_A01G081854_R76	Downstream	-0.720576	0.000742505	Pop_A01G056970_R63	Downstream	0.783927	0.000118178
Pop_G06G053975_R65	Downstream	-0.769602	0.000188055	Pop_A02G005138_R71	Downstream	0.603384	0.00802218	Pop_A01G056970_R64	Downstream	0.673792	0.00217045
Pop_G02G065725_R64	Downstream	-0.769577	0.000188201	Pop_A02G005398_R77	Downstream	0.622165	0.00583136	Pop_A01G056970_R65	Downstream	0.734231	0.000521623
Pop_A01G015477_R74	Downstream	-0.768867	0.00019242	Pop_A02G005408_R66	Downstream	-0.668226	0.00243591	Pop_A01G056970_R66	Downstream	0.633879	0.00473095
Pop_G04G068807_R70	Downstream	-0.76871	0.000193366	Pop_A02G005414_R64	Downstream	-0.718554	0.000781043	Pop_A01G056970_R68	Downstream	0.687247	0.00162579
Pop_A09G014455_R72	Downstream	-0.768283	0.00019595	Pop_A02G012107_R65	Downstream	-0.674693	0.0021298	Pop_A01G056970_R69	Downstream	0.646638	0.00373131
Pop_G04G066481_R74	Downstream	-0.767319	0.000201901	Pop_A02G012294_R73	Downstream	-0.738428	0.000466015	Pop_A01G056970_R71	Downstream	0.712538	0.000905671
Pop_A11G056472_R73	Downstream	-0.765894	0.00021097	Pop_A02G012305_R76	Downstream	-0.643534	0.00395689	Pop_A01G056970_R72	Downstream	0.801739	6.30819e-05
Pop_G07G086643_R73	Downstream	-0.76494	0.000217233	Pop_A02G012305_R78	Downstream	-0.692469	0.00144752	Pop_A01G056970_R73	Downstream	0.815623	3.69829e-05
Pop_G01G024782_R75	Downstream	-0.76384	0.000224645	Pop_A02G012363_R74	Downstream	-0.644389	0.00389368	Pop_A01G056970_R74	Downstream	0.839493	1.32123e-05
Pop_G12G011604_R69	Downstream	-0.763653	0.000225931	Pop_A02G012386_R64	Downstream	-0.650194	0.00348587	Pop_A01G056970_R75	Downstream	0.849051	8.34555e-06
Pop_G09G022425_R80	Downstream	-0.762635	0.000233014	Pop_A02G012472_R76	Downstream	0.604184	0.00791703	Pop_A01G056979_R63	Downstream	0.694466	0.00138378
Pop_A07G006678_R75	Downstream	-0.757835	0.000269005	Pop_A02G012632_R78	Downstream	-0.686	0.00167095	Pop_A01G057000_R75	Downstream	0.666452	0.00252594
Pop_A12G068056_R74	Downstream	-0.757108	0.000274843	Pop_A02G023797_R70	Downstream	0.612061	0.00693965	Pop_A01G058810_R64	Downstream	0.664353	0.00263598
Pop_G03G021323_R75	Downstream	-0.756074	0.000283333	Pop_A02G023815_R80	Downstream	-0.622922	0.00575449	Pop_A01G058823_R79	Downstream	0.69912	0.00124425
Pop_A19G052359_R73	Downstream	-0.755667	0.000286734	Pop_A02G023866_R74	Downstream	-0.630671	0.00501393	Pop_A01G058832_R79	Downstream	0.92136	5.73421e-08
Pop_G07G062613_R69	Downstream	-0.755534	0.000287853	Pop_A02G023876_R78	Downstream	-0.633055	0.0048024	Pop_A01G058837_R72	Downstream	0.746244	0.000375656
Pop_G06G051659_R63	Downstream	-0.755437	0.000288671	Pop_A02G023894_R63	Downstream	-0.645863	0.00378658	Pop_A01G058854_R74	Downstream	-0.630692	0.00501202
Pop_A10G001231_R79	Downstream	-0.755114	0.000291404	Pop_A02G023950_R71	Downstream	0.607864	0.0074474	Pop_A01G058863_R65	Downstream	0.746121	0.00037696
Pop_A11G021740_R65	Downstream	-0.753989	0.000301117	Pop_A02G023994_R61	Downstream	-0.729839	0.00058567	Pop_A01G059048_R68	Downstream	-0.668632	0.00241568
Pop_A14G044890_R69	Downstream	-0.753307	0.000307134	Pop_A02G032966_R64	Downstream	0.637069	0.00446266	Pop_A01G059062_R70	Downstream	-0.661257	0.00280543
Pop_A01G027299_R64	Downstream	-0.753159	0.000308453	Pop_A02G065270_R76	Downstream	-0.630748	0.00500697	Pop_A01G059074_R73	Downstream	0.632715	0.00483215
Pop_A06G089456_R77	Downstream	-0.752744	0.000312183	Pop_A02G065603_R67	Downstream	0.652437	0.00333801	Pop_A01G059076_R77	Downstream	0.615249	0.00657307
Pop_G08G063522_R68	Downstream	-0.751731	0.000321435	Pop_A02G066089_R64	Downstream	-0.738082	0.000470405	Pop_A01G059612_R62	Downstream	0.779689	0.000136061
Pop_A14G045023_R70	Downstream	-0.750441	0.000333551	Pop_A02G066187_R66	Downstream	-0.708684	0.000993916	Pop_A01G059612_R63	Downstream	0.746068	0.000377515
Pop_G03G083749_R61	Downstream	-0.749449	0.000343127	Pop_A02G066262_R70	Downstream	0.646338	0.00375263	Pop_A01G059612_R64	Downstream	0.789945	9.62277e-05
Pop_A14G000341_R64	Downstream	-0.748563	0.000351871	Pop_A02G066291_R70	Downstream	0.749855	0.000339175	Pop_A01G059612_R73	Downstream	0.855256	6.08894e-06
Pop_G13G070996_R80	Downstream	-0.748007	0.000357451	Pop_A02G066367_R80	Downstream	0.612424	0.00689716	Pop_A01G059612_R80	Downstream	0.762934	0.000230914
Pop_A03G049689_R66	Downstream	-0.747878	0.000358763	Pop_A02G066369_R67	Downstream	0.654167	0.00322746	Pop_A01G059757_R78	Downstream	-0.611892	0.00695961
Pop_A15G048961_R74	Downstream	-0.747622	0.000361362	Pop_A02G088560_R65	Downstream	-0.634798	0.00465237	Pop_A01G059812_R73	Downstream	-0.605682	0.00772301
Pop_A10G048585_R65	Downstream	-0.747594	0.00036165	Pop_A02G088648_R70	Downstream	0.661015	0.00281908	Pop_A01G059831_R78	Downstream	0.78824	0.000102062
Pop_UnG058068_R67	Downstream	-0.747379	0.000363846	Pop_A02G088705_R70	Downstream	-0.64855	0.00359763	Pop_A01G059846_R69	Downstream	0.649549	0.00352941
Pop_G04G066473_R71	Downstream	-0.746823	0.000369594	Pop_A03G014887_R68	Downstream	-0.670981	0.00230134	Pop_A01G059894_R69	Downstream	-0.626276	0.00542375
Pop_A05G056252_R78	Downstream	-0.746605	0.000371868	Pop_A03G014929_R63	Downstream	0.799087	6.95311e-05	Pop_A01G059925_R63	Downstream	0.655105	0.00316884
Pop_A15G084286_R73	Downstream	-0.745821	0.000380141	Pop_A03G019708_R80	Downstream	0.636321	0.00452443	Pop_A01G059926_R80	Downstream	0.640542	0.00418479
Pop_G09G027959_R73	Downstream	-0.744597	0.000393361	Pop_A03G019734_R79	Downstream	-0.658999	0.00293461	Pop_A01G059927_R62	Downstream	-0.838957	1.35452e-05
Pop_A12G019325_R78	Downstream	-0.744588	0.00039346	Pop_A03G019815_R67	Downstream	0.610259	0.00715419	Pop_A01G059939_R78	Downstream	0.636165	0.00453741
Pop_G08G022057_R78	Downstream	-0.743809	0.000402071	Pop_A03G019871_R66	Downstream	0.743629	0.000404089	Pop_A01G059976_R61	Downstream	0.651406	0.00340534
Pop_A02G012460_R70	Downstream	-0.741849	0.000424454	Pop_A03G019957_R78	Downstream	-0.637538	0.00442427	Pop_A01G059976_R63	Downstream	0.938121	8.89193e-09
Pop_A12G007808_R76	Downstream	-0.741672	0.000426521	Pop_A03G019980_R71	Downstream	0.664688	0.00261817	Pop_A01G059991_R65	Downstream	0.607589	0.00748174
Pop_A07G022680_R66	Downstream	-0.740806	0.000436784	Pop_A03G035515_R70	Downstream	0.685327	0.00169572	Pop_A01G067153_R65	Downstream	0.672925	0.00221015
Pop_A04G029173_R78	Downstream	-0.739649	0.000450809	Pop_A03G035519_R74	Downstream	-0.61486	0.00661689	Pop_A01G067153_R66	Downstream	0.631759	0.00491644
Pop_A01G010223_R65	Downstream	-0.739382	0.000454091	Pop_A03G049348_R65	Downstream	-0.683277	0.00177316	Pop_A01G067262_R72	Downstream	-0.707605	0.00101985
Pop_G17G086969_R80	Downstream	-0.738357	0.000466911	Pop_A03G049420_R67	Downstream	-0.640755	0.0041682	Pop_A01G067270_R65	Downstream	-0.718515	0.000781797
Pop_G07G061230_R80	Downstream	-0.736432	0.000491803	Pop_A03G049633_R74	Downstream	0.641481	0.00411214	Pop_A01G069901_R71	Downstream	0.730376	0.000577498
Pop_G17G030470_R72	Downstream	-0.735288	0.000507119	Pop_A03G049672_R80	Downstream	-0.62039	0.00601488	Pop_A01G074723_R79	Downstream	0.601869	0.00822439
Pop_A15G017147_R74	Downstream	-0.734436	0.000518785	Pop_A03G049832_R69	Downstream	0.602828	0.0080959	Pop_A01G074724_R74	Downstream	-0.667227	0.00248629
Pop_A10G048685_R63	Downstream	-0.734251	0.00052134	Pop_A03G049872_R71	Downstream	0.611955	0.00695217	Pop_A01G074724_R79	Downstream	-0.720566	0.000742692
Pop_A05G056356_R73	Downstream	-0.733848	0.000526969	Pop_A03G049895_R77	Downstream	-0.667114	0.00249202	Pop_A01G074781_R63	Downstream	0.650756	0.00344836
Pop_G02G085477_R78	Downstream	-0.73353	0.000531439	Pop_A03G050154_R66	Downstream	0.625189	0.00552923	Pop_A01G074781_R66	Downstream	0.665087	0.00259707
Pop_G03G010487_R70	Downstream	-0.732724	0.000542895	Pop_A03G050170_R72	Downstream	-0.633519	0.00476211	Pop_A01G074781_R74	Downstream	0.668883	0.00240326
Pop_G01G090364_R76	Downstream	-0.73186	0.000555422	Pop_A03G050361_R78	Downstream	-0.687222	0.00162667	Pop_A01G074788_R65	Downstream	-0.622294	0.00581823
Pop_G10G020251_R77	Downstream	-0.731328	0.000563249	Pop_A03G050425_R80	Downstream	-0.674018	0.0021602	Pop_A01G074817_R72	Downstream	0.650069	0.00349425
Pop_G01G058970_R67	Downstream	-0.730174	0.000580555	Pop_A03G050646_R72	Downstream	-0.780593	0.000132066	Pop_A01G074863_R76	Downstream	0.612858	0.00684653
Pop_G05G085125_R73	Downstream	-0.730171	0.000580604	Pop_A04G002573_R64	Downstream	0.709524	0.000974098	Pop_A01G074959_R74	Downstream	0.652641	0.00332482
Pop_A06G063095_R80	Downstream	-0.729594	0.000589417	Pop_A04G002576_R79	Downstream	-0.678785	0.00195304	Pop_A01G074979_R75	Downstream	0.666379	0.00252972
Pop_A12G067923_R75	Downstream	-0.727609	0.000620629	Pop_A04G002707_R69	Downstream	-0.657858	0.00300173	Pop_A01G074982_R62	Downstream	0.7069	0.0010371
Pop_A18G035994_R78	Downstream	-0.725852	0.000649381	Pop_A04G010827_R66	Downstream	0.661318	0.00280202	Pop_A01G075057_R80	Downstream	0.857538	5.40264e-06
Pop_A18G083103_R76	Downstream	-0.725427	0.000656497	Pop_A04G018084_R68	Downstream	-0.664043	0.00265254	Pop_A01G081135_R61	Downstream	0.903085	2.8763e-07
Pop_G13G071184_R79	Downstream	-0.724514	0.000672023	Pop_A04G018296_R80	Downstream	-0.64705	0.00370214	Pop_A01G081135_R62	Downstream	0.767653	0.000199821
Pop_A01G054496_R70	Downstream	-0.721205	0.000730844	Pop_A04G019478_R70	Downstream	0.734964	0.000511529	Pop_A01G081135_R64	Downstream	0.852522	7.00869e-06
Pop_G06G003454_R74	Downstream	-0.719345	0.000765777	Pop_A04G019525_R65	Downstream	-0.823954	2.6273e-05	Pop_A01G081136_R72	Downstream	0.61494	0.00660785
Pop_A10G048432_R77	Downstream	-0.717796	0.000795909	Pop_A04G019527_R64	Downstream	0.677505	0.00200699	Pop_A01G081753_R73	Downstream	-0.622878	0.00575896
Pop_A16G055269_R79	Downstream	-0.717241	0.000806938	Pop_A04G019616_R73	Downstream	-0.646429	0.00374618	Pop_A01G081753_R74	Downstream	-0.618273	0.0062399
Pop_A02G012535_R62	Downstream	-0.716631	0.000819201	Pop_A04G026287_R74	Downstream	-0.620253	0.00602925	Pop_A01G081753_R79	Downstream	-0.660127	0.00286952
Pop_G03G013448_R69	Downstream	-0.716581	0.000820219	Pop_A04G026343_R77	Downstream	0.66029	0.0028602	Pop_A01G081755_R80	Downstream	0.799561	6.83377e-05
Pop_G03G013566_R74	Downstream	-0.715622	0.00083985	Pop_A04G026376_R66	Downstream	0.694202	0.00139208	Pop_A01G081760_R61	Downstream	0.879224	1.54819e-06
Pop_UnG035624_R78	Downstream	-0.715461	0.000843201	Pop_A04G026462_R67	Downstream	-0.617381	0.00633669	Pop_A01G081760_R72	Downstream	0.698673	0.0012571
Pop_A02G031320_R75	Downstream	-0.714966	0.000853507	Pop_A04G026471_R77	Downstream	-0.6329	0.0048159	Pop_A02G004974_R80	Downstream	0.631302	0.00495725
Pop_A06G061994_R64	Downstream	-0.714486	0.000863609	Pop_A04G029188_R80	Downstream	0.753861	0.000302244	Pop_A02G004985_R70	Downstream	0.606128	0.00766609
Pop_G01G090354_R61	Downstream	-0.713453	0.000885721	Pop_A04G029337_R68	Downstream	-0.683012	0.00178338	Pop_A02G005014_R71	Downstream	-0.651455	0.00340209
Pop_G19G084065_R80	Downstream	-0.711822	0.000921542	Pop_A04G030570_R73	Downstream	-0.655656	0.00313483	Pop_A02G005067_R75	Downstream	-0.673662	0.00217634
Pop_G07G052081_R79	Downstream	-0.710577	0.000949706	Pop_A04G030597_R69	Downstream	-0.761593	0.000240462	Pop_A02G005104_R66	Downstream	0.628044	0.0052558
Pop_G05G090839_R71	Downstream	-0.710442	0.000952814	Pop_A04G030617_R63	Downstream	-0.753508	0.000305352	Pop_A02G005104_R67	Downstream	0.776389	0.000151527
Pop_A01G075791_R78	Downstream	-0.710232	0.000957652	Pop_A04G030625_R71	Downstream	0.649988	0.0034997	Pop_A02G005390_R76	Downstream	0.624355	0.00561127
Pop_A09G076923_R77	Downstream	-0.709299	0.000979376	Pop_A04G030670_R73	Downstream	-0.656094	0.00310795	Pop_A02G005514_R74	Downstream	-0.633134	0.00479547
Pop_G05G072163_R71	Downstream	-0.709289	0.000979608	Pop_A04G030867_R63	Downstream	0.808148	4.95604e-05	Pop_A02G005526_R75	Downstream	0.690042	0.00152826
Pop_A15G064416_R77	Downstream	-0.709199	0.000981717	Pop_A04G036013_R64	Downstream	-0.692591	0.00144355	Pop_A02G005547_R68	Downstream	0.792273	8.87176e-05
Pop_G03G010497_R70	Downstream	-0.709166	0.000982499	Pop_A04G036024_R77	Downstream	0.603578	0.00799656	Pop_A02G005547_R69	Downstream	0.820088	3.08559e-05
Pop_G01G002752_R75	Downstream	-0.708447	0.000999562	Pop_A04G059322_R73	Downstream	-0.714248	0.000868667	Pop_A02G005576_R70	Downstream	0.607006	0.00755488
Pop_G08G064161_R80	Downstream	-0.70763	0.00101925	Pop_A04G059371_R76	Downstream	-0.642484	0.00403568	Pop_A02G012104_R77	Downstream	0.638172	0.00437283
Pop_A14G045023_R71	Downstream	-0.707384	0.00102523	Pop_A04G059449_R62	Downstream	0.634682	0.00466223	Pop_A02G012107_R65	Downstream	-0.674338	0.00214575
Pop_G05G017906_R66	Downstream	-0.707344	0.00102621	Pop_A04G070602_R80	Downstream	0.65223	0.00335144	Pop_A02G012251_R75	Downstream	-0.698968	0.00124861
Pop_G14G045179_R75	Downstream	-0.707155	0.00103085	Pop_A04G070608_R73	Downstream	-0.613725	0.00674634	Pop_A02G012337_R61	Downstream	0.759111	0.000259006
Pop_A19G060518_R72	Downstream	-0.706734	0.0010412	Pop_A05G001760_R69	Downstream	-0.633414	0.00477114	Pop_A02G012337_R62	Downstream	0.750251	0.000335369
Pop_A02G004966_R78	Downstream	-0.706592	0.00104473	Pop_A05G001851_R78	Downstream	-0.640275	0.00420562	Pop_A02G012337_R64	Downstream	0.850492	7.76608e-06
Pop_G14G051170_R62	Downstream	-0.70652	0.00104652	Pop_A05G001864_R66	Downstream	-0.627521	0.00530506	Pop_A02G012337_R65	Downstream	0.785883	0.000110619
Pop_A12G067933_R63	Downstream	-0.706473	0.00104768	Pop_A05G001864_R78	Downstream	-0.625924	0.00545779	Pop_A02G012376_R65	Downstream	0.832547	1.8118e-05
Pop_G10G000162_R68	Downstream	-0.706359	0.00105053	Pop_A05G002006_R75	Downstream	0.748206	0.000355449	Pop_A02G012398_R61	Downstream	0.631369	0.00495119
Pop_A01G067188_R80	Downstream	-0.704169	0.00110627	Pop_A05G002148_R78	Downstream	-0.67566	0.00208688	Pop_A02G012486_R79	Downstream	-0.666375	0.00252989
Pop_A06G079289_R72	Downstream	-0.703764	0.00111684	Pop_A05G011519_R67	Downstream	0.672875	0.00221244	Pop_A02G012500_R69	Downstream	0.631795	0.00491327
Pop_A01G015530_R64	Downstream	-0.703699	0.00111855	Pop_A05G011521_R67	Downstream	-0.637639	0.00441609	Pop_A02G012551_R74	Downstream	0.729029	0.000598167
Pop_A08G063588_R69	Downstream	-0.703243	0.00113057	Pop_A05G011539_R71	Downstream	0.611725	0.00697923	Pop_A02G012630_R73	Downstream	-0.610384	0.00713911
Pop_G04G066806_R62	Downstream	-0.702104	0.00116106	Pop_A05G055894_R69	Downstream	0.631322	0.00495543	Pop_A02G012653_R72	Downstream	-0.661826	0.00277368
Pop_G19G080866_R63	Downstream	-0.701815	0.00116893	Pop_A05G055897_R68	Downstream	-0.624191	0.00562748	Pop_A02G012689_R74	Downstream	-0.671984	0.0022539
Pop_A19G015277_R62	Downstream	-0.701606	0.00117463	Pop_A05G056012_R70	Downstream	-0.720964	0.000735302	Pop_A02G023788_R79	Downstream	-0.769981	0.000185832
Pop_G09G031643_R77	Downstream	-0.701376	0.00118092	Pop_A05G056012_R71	Downstream	-0.679255	0.00193354	Pop_A02G023797_R70	Downstream	0.719937	0.000754506
Pop_A06G053664_R66	Downstream	-0.700931	0.00119321	Pop_A05G056025_R79	Downstream	0.620244	0.00603024	Pop_A02G023815_R74	Downstream	0.620929	0.00595872
Pop_G14G023591_R68	Downstream	-0.700763	0.00119784	Pop_A05G056069_R69	Downstream	-0.668964	0.00239923	Pop_A02G023976_R71	Downstream	-0.614603	0.00664599
Pop_A01G003808_R69	Downstream	-0.699364	0.00123727	Pop_A05G056082_R78	Downstream	0.601032	0.00833787	Pop_A02G023982_R79	Downstream	0.621796	0.00586915
Pop_A19G054903_R74	Downstream	-0.698895	0.00125069	Pop_A05G056086_R69	Downstream	0.685763	0.00167965	Pop_A02G024023_R79	Downstream	0.621161	0.00593467
Pop_G05G057450_R77	Downstream	-0.698875	0.00125127	Pop_A05G056141_R71	Downstream	-0.687886	0.00160306	Pop_A02G026896_R71	Downstream	0.602871	0.00809017
Pop_A17G011787_R77	Downstream	-0.698337	0.00126687	Pop_A05G056252_R78	Downstream	-0.753308	0.000307126	Pop_A02G031365_R73	Downstream	0.804732	5.64227e-05
Pop_G06G082845_R79	Downstream	-0.698129	0.00127292	Pop_A05G056338_R78	Downstream	-0.612926	0.0068386	Pop_A02G031365_R74	Downstream	0.923987	4.40641e-08
Pop_UnG091968_R63	Downstream	-0.697948	0.00127822	Pop_A05G056356_R77	Downstream	0.694081	0.00139589	Pop_A02G031365_R75	Downstream	0.708505	0.000998169
Pop_G14G088833_R72	Downstream	-0.69761	0.00128816	Pop_A05G056358_R69	Downstream	-0.650613	0.00345788	Pop_A02G032971_R63	Downstream	0.825992	2.40999e-05
Pop_A15G064335_R74	Downstream	-0.697237	0.00129923	Pop_A05G071674_R72	Downstream	0.648382	0.00360923	Pop_A02G032971_R64	Downstream	0.810218	4.57589e-05
Pop_G14G088967_R75	Downstream	-0.696657	0.00131656	Pop_A05G071903_R73	Downstream	-0.648643	0.00359124	Pop_A02G033002_R77	Downstream	-0.852411	7.0485e-06
Pop_A17G020481_R74	Downstream	-0.696555	0.00131962	Pop_A05G073021_R76	Downstream	-0.731088	0.000566823	Pop_A02G065257_R72	Downstream	0.658184	0.0029824
Pop_A01G059839_R68	Downstream	-0.696262	0.00132847	Pop_A05G073051_R69	Downstream	0.654935	0.00317942	Pop_A02G065560_R70	Downstream	0.809195	4.7606e-05
Pop_G02G080404_R79	Downstream	-0.69601	0.00133613	Pop_A05G073194_R66	Downstream	-0.638884	0.00431561	Pop_A02G065564_R77	Downstream	0.619124	0.00614869
Pop_A03G050286_R80	Downstream	-0.695724	0.00134484	Pop_A05G073195_R71	Downstream	-0.651158	0.0034217	Pop_A02G065608_R78	Downstream	0.670013	0.00234794
Pop_G05G018002_R80	Downstream	-0.695656	0.00134694	Pop_A05G073248_R68	Downstream	0.61971	0.00608642	Pop_A02G065640_R80	Downstream	0.645946	0.00378063
Pop_G08G058084_R67	Downstream	-0.694855	0.00137164	Pop_A05G073248_R69	Downstream	0.683751	0.001755	Pop_A02G065647_R71	Downstream	0.601194	0.00831585
Pop_A01G024870_R61	Downstream	-0.694679	0.00137711	Pop_A05G073328_R66	Downstream	-0.754082	0.000300304	Pop_A02G065689_R75	Downstream	0.629364	0.00513311
Pop_A07G011870_R74	Downstream	-0.694675	0.00137726	Pop_A05G073333_R74	Downstream	-0.647304	0.00368428	Pop_A02G066100_R64	Downstream	0.626096	0.00544114
Pop_A17G034401_R78	Downstream	-0.694302	0.00138894	Pop_A05G073409_R70	Downstream	-0.604529	0.00787195	Pop_A02G066100_R66	Downstream	0.718919	0.000773964
Pop_A08G046030_R66	Downstream	-0.693616	0.00141062	Pop_A06G053297_R71	Downstream	0.754966	0.000292671	Pop_A02G066126_R67	Downstream	0.673364	0.00218996
Pop_G18G033678_R80	Downstream	-0.693452	0.00141584	Pop_A06G053392_R77	Downstream	-0.833361	1.74735e-05	Pop_A02G066161_R75	Downstream	0.612508	0.00688733
Pop_A12G073974_R68	Downstream	-0.692651	0.0014416	Pop_A06G053465_R64	Downstream	0.620397	0.00601422	Pop_A02G066161_R76	Downstream	0.6219	0.00585849
Pop_G18G033741_R71	Downstream	-0.692584	0.00144379	Pop_A06G053468_R71	Downstream	0.64778	0.003651	Pop_A02G066182_R61	Downstream	0.613897	0.00672661
Pop_G02G030921_R72	Downstream	-0.690955	0.00149745	Pop_A06G053483_R70	Downstream	-0.787895	0.000103278	Pop_A02G066205_R71	Downstream	0.612412	0.00689853
Pop_G19G009394_R79	Downstream	-0.690868	0.00150035	Pop_A06G053491_R64	Downstream	0.644838	0.00386081	Pop_A02G066291_R70	Downstream	0.791015	9.27107e-05
Pop_A01G079839_R66	Downstream	-0.689935	0.00153188	Pop_A06G053493_R79	Downstream	-0.630589	0.00502133	Pop_A02G066369_R77	Downstream	0.608142	0.00741293
Pop_A01G004266_R64	Downstream	-0.689549	0.0015451	Pop_A06G053493_R80	Downstream	-0.693339	0.00141948	Pop_A02G066369_R79	Downstream	0.710465	0.000952289
Pop_A17G081303_R67	Downstream	-0.689322	0.00155291	Pop_A06G053755_R63	Downstream	0.751728	0.000321458	Pop_A02G086839_R66	Downstream	0.60903	0.00730353
Pop_A14G045703_R80	Downstream	-0.688555	0.00157953	Pop_A06G053771_R62	Downstream	-0.732649	0.000543984	Pop_A02G088515_R77	Downstream	-0.619694	0.00608817
Pop_A09G076867_R73	Downstream	-0.68734	0.00162245	Pop_A06G061447_R69	Downstream	-0.680697	0.00187471	Pop_A02G088704_R79	Downstream	-0.722328	0.000710424
Pop_A03G049684_R69	Downstream	-0.686973	0.00163564	Pop_A06G061524_R70	Downstream	0.645509	0.00381209	Pop_A02G088747_R61	Downstream	0.61925	0.00613522
Pop_A02G012363_R74	Downstream	-0.686269	0.00166112	Pop_A06G061555_R66	Downstream	0.611305	0.00702901	Pop_A03G014864_R74	Downstream	0.697456	0.00129274
Pop_A04G059437_R69	Downstream	-0.686233	0.00166244	Pop_A06G061647_R62	Downstream	0.704718	0.00109206	Pop_A03G014875_R76	Downstream	-0.601474	0.00827778
Pop_A06G053421_R75	Downstream	-0.685592	0.00168595	Pop_A06G061654_R76	Downstream	-0.69521	0.00136064	Pop_A03G019717_R66	Downstream	-0.604534	0.00787125
Pop_G05G085045_R70	Downstream	-0.683328	0.00177118	Pop_A06G061794_R77	Downstream	-0.657601	0.00301699	Pop_A03G020080_R77	Downstream	0.609239	0.00727796
Pop_UnG057540_R71	Downstream	-0.682867	0.00178899	Pop_A06G061897_R72	Downstream	0.703214	0.00113134	Pop_A03G020157_R72	Downstream	-0.632589	0.00484314
Pop_G19G009383_R73	Downstream	-0.682848	0.00178972	Pop_A06G061913_R65	Downstream	-0.614758	0.00662844	Pop_A03G020157_R73	Downstream	-0.788773	0.000100205
Pop_G05G057510_R77	Downstream	-0.682481	0.001804	Pop_A06G061916_R73	Downstream	0.855399	6.04383e-06	Pop_A03G034631_R71	Downstream	0.638991	0.00430708
Pop_G13G024446_R73	Downstream	-0.682139	0.00181739	Pop_A06G061943_R77	Downstream	-0.743442	0.000406186	Pop_A03G035534_R76	Downstream	0.601062	0.00833372
Pop_A03G049420_R69	Downstream	-0.680659	0.00187624	Pop_A06G062087_R72	Downstream	-0.63343	0.00476978	Pop_A03G035552_R67	Downstream	-0.68847	0.00158249
Pop_A02G065561_R71	Downstream	-0.680379	0.00188756	Pop_A06G062175_R75	Downstream	0.665462	0.00257738	Pop_A03G035576_R71	Downstream	0.728307	0.000609492
Pop_G02G015839_R80	Downstream	-0.679996	0.00190313	Pop_A06G062215_R64	Downstream	0.652007	0.00336597	Pop_A03G049262_R64	Downstream	0.690882	0.0014999
Pop_G07G062538_R73	Downstream	-0.679815	0.00191054	Pop_A06G062321_R78	Downstream	-0.610744	0.00709592	Pop_A03G049303_R79	Downstream	-0.686881	0.00163893
Pop_G03G013486_R78	Downstream	-0.679685	0.00191583	Pop_A06G062874_R69	Downstream	0.864799	3.64135e-06	Pop_A03G049305_R66	Downstream	0.739446	0.000453308
Pop_A16G028676_R80	Downstream	-0.678113	0.00198121	Pop_A06G063146_R72	Downstream	-0.623053	0.00574134	Pop_A03G049335_R66	Downstream	0.877813	1.6911e-06
Pop_G06G051985_R75	Downstream	-0.678005	0.00198579	Pop_A06G064737_R77	Downstream	-0.681802	0.00183065	Pop_A03G049348_R65	Downstream	-0.674332	0.002146
Pop_G19G080828_R66	Downstream	-0.677789	0.00199491	Pop_A06G064786_R64	Downstream	-0.656782	0.00306619	Pop_A03G049387_R71	Downstream	-0.6026	0.00812632
Pop_A07G010871_R66	Downstream	-0.677538	0.00200556	Pop_A06G064813_R75	Downstream	-0.689956	0.00153117	Pop_A03G049429_R66	Downstream	0.609273	0.0072738
Pop_A07G010921_R77	Downstream	-0.676966	0.00203004	Pop_A06G079390_R62	Downstream	-0.621831	0.00586562	Pop_A03G049747_R72	Downstream	0.616757	0.00640521
Pop_A03G050420_R77	Downstream	-0.675764	0.00208229	Pop_A06G079424_R79	Downstream	-0.861054	4.47528e-06	Pop_A03G049795_R63	Downstream	0.710719	0.000946467
Pop_A04G026471_R76	Downstream	-0.675708	0.00208476	Pop_A06G079438_R67	Downstream	-0.836379	1.52491e-05	Pop_A03G049795_R65	Downstream	0.808458	4.89755e-05
Pop_A14G029779_R74	Downstream	-0.675686	0.00208576	Pop_A06G079457_R63	Downstream	0.819221	3.19735e-05	Pop_A03G049795_R66	Downstream	0.808382	4.91183e-05
Pop_G14G000653_R65	Downstream	-0.675422	0.0020974	Pop_A06G085704_R79	Downstream	-0.607116	0.00754108	Pop_A03G049832_R77	Downstream	-0.626772	0.00537623
Pop_G07G052002_R70	Downstream	-0.67431	0.00214702	Pop_A06G085705_R73	Downstream	0.635669	0.00457884	Pop_A03G049841_R64	Downstream	-0.611247	0.00703588
Pop_G02G024232_R80	Downstream	-0.674208	0.00215159	Pop_A06G085706_R73	Downstream	-0.652259	0.00334958	Pop_A03G049872_R71	Downstream	0.683533	0.00176334
Pop_G01G067317_R66	Downstream	-0.674129	0.00215515	Pop_A06G085831_R75	Downstream	0.729951	0.000583955	Pop_A03G049880_R76	Downstream	0.636282	0.00452766
Pop_G03G078272_R77	Downstream	-0.673957	0.00216292	Pop_A06G089405_R73	Downstream	-0.651117	0.00342441	Pop_A03G049897_R65	Downstream	0.844452	1.04499e-05
Pop_G10G047856_R70	Downstream	-0.673949	0.0021633	Pop_A06G089555_R78	Downstream	-0.78821	0.000102167	Pop_A03G049897_R66	Downstream	0.872908	2.27997e-06
Pop_G09G051144_R66	Downstream	-0.673464	0.00218539	Pop_A06G089584_R65	Downstream	0.729664	0.000588352	Pop_A03G049925_R69	Downstream	0.694864	0.00137135
Pop_G09G027737_R79	Downstream	-0.672982	0.00220749	Pop_A07G006390_R72	Downstream	-0.717	0.000811776	Pop_A03G049948_R77	Downstream	-0.665276	0.00258711
Pop_G17G067045_R67	Downstream	-0.672714	0.0022199	Pop_A07G006455_R64	Downstream	-0.696349	0.00132584	Pop_A03G049956_R63	Downstream	0.923876	4.45661e-08
Pop_G02G080515_R69	Downstream	-0.67249	0.0022303	Pop_A07G006487_R67	Downstream	-0.629295	0.00513948	Pop_A03G049971_R71	Downstream	0.756061	0.000283436
Pop_A16G055381_R72	Downstream	-0.672354	0.00223662	Pop_A07G006657_R71	Downstream	-0.628119	0.00524874	Pop_A03G050002_R77	Downstream	-0.684885	0.00171219
Pop_A04G018419_R80	Downstream	-0.671453	0.00227892	Pop_A07G006734_R80	Downstream	0.709569	0.000973046	Pop_A03G050002_R78	Downstream	-0.710711	0.00094664
Pop_A16G091240_R77	Downstream	-0.671423	0.00228033	Pop_A07G010869_R62	Downstream	0.823937	2.62911e-05	Pop_A03G050002_R79	Downstream	-0.664737	0.00261555
Pop_A01G074781_R63	Downstream	-0.671383	0.00228224	Pop_A07G010923_R66	Downstream	0.643758	0.00394024	Pop_A03G050042_R78	Downstream	-0.614111	0.0067021
Pop_A18G018781_R67	Downstream	-0.670791	0.00231042	Pop_A07G011926_R75	Downstream	-0.710793	0.000944781	Pop_A03G050303_R71	Downstream	0.842697	1.13648e-05
Pop_A09G028924_R64	Downstream	-0.670572	0.00232095	Pop_A07G022713_R79	Downstream	-0.679778	0.00191204	Pop_A03G050303_R72	Downstream	0.655874	0.0031214
Pop_A04G029226_R66	Downstream	-0.670444	0.0023271	Pop_A07G022792_R68	Downstream	-0.602595	0.00812697	Pop_A03G050331_R65	Downstream	0.65792	0.00299805
Pop_A06G079348_R73	Downstream	-0.669912	0.00235283	Pop_A07G022795_R76	Downstream	-0.665088	0.00259699	Pop_A03G050397_R62	Downstream	0.803031	6.0129e-05
Pop_G02G024315_R77	Downstream	-0.669883	0.00235423	Pop_A07G062816_R73	Downstream	-0.717722	0.000797364	Pop_A03G050529_R69	Downstream	0.716917	0.000813441
Pop_G01G020851_R67	Downstream	-0.669669	0.00236465	Pop_A07G070554_R63	Downstream	-0.617033	0.00637481	Pop_A03G055807_R63	Downstream	0.616487	0.00643492
Pop_A05G056186_R73	Downstream	-0.668362	0.00242911	Pop_A07G085287_R73	Downstream	-0.718531	0.000781482	Pop_A03G076477_R80	Downstream	0.666077	0.00254531
Pop_G08G063526_R79	Downstream	-0.668323	0.00243106	Pop_A07G085287_R76	Downstream	0.643384	0.00396807	Pop_A04G002573_R64	Downstream	0.624979	0.00554981
Pop_A03G050425_R80	Downstream	-0.668305	0.00243196	Pop_A08G002307_R65	Downstream	0.660335	0.00285761	Pop_A04G010841_R78	Downstream	0.67985	0.0019091
Pop_G16G016226_R68	Downstream	-0.667861	0.00245422	Pop_A08G006895_R72	Downstream	0.769879	0.000186427	Pop_A04G018062_R63	Downstream	0.80032	6.64653e-05
Pop_G03G055846_R80	Downstream	-0.666579	0.0025194	Pop_A08G006948_R79	Downstream	-0.61607	0.00648124	Pop_A04G018150_R65	Downstream	0.745537	0.00038317
Pop_G07G079535_R63	Downstream	-0.666111	0.00254353	Pop_A08G009087_R67	Downstream	-0.645075	0.00384353	Pop_A04G018252_R64	Downstream	0.606423	0.00762858
Pop_A14G045011_R76	Downstream	-0.66564	0.00256805	Pop_A08G009151_R69	Downstream	-0.712147	0.000914312	Pop_A04G018288_R64	Downstream	-0.631578	0.00493259
Pop_A19G052405_R69	Downstream	-0.665491	0.00257583	Pop_A08G009175_R63	Downstream	0.639894	0.00423554	Pop_A04G018343_R77	Downstream	0.620695	0.00598303
Pop_G10G020253_R73	Downstream	-0.664868	0.0026086	Pop_A08G011990_R69	Downstream	0.712943	0.000896784	Pop_A04G019461_R69	Downstream	0.640654	0.00417607
Pop_G13G071319_R80	Downstream	-0.664487	0.00262885	Pop_A08G045799_R74	Downstream	0.620959	0.0059556	Pop_A04G019542_R66	Downstream	0.66047	0.00284994
Pop_A05G055936_R78	Downstream	-0.664468	0.00262986	Pop_A08G045802_R79	Downstream	0.732755	0.000542463	Pop_A04G019640_R68	Downstream	0.750261	0.000335268
Pop_A13G011498_R73	Downstream	-0.664164	0.00264605	Pop_A08G045832_R70	Downstream	-0.602393	0.00815398	Pop_A04G026023_R61	Downstream	-0.690529	0.00151177
Pop_G17G033130_R77	Downstream	-0.663997	0.00265501	Pop_A08G045838_R80	Downstream	-0.650895	0.00343909	Pop_A04G026027_R76	Downstream	-0.605055	0.00780372
Pop_A06G079322_R71	Downstream	-0.663701	0.00267095	Pop_A08G045854_R69	Downstream	-0.652907	0.00330768	Pop_A04G026338_R71	Downstream	0.627923	0.0052671
Pop_G01G020886_R65	Downstream	-0.663559	0.0026786	Pop_A08G045881_R66	Downstream	-0.663007	0.00270858	Pop_A04G026369_R77	Downstream	0.677521	0.00200631
Pop_G14G044103_R72	Downstream	-0.663268	0.00269441	Pop_A08G046013_R76	Downstream	0.666512	0.00252284	Pop_A04G026370_R73	Downstream	0.652639	0.00332493
Pop_A17G030839_R77	Downstream	-0.663161	0.0027002	Pop_A08G046023_R66	Downstream	-0.651247	0.0034158	Pop_A04G026409_R73	Downstream	0.702337	0.00115478
Pop_A13G009838_R75	Downstream	-0.663008	0.00270853	Pop_A08G046112_R74	Downstream	-0.671954	0.00225534	Pop_A04G026409_R76	Downstream	0.647675	0.0036583
Pop_G05G068967_R80	Downstream	-0.66283	0.00271829	Pop_A08G046198_R77	Downstream	0.608018	0.00742827	Pop_A04G026462_R67	Downstream	-0.645776	0.00379288
Pop_A05G073399_R71	Downstream	-0.661208	0.00280821	Pop_A08G046207_R71	Downstream	-0.825196	2.49294e-05	Pop_A04G026477_R74	Downstream	0.648738	0.00358473
Pop_G17G072773_R80	Downstream	-0.661085	0.00281514	Pop_A08G046243_R73	Downstream	0.660165	0.00286731	Pop_A04G026503_R80	Downstream	0.729479	0.000591191
Pop_G15G084440_R64	Downstream	-0.661022	0.00281867	Pop_A08G046328_R65	Downstream	-0.66935	0.00238025	Pop_A04G026507_R70	Downstream	0.705063	0.00108321
Pop_UnG041006_R80	Downstream	-0.660709	0.00283636	Pop_A08G058051_R75	Downstream	0.640657	0.00417587	Pop_A04G026520_R71	Downstream	-0.613252	0.00680083
Pop_A04G029226_R65	Downstream	-0.660675	0.00283831	Pop_A08G063672_R63	Downstream	0.643366	0.00396939	Pop_A04G026523_R80	Downstream	0.645027	0.00384707
Pop_A02G023817_R69	Downstream	-0.660675	0.00283832	Pop_A08G086419_R63	Downstream	0.684349	0.0017323	Pop_A04G028332_R77	Downstream	0.677457	0.00200904
Pop_G06G051236_R78	Downstream	-0.660623	0.00284126	Pop_A09G014446_R73	Downstream	-0.753169	0.000308365	Pop_A04G028382_R80	Downstream	0.656612	0.00307646
Pop_A17G075150_R64	Downstream	-0.660581	0.00284364	Pop_A09G014454_R70	Downstream	0.607312	0.00751646	Pop_A04G028389_R77	Downstream	0.609851	0.00720347
Pop_A02G065560_R68	Downstream	-0.660098	0.00287115	Pop_A09G015353_R65	Downstream	-0.631817	0.00491134	Pop_A04G028391_R68	Downstream	0.670152	0.00234116
Pop_G15G016728_R74	Downstream	-0.660095	0.00287134	Pop_A09G015406_R72	Downstream	-0.617855	0.00628512	Pop_A04G028400_R73	Downstream	0.801401	6.38737e-05
Pop_G18G083228_R76	Downstream	-0.659926	0.00288103	Pop_A09G026705_R72	Downstream	0.654422	0.00321149	Pop_A04G028400_R74	Downstream	0.807374	5.10505e-05
Pop_G06G051667_R74	Downstream	-0.659838	0.00288608	Pop_A09G026754_R78	Downstream	-0.667403	0.00247734	Pop_A04G029176_R69	Downstream	-0.611344	0.00702437
Pop_A08G064192_R80	Downstream	-0.659837	0.0028861	Pop_A09G029017_R66	Downstream	0.766148	0.00020933	Pop_A04G029176_R74	Downstream	-0.651902	0.00337279
Pop_A19G055065_R80	Downstream	-0.659618	0.00289874	Pop_A09G029062_R62	Downstream	0.684569	0.00172404	Pop_A04G029215_R76	Downstream	-0.635876	0.00456155
Pop_A04G026344_R67	Downstream	-0.659447	0.0029086	Pop_A09G029076_R65	Downstream	-0.678332	0.001972	Pop_A04G029293_R65	Downstream	0.602267	0.00817088
Pop_A09G059521_R72	Downstream	-0.659437	0.0029092	Pop_A09G076891_R66	Downstream	-0.653913	0.00324353	Pop_A04G029334_R71	Downstream	-0.609816	0.00720769
Pop_G07G062686_R80	Downstream	-0.659332	0.00291527	Pop_A09G076940_R74	Downstream	-0.644412	0.00389199	Pop_A04G029334_R75	Downstream	-0.872989	2.26899e-06
Pop_A05G056104_R73	Downstream	-0.658476	0.00296523	Pop_A09G077005_R66	Downstream	0.619673	0.00609033	Pop_A04G029349_R78	Downstream	0.819577	3.151e-05
Pop_G08G057769_R75	Downstream	-0.658019	0.0029922	Pop_A09G077121_R78	Downstream	-0.769462	0.000188878	Pop_A04G029353_R75	Downstream	-0.61375	0.00674348
Pop_G01G090407_R69	Downstream	-0.657875	0.00300073	Pop_A09G083632_R65	Downstream	-0.699738	0.00122663	Pop_A04G029371_R76	Downstream	0.614518	0.00665571
Pop_A04G018252_R64	Downstream	-0.657678	0.00301243	Pop_A09G083657_R71	Downstream	0.670298	0.00233415	Pop_A04G030583_R68	Downstream	-0.608457	0.00737393
Pop_G03G055744_R77	Downstream	-0.657637	0.0030149	Pop_A10G001100_R74	Downstream	0.632069	0.00488902	Pop_A04G030597_R66	Downstream	0.813099	4.08835e-05
Pop_G06G076137_R76	Downstream	-0.65712	0.00304579	Pop_A10G001264_R68	Downstream	0.653885	0.00324529	Pop_A04G030597_R67	Downstream	0.751801	0.000320788
Pop_G03G013912_R74	Downstream	-0.656477	0.00308462	Pop_A10G001349_R68	Downstream	-0.715091	0.000850904	Pop_A04G030597_R69	Downstream	0.92511	3.92593e-08
Pop_A10G069321_R70	Downstream	-0.656135	0.00310547	Pop_A10G001386_R68	Downstream	-0.847382	9.063e-06	Pop_A04G030606_R73	Downstream	-0.691658	0.00147411
Pop_A18G089840_R80	Downstream	-0.655885	0.00312075	Pop_A10G046591_R61	Downstream	-0.655811	0.00312525	Pop_A04G030652_R79	Downstream	-0.65493	0.00317973
Pop_G07G061195_R62	Downstream	-0.654674	0.00319568	Pop_A10G046591_R65	Downstream	-0.686081	0.00166796	Pop_A04G034225_R65	Downstream	-0.640808	0.0041641
Pop_G01G080996_R77	Downstream	-0.653469	0.00327172	Pop_A10G046858_R66	Downstream	0.744445	0.000395022	Pop_A04G036024_R77	Downstream	0.676504	0.00205003
Pop_A11G079024_R62	Downstream	-0.652973	0.00330342	Pop_A10G047116_R65	Downstream	-0.636684	0.0044944	Pop_A04G036024_R78	Downstream	0.703075	0.00113502
Pop_A19G052990_R69	Downstream	-0.65208	0.00336118	Pop_A10G047186_R74	Downstream	-0.621087	0.00594231	Pop_A04G036024_R80	Downstream	-0.807226	5.134e-05
Pop_G01G016673_R64	Downstream	-0.651799	0.00337953	Pop_A10G047272_R68	Downstream	-0.606495	0.00761939	Pop_A04G060185_R76	Downstream	0.647469	0.00367274
Pop_A17G020481_R75	Downstream	-0.651472	0.00340097	Pop_A10G047339_R77	Downstream	0.622984	0.00574829	Pop_A04G070592_R68	Downstream	0.622802	0.00576666
Pop_G16G068612_R76	Downstream	-0.651114	0.00342457	Pop_A10G047473_R63	Downstream	-0.679282	0.00193244	Pop_A04G070605_R64	Downstream	0.604807	0.00783587
Pop_A19G053133_R62	Downstream	-0.651088	0.00342634	Pop_A10G047523_R79	Downstream	-0.837864	1.42467e-05	Pop_A04G070626_R80	Downstream	0.620827	0.00596933
Pop_A11G021740_R67	Downstream	-0.650728	0.0034502	Pop_A10G047545_R68	Downstream	-0.694537	0.00138155	Pop_A04G070688_R77	Downstream	0.646398	0.00374839
Pop_G01G067830_R78	Downstream	-0.650703	0.00345188	Pop_A10G047622_R75	Downstream	0.779555	0.000136662	Pop_A04G070755_R73	Downstream	-0.64023	0.00420917
Pop_G13G071500_R77	Downstream	-0.650345	0.00347574	Pop_A10G047632_R79	Downstream	0.606539	0.00761382	Pop_A04G070770_R77	Downstream	-0.602268	0.00817072
Pop_G06G003126_R62	Downstream	-0.650131	0.00349008	Pop_A10G047665_R70	Downstream	-0.746614	0.000371772	Pop_A05G001785_R63	Downstream	0.603126	0.00805629
Pop_G17G084841_R63	Downstream	-0.649672	0.00352105	Pop_A10G047688_R74	Downstream	0.642282	0.004051	Pop_A05G001785_R64	Downstream	0.742837	0.000413043
Pop_G02G024207_R61	Downstream	-0.649657	0.00352205	Pop_A10G048618_R61	Downstream	0.820776	2.99943e-05	Pop_A05G001796_R74	Downstream	0.958363	3.9849e-10
Pop_G15G049024_R64	Downstream	-0.648866	0.00357591	Pop_A10G069042_R63	Downstream	0.606781	0.00758328	Pop_A05G001994_R80	Downstream	0.623969	0.00564955
Pop_A14G044701_R68	Downstream	-0.648844	0.00357747	Pop_A10G069244_R64	Downstream	0.716658	0.00081866	Pop_A05G002006_R75	Downstream	0.916493	9.12661e-08
Pop_A06G089555_R78	Downstream	-0.648769	0.00358256	Pop_A10G069421_R68	Downstream	-0.628783	0.00518675	Pop_A05G002148_R78	Downstream	-0.734488	0.00051807
Pop_A05G071745_R70	Downstream	-0.64874	0.0035846	Pop_A10G069698_R69	Downstream	-0.75309	0.000309077	Pop_A05G011519_R67	Downstream	0.890313	7.4294e-07
Pop_G18G080272_R79	Downstream	-0.648731	0.00358517	Pop_A11G015715_R74	Downstream	0.677704	0.00199853	Pop_A05G011526_R78	Downstream	-0.610082	0.00717546
Pop_G05G085145_R77	Downstream	-0.648669	0.00358942	Pop_A11G015717_R61	Downstream	0.610045	0.00718001	Pop_A05G011539_R70	Downstream	0.741706	0.000426126
Pop_A04G026527_R74	Downstream	-0.648519	0.00359978	Pop_A11G015721_R80	Downstream	-0.614445	0.00666397	Pop_A05G016979_R73	Downstream	0.617579	0.00631515
Pop_G16G016333_R76	Downstream	-0.648454	0.00360424	Pop_A11G020302_R76	Downstream	-0.675189	0.00210772	Pop_A05G055893_R67	Downstream	0.749693	0.000340747
Pop_G18G080291_R79	Downstream	-0.648173	0.00362369	Pop_A11G021648_R74	Downstream	-0.757677	0.000270266	Pop_A05G055895_R63	Downstream	0.800952	6.49393e-05
Pop_G11G070114_R70	Downstream	-0.648103	0.00362851	Pop_A11G021737_R79	Downstream	-0.712831	0.00089923	Pop_A05G055897_R65	Downstream	0.74342	0.000406426
Pop_G17G066983_R71	Downstream	-0.64798	0.00363706	Pop_A11G021754_R70	Downstream	0.660373	0.00285546	Pop_A05G055899_R73	Downstream	0.637454	0.00443118
Pop_G10G060709_R79	Downstream	-0.647978	0.00363723	Pop_A11G021754_R72	Downstream	0.646139	0.00376686	Pop_A05G055973_R68	Downstream	0.658433	0.00296773
Pop_G03G077920_R63	Downstream	-0.647859	0.00364545	Pop_A11G026149_R78	Downstream	0.673529	0.00218243	Pop_A05G056012_R70	Downstream	-0.605447	0.00775327
Pop_G01G002243_R75	Downstream	-0.647431	0.00367536	Pop_A11G026216_R63	Downstream	0.605055	0.0078037	Pop_A05G056013_R65	Downstream	0.603051	0.00806628
Pop_A08G002399_R75	Downstream	-0.646729	0.00372485	Pop_A11G026236_R66	Downstream	-0.609612	0.00723248	Pop_A05G056071_R80	Downstream	-0.670578	0.00232067
Pop_A17G081274_R78	Downstream	-0.646323	0.00375368	Pop_A11G032685_R71	Downstream	-0.62148	0.00590172	Pop_A05G056098_R76	Downstream	0.667969	0.00244878
Pop_A08G046207_R71	Downstream	-0.646063	0.00377225	Pop_A11G056472_R71	Downstream	0.612278	0.00691427	Pop_A05G056099_R70	Downstream	-0.631431	0.00494573
Pop_UnG058567_R75	Downstream	-0.64572	0.00379691	Pop_A11G056476_R78	Downstream	-0.73875	0.000461959	Pop_A05G056177_R72	Downstream	-0.68523	0.00169934
Pop_G07G061342_R65	Downstream	-0.645628	0.00380351	Pop_A11G056567_R72	Downstream	0.611984	0.0069488	Pop_A05G056224_R79	Downstream	0.656735	0.00306901
Pop_G04G002485_R72	Downstream	-0.645615	0.00380442	Pop_A11G056684_R71	Downstream	0.74033	0.000442502	Pop_A05G071673_R65	Downstream	0.61591	0.00649902
Pop_A01G067284_R69	Downstream	-0.644785	0.00386468	Pop_A11G056754_R67	Downstream	-0.600064	0.0084706	Pop_A05G071692_R78	Downstream	0.872006	2.40559e-06
Pop_G19G009478_R72	Downstream	-0.644554	0.00388156	Pop_A11G078958_R75	Downstream	-0.641958	0.00407562	Pop_A05G071987_R65	Downstream	0.639153	0.00429415
Pop_A05G055954_R80	Downstream	-0.644434	0.00389034	Pop_A11G078961_R68	Downstream	-0.878037	1.6677e-06	Pop_A05G071999_R69	Downstream	0.830329	1.99815e-05
Pop_A09G076815_R75	Downstream	-0.644181	0.00390901	Pop_A11G079024_R65	Downstream	-0.675011	0.00211561	Pop_A05G072982_R73	Downstream	0.628348	0.00522734
Pop_G01G074525_R79	Downstream	-0.643986	0.00392338	Pop_A11G079046_R69	Downstream	-0.648266	0.00361724	Pop_A05G072984_R66	Downstream	0.60639	0.0076328
Pop_A14G029760_R64	Downstream	-0.64394	0.00392677	Pop_A11G079068_R61	Downstream	-0.687133	0.00162988	Pop_A05G073007_R67	Downstream	-0.766154	0.000209289
Pop_A04G070593_R75	Downstream	-0.643412	0.00396597	Pop_A11G079075_R70	Downstream	0.669647	0.00236574	Pop_A05G073007_R68	Downstream	-0.702029	0.00116312
Pop_G07G061011_R64	Downstream	-0.643283	0.00397562	Pop_A11G079075_R77	Downstream	-0.662148	0.00275577	Pop_A05G073010_R66	Downstream	0.874307	2.0964e-06
Pop_G07G061882_R71	Downstream	-0.642896	0.00400461	Pop_A11G079087_R69	Downstream	-0.675866	0.00207782	Pop_A05G073307_R74	Downstream	-0.733758	0.00052822
Pop_A12G019404_R68	Downstream	-0.642666	0.00402191	Pop_A11G091284_R74	Downstream	-0.903144	2.86294e-07	Pop_A05G073330_R73	Downstream	0.660218	0.00286428
Pop_A03G091438_R73	Downstream	-0.642589	0.00402774	Pop_A11G091312_R77	Downstream	0.737005	0.000484283	Pop_A05G073330_R76	Downstream	0.650829	0.00344347
Pop_A01G059060_R62	Downstream	-0.642416	0.00404086	Pop_A11G091312_R78	Downstream	0.734421	0.000518987	Pop_A05G073334_R63	Downstream	0.690504	0.0015126
Pop_A14G029755_R74	Downstream	-0.642152	0.00406091	Pop_A12G007879_R73	Downstream	0.675651	0.00208728	Pop_A05G073409_R70	Downstream	-0.711075	0.00093837
Pop_A05G055897_R68	Downstream	-0.642015	0.0040713	Pop_A12G007905_R68	Downstream	0.644717	0.00386963	Pop_A05G073419_R64	Downstream	0.626219	0.00542924
Pop_A10G047632_R73	Downstream	-0.64167	0.00409764	Pop_A12G008005_R67	Downstream	-0.603429	0.00801626	Pop_A05G073449_R76	Downstream	0.650253	0.0034819
Pop_A07G022831_R71	Downstream	-0.641509	0.00410997	Pop_A12G008021_R79	Downstream	-0.661676	0.00278199	Pop_A05G073501_R78	Downstream	0.603337	0.00802834
Pop_G01G090302_R79	Downstream	-0.641436	0.00411564	Pop_A12G008022_R79	Downstream	-0.640237	0.00420863	Pop_A05G073607_R62	Downstream	0.640545	0.00418456
Pop_A10G046698_R79	Downstream	-0.641395	0.00411876	Pop_A12G008033_R67	Downstream	-0.623484	0.00569801	Pop_A06G053361_R63	Downstream	0.818051	3.35346e-05
Pop_G15G017398_R74	Downstream	-0.640752	0.00416843	Pop_A12G008033_R79	Downstream	0.753778	0.000302974	Pop_A06G053550_R76	Downstream	-0.73403	0.000524416
Pop_A07G022796_R73	Downstream	-0.640658	0.00417576	Pop_A12G019224_R63	Downstream	-0.682455	0.00180502	Pop_A06G053570_R66	Downstream	0.666455	0.00252577
Pop_A13G032391_R79	Downstream	-0.640591	0.00418101	Pop_A12G019228_R63	Downstream	-0.68613	0.00166618	Pop_A06G053570_R77	Downstream	0.754476	0.000296878
Pop_A15G064322_R79	Downstream	-0.640512	0.00418716	Pop_A12G019236_R72	Downstream	-0.618015	0.00626777	Pop_A06G053570_R78	Downstream	0.779643	0.00013627
Pop_G05G085085_R74	Downstream	-0.640412	0.00419494	Pop_A12G019243_R70	Downstream	0.710632	0.000948454	Pop_A06G053624_R74	Downstream	0.611533	0.00700202
Pop_A07G010861_R64	Downstream	-0.639795	0.00424332	Pop_A12G019259_R67	Downstream	0.604568	0.00786693	Pop_A06G053680_R74	Downstream	0.661407	0.00279702
Pop_G08G057873_R64	Downstream	-0.638755	0.00432596	Pop_A12G019261_R71	Downstream	-0.708505	0.000998172	Pop_A06G053714_R67	Downstream	0.705304	0.00107709
Pop_A19G053185_R78	Downstream	-0.63875	0.00432638	Pop_A12G019275_R72	Downstream	-0.645819	0.00378979	Pop_A06G053771_R62	Downstream	-0.713282	0.000889419
Pop_A10G047693_R74	Downstream	-0.638729	0.00432807	Pop_A12G019293_R71	Downstream	-0.727891	0.000616114	Pop_A06G061416_R65	Downstream	0.894893	5.36068e-07
Pop_A01G017582_R70	Downstream	-0.638634	0.00433565	Pop_A12G019294_R79	Downstream	-0.627308	0.0053252	Pop_A06G061416_R66	Downstream	0.609935	0.00719323
Pop_A19G052375_R76	Downstream	-0.638402	0.00435428	Pop_A12G019294_R80	Downstream	-0.615401	0.006556	Pop_A06G061416_R68	Downstream	0.719707	0.000758864
Pop_A03G019804_R75	Downstream	-0.637783	0.00440439	Pop_A12G019302_R77	Downstream	0.617665	0.00630576	Pop_A06G061416_R69	Downstream	0.723648	0.000687019
Pop_G19G009730_R63	Downstream	-0.637484	0.00442873	Pop_A12G019302_R79	Downstream	0.669654	0.00236539	Pop_A06G061416_R70	Downstream	0.894545	5.49824e-07
Pop_G12G035044_R79	Downstream	-0.637181	0.00445349	Pop_A12G019330_R70	Downstream	0.662646	0.00272836	Pop_A06G061416_R71	Downstream	0.851486	7.38684e-06
Pop_A07G011921_R70	Downstream	-0.63718	0.00445356	Pop_A12G019330_R73	Downstream	-0.696319	0.00132675	Pop_A06G061416_R72	Downstream	0.713334	0.000888277
Pop_A14G000334_R77	Downstream	-0.637135	0.00445729	Pop_A12G019339_R76	Downstream	-0.679741	0.00191356	Pop_A06G061532_R69	Downstream	0.644899	0.00385636
Pop_G19G009730_R72	Downstream	-0.636371	0.00452029	Pop_A12G019366_R72	Downstream	0.619759	0.00608123	Pop_A06G061532_R71	Downstream	0.863122	3.99647e-06
Pop_A01G074929_R76	Downstream	-0.636136	0.00453979	Pop_A12G019379_R79	Downstream	0.630946	0.00498914	Pop_A06G061555_R65	Downstream	0.928258	2.81279e-08
Pop_G09G014010_R80	Downstream	-0.636062	0.00454601	Pop_A12G019383_R63	Downstream	0.700856	0.00119526	Pop_A06G061555_R66	Downstream	0.963436	1.43205e-10
Pop_G10G064634_R75	Downstream	-0.635775	0.00456996	Pop_A12G019393_R64	Downstream	-0.621714	0.00587762	Pop_A06G061555_R67	Downstream	0.926264	3.48014e-08
Pop_G16G068754_R78	Downstream	-0.635711	0.0045753	Pop_A12G019401_R76	Downstream	-0.65967	0.00289574	Pop_A06G061555_R68	Downstream	0.932722	1.70659e-08
Pop_G17G031484_R77	Downstream	-0.635678	0.00457809	Pop_A12G019402_R77	Downstream	0.617601	0.00631269	Pop_A06G061555_R73	Downstream	0.913392	1.20965e-07
Pop_A07G062816_R69	Downstream	-0.635677	0.00457818	Pop_A12G019403_R68	Downstream	0.771629	0.000176438	Pop_A06G061582_R67	Downstream	0.613114	0.00681682
Pop_A01G003918_R66	Downstream	-0.635545	0.00458922	Pop_A12G019404_R66	Downstream	-0.690743	0.00150456	Pop_A06G061647_R62	Downstream	0.912284	1.3344e-07
Pop_G18G085949_R68	Downstream	-0.635501	0.00459297	Pop_A12G019404_R67	Downstream	-0.675305	0.00210253	Pop_A06G061647_R63	Downstream	0.78248	0.000124046
Pop_A01G024395_R67	Downstream	-0.635476	0.00459507	Pop_A12G019408_R65	Downstream	-0.825818	2.42792e-05	Pop_A06G061647_R64	Downstream	0.862459	4.14513e-06
Pop_G14G088951_R71	Downstream	-0.635169	0.00462095	Pop_A12G019428_R78	Downstream	0.694746	0.00137504	Pop_A06G061994_R63	Downstream	-0.621346	0.00591552
Pop_A08G086511_R69	Downstream	-0.634852	0.00464777	Pop_A12G019442_R76	Downstream	-0.651028	0.00343029	Pop_A06G062036_R68	Downstream	0.75959	0.000255341
Pop_G03G013573_R66	Downstream	-0.634524	0.00467571	Pop_A12G027440_R64	Downstream	0.723677	0.000686509	Pop_A06G062057_R63	Downstream	-0.634511	0.00467679
Pop_A08G063391_R80	Downstream	-0.634053	0.00471601	Pop_A12G027505_R71	Downstream	0.709984	0.000963368	Pop_A06G062071_R74	Downstream	0.733518	0.000531603
Pop_G15G074239_R74	Downstream	-0.634	0.00472054	Pop_A12G027551_R75	Downstream	-0.630295	0.00504799	Pop_A06G062079_R72	Downstream	0.7818	0.000126888
Pop_A04G019652_R76	Downstream	-0.633966	0.00472354	Pop_A12G027571_R79	Downstream	-0.690424	0.00151528	Pop_A06G062175_R73	Downstream	0.669186	0.00238829
Pop_A18G018707_R63	Downstream	-0.633837	0.00473459	Pop_A12G067926_R64	Downstream	-0.656015	0.00311275	Pop_A06G062175_R75	Downstream	0.779428	0.000137236
Pop_G13G071084_R65	Downstream	-0.633544	0.00475992	Pop_A12G067933_R62	Downstream	-0.629926	0.00508155	Pop_A06G062182_R63	Downstream	0.627709	0.00528728
Pop_A02G012478_R66	Downstream	-0.633527	0.00476142	Pop_A12G067988_R64	Downstream	-0.60318	0.0080492	Pop_A06G062215_R63	Downstream	0.839202	1.33926e-05
Pop_A07G022489_R77	Downstream	-0.633287	0.00478224	Pop_A12G068032_R80	Downstream	0.612568	0.0068803	Pop_A06G062215_R64	Downstream	0.723227	0.000694402
Pop_G13G024617_R66	Downstream	-0.633239	0.00478633	Pop_A12G068097_R63	Downstream	-0.722434	0.000708513	Pop_A06G062247_R77	Downstream	0.705579	0.0010701
Pop_A05G071783_R75	Downstream	-0.633037	0.00480397	Pop_A12G068107_R72	Downstream	-0.624352	0.00561154	Pop_A06G062263_R64	Downstream	0.619473	0.00611152
Pop_A19G053144_R64	Downstream	-0.632997	0.00480749	Pop_A12G068215_R79	Downstream	0.649557	0.00352881	Pop_A06G062374_R73	Downstream	-0.705854	0.00106315
Pop_A06G053509_R68	Downstream	-0.632911	0.00481496	Pop_A12G073711_R70	Downstream	-0.661628	0.00278469	Pop_A06G062375_R67	Downstream	-0.711833	0.000921308
Pop_G15G074502_R76	Downstream	-0.632459	0.00485455	Pop_A12G073716_R67	Downstream	0.626006	0.00544979	Pop_A06G062380_R69	Downstream	0.698617	0.00125873
Pop_A01G059074_R70	Downstream	-0.632369	0.00486247	Pop_A12G073716_R75	Downstream	-0.61097	0.00706887	Pop_A06G062417_R65	Downstream	0.626937	0.00536049
Pop_A16G035307_R73	Downstream	-0.632369	0.00486252	Pop_A12G073716_R76	Downstream	-0.651503	0.00339895	Pop_A06G062874_R68	Downstream	0.757338	0.00027298
Pop_A08G086503_R79	Downstream	-0.631962	0.00489849	Pop_A12G073725_R74	Downstream	0.617679	0.00630424	Pop_A06G062874_R69	Downstream	0.82815	2.19676e-05
Pop_G05G017914_R74	Downstream	-0.631588	0.00493169	Pop_A12G073730_R62	Downstream	0.631299	0.00495745	Pop_A06G063074_R66	Downstream	0.810608	4.50717e-05
Pop_G14G000654_R71	Downstream	-0.631573	0.00493303	Pop_A12G074025_R67	Downstream	-0.718618	0.000779789	Pop_A06G063144_R62	Downstream	0.623992	0.00564733
Pop_G10G047921_R73	Downstream	-0.631503	0.00493922	Pop_A13G009863_R67	Downstream	0.626787	0.0053748	Pop_A06G063146_R72	Downstream	-0.679324	0.0019307
Pop_A09G026713_R69	Downstream	-0.631274	0.00495968	Pop_A13G010027_R73	Downstream	0.660366	0.00285585	Pop_A06G063191_R74	Downstream	0.813276	4.06e-05
Pop_G06G003129_R64	Downstream	-0.63106	0.00497888	Pop_A13G010118_R70	Downstream	-0.708096	0.00100799	Pop_A06G063202_R75	Downstream	0.730454	0.000576318
Pop_A06G061433_R70	Downstream	-0.631054	0.00497941	Pop_A13G010125_R70	Downstream	0.621098	0.00594117	Pop_A06G063202_R76	Downstream	0.686431	0.00165523
Pop_A14G045539_R70	Downstream	-0.630502	0.0050292	Pop_A13G031155_R64	Downstream	-0.603755	0.00797328	Pop_A06G064776_R71	Downstream	-0.601922	0.00821719
Pop_G19G009589_R69	Downstream	-0.629483	0.00512214	Pop_A13G031234_R61	Downstream	0.606247	0.00765096	Pop_A06G064786_R62	Downstream	0.736034	0.000497087
Pop_A07G006750_R75	Downstream	-0.628746	0.00519025	Pop_A13G031265_R80	Downstream	0.628499	0.00521319	Pop_A06G064813_R75	Downstream	-0.641292	0.00412672
Pop_A06G061647_R62	Downstream	-0.628735	0.00519121	Pop_A13G032373_R73	Downstream	-0.691484	0.00147983	Pop_A06G064845_R64	Downstream	0.641468	0.00411318
Pop_A01G054506_R66	Downstream	-0.628612	0.00520269	Pop_A13G032482_R67	Downstream	-0.698113	0.0012734	Pop_A06G064855_R76	Downstream	-0.670166	0.0023405
Pop_A07G022528_R62	Downstream	-0.628489	0.00521414	Pop_A13G032482_R68	Downstream	-0.825434	2.46788e-05	Pop_A06G079258_R69	Downstream	-0.690768	0.00150373
Pop_A06G053458_R64	Downstream	-0.62799	0.00526087	Pop_A13G032512_R71	Downstream	-0.648818	0.00357923	Pop_A06G079268_R73	Downstream	-0.627429	0.00531371
Pop_A05G016981_R67	Downstream	-0.627984	0.00526135	Pop_A13G054092_R67	Downstream	-0.65303	0.00329975	Pop_A06G079272_R76	Downstream	-0.627593	0.00529816
Pop_A13G009837_R77	Downstream	-0.627927	0.00526676	Pop_A13G054132_R64	Downstream	0.714418	0.000865058	Pop_A06G079324_R76	Downstream	0.63448	0.00467945
Pop_A10G069286_R76	Downstream	-0.627863	0.00527278	Pop_A13G054156_R70	Downstream	-0.66223	0.00275127	Pop_A06G079355_R67	Downstream	0.618244	0.00624307
Pop_G15G074417_R64	Downstream	-0.627745	0.00528392	Pop_A13G054304_R62	Downstream	0.711929	0.000919161	Pop_A06G079355_R68	Downstream	0.730469	0.000576097
Pop_G19G009318_R77	Downstream	-0.627743	0.00528403	Pop_A13G054312_R68	Downstream	0.804431	5.70639e-05	Pop_A06G079366_R63	Downstream	-0.713584	0.000882882
Pop_G02G030904_R64	Downstream	-0.627688	0.00528924	Pop_A13G054377_R62	Downstream	-0.727504	0.000622308	Pop_A06G079419_R73	Downstream	0.711267	0.00093402
Pop_G04G010964_R65	Downstream	-0.627168	0.00533847	Pop_A13G054379_R64	Downstream	0.632569	0.00484489	Pop_A06G079419_R76	Downstream	0.645367	0.00382235
Pop_A01G010238_R61	Downstream	-0.627163	0.00533894	Pop_A13G074157_R69	Downstream	-0.636216	0.00453314	Pop_A06G079419_R79	Downstream	0.638846	0.00431868
Pop_G08G083366_R80	Downstream	-0.62681	0.00537258	Pop_A13G074166_R68	Downstream	-0.63816	0.0043738	Pop_A06G079475_R79	Downstream	0.621109	0.00594002
Pop_A04G029336_R71	Downstream	-0.626601	0.00539255	Pop_A13G082526_R63	Downstream	0.645375	0.00382177	Pop_A06G079480_R80	Downstream	0.665917	0.00255361
Pop_A04G030597_R71	Downstream	-0.626557	0.00539683	Pop_A13G082537_R69	Downstream	0.622489	0.00579836	Pop_A06G085680_R62	Downstream	0.747813	0.000359416
Pop_G14G045198_R80	Downstream	-0.626501	0.00540214	Pop_A13G082636_R65	Downstream	-0.71036	0.000954686	Pop_A06G085680_R66	Downstream	0.897399	4.45581e-07
Pop_A06G061582_R65	Downstream	-0.626246	0.00542668	Pop_A14G000061_R73	Downstream	-0.682166	0.00181631	Pop_A06G085724_R80	Downstream	-0.762356	0.000234987
Pop_G03G078143_R72	Downstream	-0.626178	0.0054332	Pop_A14G000342_R76	Downstream	0.739775	0.000449262	Pop_A06G085751_R66	Downstream	-0.682456	0.00180495
Pop_A11G056507_R78	Downstream	-0.625621	0.00548709	Pop_A14G000397_R66	Downstream	-0.661108	0.00281386	Pop_A06G085753_R63	Downstream	-0.657698	0.00301124
Pop_A06G064869_R80	Downstream	-0.625621	0.00548718	Pop_A14G000775_R71	Downstream	-0.600316	0.00843588	Pop_A06G085792_R69	Downstream	0.631297	0.00495762
Pop_G15G048744_R74	Downstream	-0.625542	0.00549484	Pop_A14G029762_R69	Downstream	-0.663394	0.00268757	Pop_A06G085801_R80	Downstream	-0.600641	0.00839124
Pop_A03G034670_R80	Downstream	-0.625286	0.00551978	Pop_A14G029774_R74	Downstream	0.601519	0.00827168	Pop_A06G085818_R66	Downstream	-0.673616	0.00217847
Pop_G07G061882_R70	Downstream	-0.624969	0.00555081	Pop_A14G029875_R78	Downstream	-0.684842	0.00171381	Pop_A06G089411_R70	Downstream	0.633631	0.00475239
Pop_G05G057205_R77	Downstream	-0.624957	0.00555192	Pop_A14G044764_R65	Downstream	0.680988	0.00186302	Pop_A06G089537_R64	Downstream	0.819485	3.16293e-05
Pop_G12G035075_R66	Downstream	-0.624926	0.00555498	Pop_A14G044834_R78	Downstream	-0.650395	0.00347242	Pop_A06G089538_R62	Downstream	0.616122	0.0064754
Pop_G03G013776_R79	Downstream	-0.624433	0.00560355	Pop_A14G044913_R67	Downstream	-0.690542	0.00151131	Pop_A06G089556_R73	Downstream	-0.629644	0.0051074
Pop_A10G001307_R77	Downstream	-0.624178	0.00562877	Pop_A14G044963_R69	Downstream	0.672452	0.00223205	Pop_A06G089556_R75	Downstream	-0.662583	0.00273181
Pop_G14G000545_R78	Downstream	-0.624134	0.00563319	Pop_A14G045315_R64	Downstream	0.807397	5.10061e-05	Pop_A07G006301_R79	Downstream	0.668542	0.00242016
Pop_G01G072449_R62	Downstream	-0.623803	0.00566606	Pop_A14G045325_R70	Downstream	0.631725	0.00491947	Pop_A07G006330_R63	Downstream	0.631721	0.00491981
Pop_A05G073171_R73	Downstream	-0.623281	0.0057184	Pop_A14G045338_R80	Downstream	-0.652261	0.00334939	Pop_A07G006384_R61	Downstream	0.825179	2.49472e-05
Pop_G17G066958_R80	Downstream	-0.623042	0.00574238	Pop_A14G045441_R77	Downstream	-0.62043	0.0060107	Pop_A07G006384_R63	Downstream	0.903616	2.75756e-07
Pop_A08G045787_R79	Downstream	-0.623042	0.00574247	Pop_A14G045465_R66	Downstream	-0.680882	0.00186729	Pop_A07G006384_R64	Downstream	0.710108	0.000960504
Pop_G19G009468_R72	Downstream	-0.622569	0.00579031	Pop_A14G045471_R62	Downstream	-0.751286	0.000325573	Pop_A07G006384_R67	Downstream	0.658957	0.00293705
Pop_G09G015101_R75	Downstream	-0.622566	0.00579057	Pop_A14G045608_R80	Downstream	0.654927	0.00317992	Pop_A07G006510_R65	Downstream	0.695645	0.00134726
Pop_A06G053468_R68	Downstream	-0.622392	0.00580825	Pop_A14G045614_R75	Downstream	-0.620248	0.00602981	Pop_A07G006511_R69	Downstream	0.624765	0.00557083
Pop_A01G010228_R79	Downstream	-0.62192	0.00585651	Pop_A14G045728_R65	Downstream	0.653771	0.00325252	Pop_A07G006657_R80	Downstream	0.610416	0.00713532
Pop_G16G068607_R65	Downstream	-0.621668	0.00588228	Pop_A14G045742_R74	Downstream	-0.620026	0.00605308	Pop_A07G010860_R66	Downstream	0.623402	0.00570626
Pop_A10G001319_R79	Downstream	-0.621312	0.00591898	Pop_A14G045772_R75	Downstream	0.737108	0.000482947	Pop_A07G010869_R67	Downstream	0.660766	0.00283316
Pop_G01G058642_R66	Downstream	-0.620963	0.00595517	Pop_A14G090613_R61	Downstream	-0.61254	0.0068836	Pop_A07G010869_R75	Downstream	0.714702	0.000859064
Pop_G19G084148_R75	Downstream	-0.620777	0.00597454	Pop_A14G090649_R61	Downstream	-0.614997	0.00660145	Pop_A07G010877_R75	Downstream	0.886116	9.89582e-07
Pop_G01G011414_R76	Downstream	-0.620465	0.0060071	Pop_A15G014645_R77	Downstream	-0.767771	0.000199091	Pop_A07G010877_R76	Downstream	0.724917	0.000665122
Pop_G17G085028_R79	Downstream	-0.620184	0.00603655	Pop_A15G014663_R67	Downstream	0.625176	0.00553047	Pop_A07G010912_R77	Downstream	-0.612237	0.00691904
Pop_G13G071254_R65	Downstream	-0.619875	0.00606904	Pop_A15G014719_R63	Downstream	-0.832462	1.81872e-05	Pop_A07G010923_R66	Downstream	0.648944	0.00357061
Pop_G04G028137_R75	Downstream	-0.619759	0.00608124	Pop_A15G017070_R68	Downstream	-0.616059	0.00648243	Pop_A07G011876_R70	Downstream	-0.650229	0.00348351
Pop_G03G013838_R74	Downstream	-0.619136	0.00614737	Pop_A15G017082_R77	Downstream	0.6149	0.00661241	Pop_A07G011946_R79	Downstream	-0.673838	0.00216834
Pop_G07G052033_R71	Downstream	-0.61913	0.006148	Pop_A15G017118_R77	Downstream	0.643658	0.0039477	Pop_A07G022523_R65	Downstream	0.759361	0.000257084
Pop_G05G032815_R68	Downstream	-0.618954	0.00616677	Pop_A15G017135_R64	Downstream	-0.64504	0.00384609	Pop_A07G022528_R62	Downstream	0.794328	8.2508e-05
Pop_A03G049814_R75	Downstream	-0.618722	0.00619161	Pop_A15G017229_R68	Downstream	-0.69916	0.0012431	Pop_A07G022528_R64	Downstream	0.643416	0.0039657
Pop_G08G082352_R77	Downstream	-0.618656	0.00619869	Pop_A15G017267_R63	Downstream	0.709083	0.000984454	Pop_A07G022528_R65	Downstream	0.729003	0.000598579
Pop_G19G007617_R75	Downstream	-0.618472	0.00621846	Pop_A15G017267_R80	Downstream	-0.612119	0.0069329	Pop_A07G022532_R73	Downstream	0.693603	0.00141106
Pop_A16G033754_R71	Downstream	-0.618462	0.00621955	Pop_A15G064241_R75	Downstream	0.623378	0.0057086	Pop_A07G022768_R65	Downstream	-0.627007	0.00535382
Pop_G08G083343_R78	Downstream	-0.618258	0.00624155	Pop_A15G064251_R68	Downstream	-0.621078	0.00594324	Pop_A07G033642_R72	Downstream	0.871193	2.52393e-06
Pop_A06G089373_R61	Downstream	-0.617571	0.006316	Pop_A15G064300_R70	Downstream	-0.810574	4.51313e-05	Pop_A07G033642_R73	Downstream	0.835222	1.60714e-05
Pop_A13G011432_R76	Downstream	-0.617434	0.00633087	Pop_A15G064314_R71	Downstream	-0.697715	0.00128507	Pop_A07G062816_R73	Downstream	-0.641236	0.00413098
Pop_G05G057394_R74	Downstream	-0.617136	0.00636356	Pop_A15G064322_R68	Downstream	-0.695383	0.00135532	Pop_A07G085225_R69	Downstream	0.673268	0.00219435
Pop_G02G031044_R76	Downstream	-0.615951	0.0064945	Pop_A15G064391_R70	Downstream	-0.631601	0.00493055	Pop_A08G002369_R69	Downstream	0.675772	0.00208196
Pop_G06G076139_R78	Downstream	-0.615762	0.00651549	Pop_A15G064396_R65	Downstream	0.610689	0.00710254	Pop_A08G002437_R67	Downstream	-0.666335	0.00253197
Pop_A05G073324_R80	Downstream	-0.615727	0.00651946	Pop_A15G064412_R76	Downstream	-0.600419	0.00842171	Pop_A08G006894_R80	Downstream	0.640364	0.00419866
Pop_G03G083741_R68	Downstream	-0.615623	0.0065311	Pop_A15G064416_R77	Downstream	-0.656975	0.00305451	Pop_A08G006896_R65	Downstream	0.668036	0.00244545
Pop_A10G069243_R78	Downstream	-0.615582	0.00653565	Pop_A15G064538_R67	Downstream	-0.71683	0.000815191	Pop_A08G006896_R71	Downstream	0.914734	1.07222e-07
Pop_G07G052097_R73	Downstream	-0.615418	0.00655404	Pop_A15G076483_R68	Downstream	-0.712774	0.000900494	Pop_A08G006896_R72	Downstream	0.633579	0.00475691
Pop_A08G063395_R71	Downstream	-0.614805	0.00662312	Pop_A15G076618_R66	Downstream	0.665421	0.0025795	Pop_A08G006898_R67	Downstream	0.66488	0.00260798
Pop_G05G085155_R71	Downstream	-0.614005	0.00671415	Pop_A15G084265_R69	Downstream	-0.643009	0.00399612	Pop_A08G006956_R65	Downstream	0.697712	0.00128516
Pop_A11G020304_R79	Downstream	-0.613994	0.00671544	Pop_A15G084287_R66	Downstream	0.729185	0.000595742	Pop_A08G006956_R69	Downstream	0.603507	0.00800595
Pop_G03G010423_R68	Downstream	-0.613822	0.00673514	Pop_A15G084484_R70	Downstream	0.6652	0.0025911	Pop_A08G006996_R66	Downstream	-0.620639	0.00598894
Pop_G07G062660_R78	Downstream	-0.613665	0.0067532	Pop_A16G017451_R75	Downstream	0.666609	0.00251785	Pop_A08G009105_R65	Downstream	0.67494	0.00211878
Pop_A08G046439_R71	Downstream	-0.613589	0.00676195	Pop_A16G017501_R71	Downstream	0.722794	0.000702075	Pop_A08G009196_R65	Downstream	0.660183	0.00286627
Pop_G13G070840_R65	Downstream	-0.61344	0.00677912	Pop_A16G017536_R77	Downstream	-0.600099	0.00846588	Pop_A08G012040_R79	Downstream	-0.73222	0.000550181
Pop_G01G058731_R67	Downstream	-0.613335	0.00679129	Pop_A16G017553_R74	Downstream	-0.625701	0.00547938	Pop_A08G045802_R66	Downstream	0.62642	0.00540989
Pop_A13G009897_R80	Downstream	-0.613009	0.00682903	Pop_A16G017553_R80	Downstream	-0.667091	0.00249319	Pop_A08G045854_R73	Downstream	0.613416	0.00678192
Pop_A14G000249_R69	Downstream	-0.61266	0.00686955	Pop_A16G023158_R75	Downstream	-0.737509	0.00047774	Pop_A08G045874_R74	Downstream	-0.689832	0.0015354
Pop_G13G071534_R73	Downstream	-0.612633	0.00687276	Pop_A16G023163_R77	Downstream	0.752543	0.000314004	Pop_A08G045940_R74	Downstream	-0.68339	0.00176883
Pop_A17G008224_R65	Downstream	-0.612553	0.00688204	Pop_A16G023163_R78	Downstream	0.756876	0.00027673	Pop_A08G046096_R61	Downstream	0.761335	0.000242333
Pop_A19G052551_R77	Downstream	-0.612151	0.00692908	Pop_A16G025321_R79	Downstream	0.606548	0.00761266	Pop_A08G046107_R63	Downstream	0.661087	0.00281502
Pop_A15G017166_R71	Downstream	-0.612073	0.00693827	Pop_A16G028681_R77	Downstream	-0.606109	0.00766843	Pop_A08G046150_R79	Downstream	0.605373	0.00776279
Pop_A13G009905_R76	Downstream	-0.612069	0.00693875	Pop_A16G028682_R76	Downstream	-0.760287	0.000250079	Pop_A08G046243_R73	Downstream	0.623116	0.00573496
Pop_G01G004846_R71	Downstream	-0.611926	0.00695553	Pop_A16G028700_R75	Downstream	-0.682605	0.00179914	Pop_A08G046328_R68	Downstream	0.900225	3.59649e-07
Pop_A08G045911_R66	Downstream	-0.611793	0.00697129	Pop_A16G028752_R68	Downstream	0.700832	0.00119594	Pop_A08G046471_R64	Downstream	0.672404	0.00223427
Pop_G07G061234_R74	Downstream	-0.611644	0.00698883	Pop_A16G028782_R64	Downstream	0.736111	0.000496064	Pop_A08G058009_R61	Downstream	0.725377	0.000657336
Pop_A16G025122_R80	Downstream	-0.611579	0.00699659	Pop_A16G028782_R66	Downstream	0.821348	2.92928e-05	Pop_A08G058056_R69	Downstream	0.671565	0.00227365
Pop_A04G019461_R75	Downstream	-0.611427	0.00701458	Pop_A16G030723_R79	Downstream	0.70549	0.00107234	Pop_A08G063352_R66	Downstream	0.708423	0.00100014
Pop_G08G082130_R64	Downstream	-0.611407	0.00701697	Pop_A16G035333_R65	Downstream	-0.688394	0.00158516	Pop_A08G063355_R66	Downstream	0.903515	2.77975e-07
Pop_G10G027142_R68	Downstream	-0.611324	0.00702682	Pop_A16G035370_R68	Downstream	0.607963	0.00743515	Pop_A08G063355_R68	Downstream	0.777911	0.00014422
Pop_G01G013299_R68	Downstream	-0.611306	0.00702886	Pop_A16G035416_R77	Downstream	-0.704533	0.00109683	Pop_A08G063355_R69	Downstream	0.737313	0.000480281
Pop_A02G088691_R67	Downstream	-0.611068	0.00705717	Pop_A16G035428_R62	Downstream	0.753153	0.000308506	Pop_A08G063466_R69	Downstream	0.607477	0.00749579
Pop_A13G054381_R77	Downstream	-0.61106	0.00705822	Pop_A16G055269_R80	Downstream	0.60562	0.00773099	Pop_A08G063910_R79	Downstream	0.610327	0.00714591
Pop_G15G074295_R72	Downstream	-0.610275	0.0071522	Pop_A16G055275_R80	Downstream	0.714454	0.000864289	Pop_A08G063912_R77	Downstream	0.629558	0.00511529
Pop_A01G080993_R64	Downstream	-0.610187	0.00716289	Pop_A16G055276_R74	Downstream	-0.691286	0.00148642	Pop_A08G063926_R72	Downstream	-0.619872	0.00606936
Pop_A19G052407_R61	Downstream	-0.609859	0.00720252	Pop_A16G055332_R73	Downstream	-0.604771	0.00784048	Pop_A08G063980_R79	Downstream	0.667627	0.00246599
Pop_A08G045787_R78	Downstream	-0.609806	0.00720894	Pop_A16G055347_R75	Downstream	-0.688201	0.00159193	Pop_A08G064028_R79	Downstream	0.67316	0.00219931
Pop_A18G013138_R79	Downstream	-0.609783	0.0072117	Pop_A16G083942_R80	Downstream	-0.624379	0.00560886	Pop_A08G064028_R80	Downstream	0.867103	3.19773e-06
Pop_A19G053127_R80	Downstream	-0.609681	0.00722407	Pop_A16G090083_R68	Downstream	0.614965	0.0066051	Pop_A08G086499_R67	Downstream	0.673617	0.00217839
Pop_G02G035235_R69	Downstream	-0.609666	0.0072259	Pop_A16G090095_R65	Downstream	-0.677162	0.00202162	Pop_A09G014372_R72	Downstream	0.612038	0.00694243
Pop_A10G046534_R80	Downstream	-0.60962	0.00723149	Pop_A16G090114_R64	Downstream	-0.678885	0.00194887	Pop_A09G014391_R71	Downstream	0.618763	0.00618721
Pop_A02G024036_R79	Downstream	-0.609587	0.00723545	Pop_A16G090115_R66	Downstream	-0.621059	0.0059452	Pop_A09G014454_R70	Downstream	0.944628	3.73252e-09
Pop_G16G035741_R77	Downstream	-0.609444	0.00725288	Pop_A16G090115_R67	Downstream	-0.615561	0.00653802	Pop_A09G014454_R71	Downstream	0.663544	0.00267944
Pop_A04G010850_R71	Downstream	-0.609215	0.00728082	Pop_A16G090145_R66	Downstream	0.619327	0.00612708	Pop_A09G026704_R67	Downstream	0.789735	9.69313e-05
Pop_A12G019354_R74	Downstream	-0.60913	0.00729118	Pop_A16G090177_R80	Downstream	0.633245	0.00478585	Pop_A09G026705_R73	Downstream	0.767055	0.000203552
Pop_A15G084321_R73	Downstream	-0.608985	0.00730903	Pop_A16G090200_R67	Downstream	-0.815629	3.69748e-05	Pop_A09G026782_R75	Downstream	0.624204	0.00562619
Pop_A15G084324_R68	Downstream	-0.608978	0.00730985	Pop_A16G090203_R62	Downstream	-0.663218	0.00269709	Pop_A09G026782_R76	Downstream	0.628706	0.00519395
Pop_G06G035510_R71	Downstream	-0.608914	0.00731767	Pop_A16G090241_R63	Downstream	0.691931	0.00146511	Pop_A09G026783_R69	Downstream	0.665702	0.00256484
Pop_A02G065564_R78	Downstream	-0.608816	0.00732968	Pop_A16G090253_R72	Downstream	0.691095	0.00149276	Pop_A09G028946_R70	Downstream	0.772715	0.000170469
Pop_A05G056130_R79	Downstream	-0.608807	0.00733086	Pop_A16G091160_R71	Downstream	-0.663277	0.00269392	Pop_A09G029017_R63	Downstream	0.609851	0.00720349
Pop_G01G020799_R66	Downstream	-0.608694	0.00734471	Pop_A17G008247_R75	Downstream	-0.697676	0.00128621	Pop_A09G029061_R61	Downstream	0.600122	0.00846268
Pop_G18G078599_R64	Downstream	-0.608318	0.00739111	Pop_A17G011784_R75	Downstream	-0.781928	0.00012635	Pop_A09G029061_R62	Downstream	0.752473	0.000314637
Pop_G05G057166_R71	Downstream	-0.608183	0.00740779	Pop_A17G020490_R68	Downstream	0.625305	0.00551791	Pop_A09G029061_R64	Downstream	0.616017	0.00648713
Pop_G02G026847_R62	Downstream	-0.607832	0.00745141	Pop_A17G020523_R63	Downstream	-0.705267	0.00107801	Pop_A09G029062_R61	Downstream	0.873158	2.24619e-06
Pop_A04G019595_R76	Downstream	-0.607784	0.00745746	Pop_A17G020523_R65	Downstream	-0.617427	0.00633167	Pop_A09G029062_R62	Downstream	0.762266	0.000235627
Pop_G05G085113_R79	Downstream	-0.60778	0.00745789	Pop_A17G020575_R79	Downstream	0.70008	0.00121697	Pop_A09G029062_R63	Downstream	0.842546	1.14467e-05
Pop_UnG091967_R79	Downstream	-0.607771	0.00745898	Pop_A17G020601_R70	Downstream	-0.742283	0.000419409	Pop_A09G029062_R66	Downstream	0.786931	0.000106743
Pop_G06G075991_R72	Downstream	-0.607468	0.00749693	Pop_A17G020627_R79	Downstream	-0.640483	0.00418942	Pop_A09G029062_R67	Downstream	0.784491	0.000115956
Pop_A14G045517_R76	Downstream	-0.607343	0.00751247	Pop_A17G021079_R77	Downstream	0.603424	0.00801688	Pop_A09G059536_R62	Downstream	0.619076	0.00615374
Pop_A13G009918_R77	Downstream	-0.607325	0.00751485	Pop_A17G027597_R72	Downstream	-0.773779	0.000164792	Pop_A09G059543_R64	Downstream	0.6394	0.00427457
Pop_A01G058746_R79	Downstream	-0.60707	0.00754676	Pop_A17G027602_R67	Downstream	-0.726562	0.000637632	Pop_A09G059543_R68	Downstream	0.603269	0.00803738
Pop_G10G001623_R80	Downstream	-0.606876	0.00757126	Pop_A17G030800_R78	Downstream	0.631018	0.00498267	Pop_A09G059572_R78	Downstream	0.600701	0.00838305
Pop_A04G019615_R75	Downstream	-0.606834	0.00757659	Pop_A17G034481_R79	Downstream	0.640683	0.00417381	Pop_A09G076688_R75	Downstream	0.817396	3.44371e-05
Pop_A14G044913_R67	Downstream	-0.606806	0.00758002	Pop_A17G052693_R62	Downstream	0.743838	0.000401751	Pop_A09G076688_R77	Downstream	0.738247	0.000468307
Pop_A01G059036_R79	Downstream	-0.606644	0.00760057	Pop_A17G075011_R78	Downstream	0.621954	0.00585295	Pop_A09G076814_R67	Downstream	0.682406	0.00180692
Pop_G02G065065_R67	Downstream	-0.606488	0.0076203	Pop_A17G075150_R65	Downstream	-0.635767	0.00457064	Pop_A09G076977_R79	Downstream	0.691824	0.00146863
Pop_G02G026851_R67	Downstream	-0.60646	0.00762392	Pop_A17G081308_R70	Downstream	-0.68882	0.00157026	Pop_A09G083573_R64	Downstream	-0.630433	0.00503545
Pop_G07G062734_R61	Downstream	-0.606455	0.00762455	Pop_A17G081327_R65	Downstream	-0.683579	0.00176155	Pop_A09G083619_R62	Downstream	0.639396	0.0042749
Pop_G14G000557_R74	Downstream	-0.605255	0.00777793	Pop_A18G012832_R77	Downstream	0.71182	0.000921601	Pop_A09G083619_R80	Downstream	0.720304	0.000747591
Pop_A10G047534_R68	Downstream	-0.604701	0.00784957	Pop_A18G012873_R79	Downstream	-0.737913	0.000472556	Pop_A09G083669_R77	Downstream	0.611099	0.00705356
Pop_G04G028122_R79	Downstream	-0.604357	0.00789438	Pop_A18G012900_R68	Downstream	-0.666317	0.00253292	Pop_A10G001090_R79	Downstream	0.81794	3.36855e-05
Pop_A02G012600_R76	Downstream	-0.604198	0.00791517	Pop_A18G012929_R76	Downstream	-0.665552	0.00257265	Pop_A10G001100_R70	Downstream	0.705434	0.00107377
Pop_G17G025745_R76	Downstream	-0.604175	0.00791819	Pop_A18G012954_R80	Downstream	-0.705058	0.00108336	Pop_A10G001100_R73	Downstream	0.689812	0.00153607
Pop_A04G070696_R66	Downstream	-0.60399	0.00794237	Pop_A18G018570_R63	Downstream	0.72788	0.000616282	Pop_A10G001185_R74	Downstream	-0.643025	0.0039949
Pop_A02G023884_R70	Downstream	-0.603259	0.00803867	Pop_A18G018772_R80	Downstream	0.810272	4.56638e-05	Pop_A10G001198_R79	Downstream	0.727702	0.000619132
Pop_G19G009471_R66	Downstream	-0.60309	0.00806107	Pop_A18G018805_R68	Downstream	0.655421	0.0031493	Pop_A10G001200_R63	Downstream	0.652849	0.00331138
Pop_G02G065262_R71	Downstream	-0.602859	0.00809178	Pop_A18G018842_R63	Downstream	-0.71834	0.000785213	Pop_A10G001200_R64	Downstream	0.77666	0.000150206
Pop_G13G071526_R80	Downstream	-0.60262	0.00812358	Pop_A18G018875_R79	Downstream	0.673551	0.0021814	Pop_A10G001369_R75	Downstream	0.775045	0.000158239
Pop_G14G082987_R68	Downstream	-0.602585	0.00812826	Pop_A18G018954_R68	Downstream	-0.67779	0.00199489	Pop_A10G001369_R76	Downstream	0.69322	0.00142328
Pop_G10G047862_R71	Downstream	-0.602574	0.00812975	Pop_A18G018959_R65	Downstream	0.784929	0.000114253	Pop_A10G001386_R73	Downstream	0.694747	0.00137501
Pop_G17G025721_R65	Downstream	-0.602476	0.0081428	Pop_A18G019019_R80	Downstream	-0.645978	0.00377834	Pop_A10G001391_R66	Downstream	0.667812	0.00245669
Pop_G08G046361_R78	Downstream	-0.601891	0.00822138	Pop_A18G083088_R77	Downstream	-0.684312	0.00173372	Pop_A10G001695_R69	Downstream	0.617439	0.00633042
Pop_A15G084321_R74	Downstream	-0.601793	0.00823469	Pop_A18G083103_R70	Downstream	0.636522	0.00450778	Pop_A10G046684_R62	Downstream	-0.711467	0.000929511
Pop_G01G016609_R66	Downstream	-0.60178	0.00823632	Pop_A18G083105_R69	Downstream	-0.633014	0.00480594	Pop_A10G046760_R73	Downstream	0.635039	0.00463195
Pop_G17G030469_R77	Downstream	-0.601736	0.00824234	Pop_A19G025958_R69	Downstream	0.696044	0.00133508	Pop_A10G046776_R70	Downstream	-0.642266	0.00405219
Pop_G01G000169_R77	Downstream	-0.601625	0.00825729	Pop_A19G028599_R68	Downstream	0.615438	0.00655176	Pop_A10G046858_R66	Downstream	0.896842	4.64463e-07
Pop_G12G086057_R80	Downstream	-0.601442	0.00828209	Pop_A19G028602_R74	Downstream	-0.607926	0.00743975	Pop_A10G047003_R73	Downstream	0.625577	0.00549142
Pop_G04G060182_R79	Downstream	-0.60139	0.00828912	Pop_A19G052293_R75	Downstream	-0.603119	0.0080572	Pop_A10G047004_R72	Downstream	0.813605	4.00751e-05
Pop_A01G015497_R72	Downstream	-0.601371	0.00829178	Pop_A19G052550_R78	Downstream	0.647972	0.00363761	Pop_A10G047004_R73	Downstream	0.906688	2.14928e-07
Pop_UnG057540_R77	Downstream	-0.601274	0.0083049	Pop_A19G052855_R62	Downstream	-0.775886	0.000154011	Pop_A10G047004_R74	Downstream	0.649524	0.00353109
Pop_G10G007265_R62	Downstream	-0.601265	0.00830617	Pop_A19G052986_R65	Downstream	0.642247	0.00405367	Pop_A10G047071_R78	Downstream	-0.625653	0.00548398
Pop_G08G082313_R65	Downstream	-0.601166	0.00831957	Pop_A19G053068_R68	Downstream	0.603925	0.00795086	Pop_A10G047090_R73	Downstream	0.72117	0.000731498
Pop_G14G082975_R76	Downstream	-0.600765	0.00837429	Pop_A19G055052_R71	Downstream	0.624849	0.00556255	Pop_A10G047168_R71	Downstream	-0.627517	0.0053054
Pop_A01G059067_R75	Downstream	-0.600624	0.00839356	Pop_A19G055053_R74	Downstream	0.682419	0.00180642	Pop_A10G047168_R72	Downstream	-0.706731	0.00104129
Pop_G01G024674_R68	Downstream	-0.600426	0.00842074	Pop_A19G060516_R80	Downstream	-0.633225	0.00478759	Pop_A10G047320_R77	Downstream	-0.612374	0.006903
Pop_G07G061029_R71	Downstream	-0.600396	0.00842491	Pop_G01G002751_R61	Downstream	0.677753	0.00199644	Pop_A10G047429_R65	Downstream	0.709796	0.000967738
Pop_A09G076919_R78	Downstream	-0.600336	0.00843316	Pop_G01G002924_R63	Downstream	-0.665827	0.00255829	Pop_A10G047584_R71	Downstream	-0.694718	0.0013759
Pop_G09G029438_R64	Downstream	-0.600267	0.00844267	Pop_G01G002947_R70	Downstream	-0.623492	0.00569725	Pop_A10G047620_R63	Downstream	0.94116	6.00111e-09
Pop_A11G056494_R63	Downstream	0.600128	0.00846182	Pop_G01G004381_R70	Downstream	-0.628259	0.00523566	Pop_A10G047620_R65	Downstream	0.879119	1.55845e-06
Pop_G04G059154_R79	Downstream	0.60084	0.00836407	Pop_G01G004473_R72	Downstream	0.602637	0.0081213	Pop_A10G047620_R66	Downstream	0.83229	1.83267e-05
Pop_A16G090186_R64	Downstream	0.601145	0.00832251	Pop_G01G004620_R70	Downstream	-0.606224	0.00765379	Pop_A10G047620_R67	Downstream	0.772378	0.000172304
Pop_A19G052340_R66	Downstream	0.601426	0.00828428	Pop_G01G004667_R74	Downstream	-0.638392	0.00435512	Pop_A10G047627_R64	Downstream	0.725704	0.000651857
Pop_A14G044691_R62	Downstream	0.601434	0.00828323	Pop_G01G004677_R65	Downstream	-0.624066	0.00563996	Pop_A10G047645_R61	Downstream	0.60419	0.00791618
Pop_G15G049194_R62	Downstream	0.601583	0.00826299	Pop_G01G004728_R78	Downstream	0.618039	0.00626518	Pop_A10G047645_R69	Downstream	0.600194	0.00845271
Pop_G09G030310_R67	Downstream	0.601712	0.0082456	Pop_G01G004782_R73	Downstream	-0.605854	0.00770102	Pop_A10G047696_R67	Downstream	0.618701	0.00619386
Pop_G12G008955_R64	Downstream	0.603453	0.00801306	Pop_G01G004832_R65	Downstream	-0.659966	0.00287874	Pop_A10G047696_R74	Downstream	0.702213	0.00115812
Pop_A10G069183_R61	Downstream	0.603667	0.00798481	Pop_G01G004851_R66	Downstream	-0.667876	0.00245346	Pop_A10G047697_R65	Downstream	0.739268	0.000455501
Pop_A19G052466_R71	Downstream	0.605108	0.00779694	Pop_G01G004873_R72	Downstream	-0.735713	0.000501391	Pop_A10G047697_R66	Downstream	0.837493	1.44917e-05
Pop_A02G088691_R65	Downstream	0.609294	0.00727125	Pop_G01G005789_R78	Downstream	0.659295	0.0029174	Pop_A10G047697_R72	Downstream	0.772806	0.000169981
Pop_A01G059698_R78	Downstream	0.610125	0.00717032	Pop_G01G005831_R70	Downstream	0.609287	0.00727209	Pop_A10G047718_R65	Downstream	-0.634735	0.00465769
Pop_G02G005204_R79	Downstream	0.610366	0.00714132	Pop_G01G010776_R70	Downstream	-0.689816	0.00153593	Pop_A10G047731_R76	Downstream	0.765463	0.00021378
Pop_G06G034883_R61	Downstream	0.610716	0.00709929	Pop_G01G011292_R76	Downstream	-0.636303	0.00452593	Pop_A10G048420_R66	Downstream	-0.676984	0.00202931
Pop_G07G062519_R76	Downstream	0.610795	0.00708984	Pop_G01G011303_R70	Downstream	-0.619553	0.00610304	Pop_A10G048618_R61	Downstream	0.901662	3.21727e-07
Pop_G19G021882_R66	Downstream	0.61207	0.00693859	Pop_G01G011370_R70	Downstream	-0.678264	0.00197486	Pop_A10G048618_R62	Downstream	0.839691	1.30916e-05
Pop_A07G011955_R69	Downstream	0.612566	0.00688054	Pop_G01G011372_R63	Downstream	-0.625069	0.00554101	Pop_A10G048654_R69	Downstream	0.745131	0.000387538
Pop_A05G073310_R63	Downstream	0.612835	0.00684922	Pop_G01G011381_R80	Downstream	-0.607567	0.00748445	Pop_A10G069017_R71	Downstream	0.811329	4.38242e-05
Pop_A09G059495_R67	Downstream	0.614028	0.00671161	Pop_G01G011414_R70	Downstream	0.65319	0.00328954	Pop_A10G069100_R62	Downstream	0.789906	9.63566e-05
Pop_A07G033646_R68	Downstream	0.614387	0.00667056	Pop_G01G013299_R68	Downstream	-0.629877	0.00508604	Pop_A10G069253_R77	Downstream	0.613191	0.00680789
Pop_A04G018150_R65	Downstream	0.616089	0.00647909	Pop_G01G013376_R63	Downstream	-0.631759	0.00491645	Pop_A10G069389_R78	Downstream	0.754877	0.000293433
Pop_A12G007905_R79	Downstream	0.616351	0.00644997	Pop_G01G013395_R66	Downstream	-0.603748	0.00797416	Pop_A10G069389_R79	Downstream	0.727802	0.000617536
Pop_A12G019329_R78	Downstream	0.616612	0.00642109	Pop_G01G016444_R67	Downstream	0.612013	0.00694537	Pop_A10G069444_R72	Downstream	0.772273	0.000172882
Pop_A01G003799_R75	Downstream	0.617152	0.00636179	Pop_G01G016595_R65	Downstream	0.687908	0.00160227	Pop_A10G069532_R79	Downstream	0.834129	1.68823e-05
Pop_G01G075622_R64	Downstream	0.617445	0.00632967	Pop_G01G016670_R76	Downstream	-0.758731	0.000261955	Pop_A11G020302_R76	Downstream	-0.690139	0.00152496
Pop_A01G029512_R65	Downstream	0.618227	0.00624485	Pop_G01G020678_R71	Downstream	-0.631788	0.00491388	Pop_A11G020333_R74	Downstream	0.824268	2.59274e-05
Pop_G10G060659_R79	Downstream	0.619033	0.00615832	Pop_G01G020683_R79	Downstream	-0.734967	0.000511488	Pop_A11G021524_R76	Downstream	-0.709413	0.000976679
Pop_G01G058930_R63	Downstream	0.619461	0.00611282	Pop_G01G020683_R80	Downstream	-0.788242	0.000102053	Pop_A11G021648_R68	Downstream	-0.626607	0.00539197
Pop_A16G091165_R63	Downstream	0.619585	0.0060997	Pop_G01G020709_R64	Downstream	0.740159	0.000444576	Pop_A11G021670_R79	Downstream	0.649574	0.00352768
Pop_A12G027520_R66	Downstream	0.619824	0.0060744	Pop_G01G020765_R65	Downstream	0.722459	0.000708068	Pop_A11G021722_R61	Downstream	0.732573	0.000545071
Pop_G03G055609_R73	Downstream	0.620026	0.0060531	Pop_G01G020765_R80	Downstream	0.615945	0.00649508	Pop_A11G021722_R62	Downstream	0.804711	5.64659e-05
Pop_A08G064064_R79	Downstream	0.620108	0.00604449	Pop_G01G020799_R64	Downstream	-0.66386	0.00266238	Pop_A11G021722_R70	Downstream	0.623877	0.00565877
Pop_A01G059612_R62	Downstream	0.620857	0.0059662	Pop_G01G020825_R70	Downstream	-0.668629	0.00241585	Pop_A11G021748_R67	Downstream	-0.669506	0.00237259
Pop_G10G060644_R67	Downstream	0.622175	0.00583037	Pop_G01G020844_R64	Downstream	-0.631021	0.0049824	Pop_A11G032608_R63	Downstream	0.911671	1.408e-07
Pop_A05G073248_R69	Downstream	0.622877	0.00575911	Pop_G01G020851_R73	Downstream	-0.734535	0.000517417	Pop_A11G032638_R80	Downstream	0.667888	0.00245285
Pop_A04G019465_R68	Downstream	0.623766	0.0056698	Pop_G01G020858_R80	Downstream	-0.657909	0.00299872	Pop_A11G032696_R71	Downstream	0.732809	0.000541681
Pop_A11G020338_R76	Downstream	0.623967	0.00564974	Pop_G01G020986_R69	Downstream	0.73044	0.000576537	Pop_A11G056441_R69	Downstream	0.772639	0.000170883
Pop_G04G079236_R66	Downstream	0.624704	0.00557686	Pop_G01G020987_R67	Downstream	-0.614937	0.00660824	Pop_A11G056441_R70	Downstream	0.715336	0.000845792
Pop_G14G000663_R73	Downstream	0.625028	0.00554495	Pop_G01G021849_R64	Downstream	-0.620996	0.00595172	Pop_A11G056460_R70	Downstream	-0.625073	0.00554059
Pop_A14G045728_R63	Downstream	0.62512	0.00553596	Pop_G01G021849_R65	Downstream	-0.646124	0.00376792	Pop_A11G056476_R78	Downstream	-0.61063	0.00710957
Pop_A01G004043_R74	Downstream	0.625546	0.00549443	Pop_G01G024674_R68	Downstream	-0.659579	0.00290099	Pop_A11G056543_R72	Downstream	0.704927	0.00108671
Pop_G01G016567_R67	Downstream	0.625732	0.00547636	Pop_G01G024729_R77	Downstream	-0.679864	0.00190853	Pop_A11G056543_R78	Downstream	0.651574	0.00339427
Pop_G02G065043_R69	Downstream	0.625794	0.00547034	Pop_G01G024741_R66	Downstream	0.600956	0.00834822	Pop_A11G056666_R80	Downstream	0.697062	0.00130443
Pop_G16G068598_R77	Downstream	0.626649	0.00538799	Pop_G01G024801_R76	Downstream	-0.630012	0.00507376	Pop_A11G056695_R75	Downstream	-0.634025	0.00471844
Pop_A06G089337_R71	Downstream	0.628934	0.00517283	Pop_G01G024981_R63	Downstream	-0.697893	0.00127985	Pop_A11G056711_R62	Downstream	0.768287	0.000195923
Pop_A10G069650_R64	Downstream	0.629226	0.00514581	Pop_G01G026121_R64	Downstream	0.629825	0.00509078	Pop_A11G056721_R80	Downstream	0.646589	0.00373478
Pop_A02G012440_R63	Downstream	0.629804	0.00509273	Pop_G01G026127_R67	Downstream	-0.613537	0.00676793	Pop_A11G056784_R66	Downstream	0.742966	0.000411567
Pop_G02G016060_R70	Downstream	0.629812	0.00509198	Pop_G01G027006_R76	Downstream	-0.601586	0.00826255	Pop_A11G056826_R78	Downstream	0.640492	0.00418872
Pop_A14G045566_R77	Downstream	0.630083	0.00506729	Pop_G01G035907_R73	Downstream	0.721529	0.000724906	Pop_A11G078956_R63	Downstream	-0.608969	0.00731091
Pop_G01G090480_R65	Downstream	0.630195	0.00505708	Pop_G01G058731_R64	Downstream	-0.740454	0.000441001	Pop_A11G078978_R69	Downstream	0.791936	8.9774e-05
Pop_A09G033809_R80	Downstream	0.632337	0.00486531	Pop_G01G058916_R63	Downstream	0.645816	0.00378997	Pop_A11G079016_R80	Downstream	0.848493	8.57971e-06
Pop_G19G009732_R76	Downstream	0.632476	0.00485307	Pop_G01G058927_R68	Downstream	-0.618362	0.0062303	Pop_A11G079075_R77	Downstream	-0.717551	0.000800762
Pop_A04G036024_R77	Downstream	0.633074	0.00480077	Pop_G01G059118_R68	Downstream	-0.709713	0.000969679	Pop_A11G079081_R62	Downstream	0.658041	0.00299088
Pop_A03G050522_R76	Downstream	0.633781	0.00473941	Pop_G01G067374_R74	Downstream	-0.604418	0.00788647	Pop_A11G079149_R67	Downstream	-0.691401	0.00148259
Pop_G06G053796_R65	Downstream	0.634461	0.00468106	Pop_G01G067422_R63	Downstream	-0.602076	0.00819651	Pop_A11G086309_R64	Downstream	-0.604427	0.00788528
Pop_A12G019431_R64	Downstream	0.636357	0.00452147	Pop_G01G067470_R61	Downstream	0.808381	4.91205e-05	Pop_A11G086309_R65	Downstream	-0.66158	0.00278735
Pop_G05G085158_R61	Downstream	0.637455	0.00443103	Pop_G01G067603_R62	Downstream	0.688533	0.0015803	Pop_A11G086309_R66	Downstream	-0.651951	0.0033696
Pop_G18G078656_R77	Downstream	0.638084	0.00437992	Pop_G01G067615_R67	Downstream	0.601933	0.00821576	Pop_A11G091362_R73	Downstream	-0.60751	0.00749165
Pop_G05G090878_R72	Downstream	0.638265	0.00436532	Pop_G01G067686_R72	Downstream	0.646036	0.00377418	Pop_A11G091369_R77	Downstream	0.736256	0.000494136
Pop_A08G045948_R66	Downstream	0.638707	0.00432978	Pop_G01G067725_R77	Downstream	-0.677432	0.00201009	Pop_A11G091376_R77	Downstream	0.740405	0.000441599
Pop_G10G001564_R68	Downstream	0.638826	0.0043203	Pop_G01G067732_R74	Downstream	-0.85959	4.84323e-06	Pop_A11G091376_R79	Downstream	0.789629	9.72874e-05
Pop_A04G070593_R62	Downstream	0.639623	0.00425692	Pop_G01G067754_R70	Downstream	0.690979	0.00149664	Pop_A11G091387_R74	Downstream	0.661209	0.00280813
Pop_A14G045548_R68	Downstream	0.64003	0.00422483	Pop_G01G067777_R73	Downstream	-0.730723	0.000572275	Pop_A11G091403_R72	Downstream	-0.705689	0.00106733
Pop_UnG002295_R74	Downstream	0.642838	0.00400897	Pop_G01G067804_R74	Downstream	0.61618	0.00646901	Pop_A12G007830_R69	Downstream	0.604558	0.00786819
Pop_G01G035891_R72	Downstream	0.643955	0.00392564	Pop_G01G067809_R71	Downstream	-0.630667	0.00501429	Pop_A12G007855_R74	Downstream	-0.644012	0.00392142
Pop_G02G065060_R64	Downstream	0.644152	0.00391112	Pop_G01G075086_R73	Downstream	-0.613168	0.00681052	Pop_A12G007856_R64	Downstream	-0.640147	0.00421567
Pop_G17G066995_R69	Downstream	0.644385	0.00389396	Pop_G01G075097_R80	Downstream	-0.66916	0.00238961	Pop_A12G007913_R69	Downstream	-0.732901	0.00054037
Pop_A11G056784_R63	Downstream	0.644425	0.00389104	Pop_G01G075128_R80	Downstream	0.610711	0.00709984	Pop_A12G007914_R62	Downstream	0.70582	0.00106403
Pop_G08G058223_R63	Downstream	0.644943	0.00385318	Pop_G01G075385_R70	Downstream	-0.602676	0.00811614	Pop_A12G007930_R64	Downstream	0.780928	0.000130609
Pop_G06G089770_R72	Downstream	0.645049	0.0038454	Pop_G01G075413_R79	Downstream	-0.603445	0.00801403	Pop_A12G007940_R65	Downstream	0.724132	0.000678597
Pop_G04G023374_R76	Downstream	0.647054	0.00370187	Pop_G01G075462_R68	Downstream	-0.667034	0.0024961	Pop_A12G007940_R66	Downstream	0.731067	0.000567134
Pop_A16G017504_R73	Downstream	0.647969	0.0036378	Pop_G01G075728_R77	Downstream	-0.638142	0.0043753	Pop_A12G007975_R73	Downstream	-0.620806	0.00597145
Pop_A11G021747_R70	Downstream	0.648018	0.0036344	Pop_G01G075740_R80	Downstream	-0.761834	0.000238724	Pop_A12G007975_R75	Downstream	-0.621046	0.00594654
Pop_A12G027531_R67	Downstream	0.648968	0.00356892	Pop_G01G075758_R75	Downstream	0.693102	0.00142705	Pop_A12G007975_R76	Downstream	-0.665208	0.00259069
Pop_G02G005741_R67	Downstream	0.649758	0.00351523	Pop_G01G075781_R72	Downstream	-0.615614	0.00653208	Pop_A12G007979_R68	Downstream	0.692128	0.00145865
Pop_G03G001443_R72	Downstream	0.649876	0.00350726	Pop_G01G079666_R76	Downstream	0.694259	0.00139028	Pop_A12G007979_R69	Downstream	0.853026	6.83082e-06
Pop_A11G032709_R80	Downstream	0.650098	0.00349234	Pop_G01G081013_R80	Downstream	-0.718137	0.00078918	Pop_A12G007979_R70	Downstream	0.739712	0.000450037
Pop_G08G082123_R68	Downstream	0.650347	0.00347561	Pop_G01G081019_R71	Downstream	0.631597	0.00493087	Pop_A12G007979_R71	Downstream	0.896228	4.86077e-07
Pop_A15G017068_R62	Downstream	0.651978	0.00336786	Pop_G01G081166_R74	Downstream	-0.633659	0.00474996	Pop_A12G008021_R78	Downstream	-0.624565	0.00559049
Pop_A07G011876_R64	Downstream	0.65325	0.00328569	Pop_G01G081951_R66	Downstream	0.695534	0.00135066	Pop_A12G008022_R70	Downstream	0.624331	0.00561363
Pop_G10G007188_R69	Downstream	0.653888	0.0032451	Pop_G01G089184_R73	Downstream	0.666439	0.00252662	Pop_A12G008022_R71	Downstream	0.672678	0.00222155
Pop_G17G027383_R70	Downstream	0.65393	0.00324244	Pop_G01G090319_R65	Downstream	0.662642	0.00272858	Pop_A12G019224_R63	Downstream	-0.65349	0.00327039
Pop_A12G068156_R63	Downstream	0.656512	0.0030825	Pop_G01G090527_R73	Downstream	0.62341	0.00570543	Pop_A12G019224_R64	Downstream	-0.743426	0.000406366
Pop_G17G025744_R73	Downstream	0.657183	0.00304204	Pop_G01G090544_R74	Downstream	-0.840181	1.27956e-05	Pop_A12G019224_R70	Downstream	-0.628376	0.00522467
Pop_A05G056258_R80	Downstream	0.658065	0.00298947	Pop_G02G005239_R71	Downstream	0.627064	0.00534835	Pop_A12G019225_R80	Downstream	-0.803233	5.96795e-05
Pop_G17G066981_R65	Downstream	0.658651	0.00295496	Pop_G02G005265_R79	Downstream	0.635877	0.00456148	Pop_A12G019249_R62	Downstream	0.678463	0.00196651
Pop_A05G071722_R64	Downstream	0.658858	0.00294287	Pop_G02G005275_R76	Downstream	0.600534	0.00840591	Pop_A12G019249_R73	Downstream	0.72924	0.000594893
Pop_G09G011649_R77	Downstream	0.662555	0.00273336	Pop_G02G005308_R62	Downstream	0.602334	0.00816184	Pop_A12G019259_R68	Downstream	0.734702	0.000515123
Pop_A01G010298_R65	Downstream	0.662975	0.00271033	Pop_G02G005319_R63	Downstream	-0.614233	0.00668815	Pop_A12G019265_R74	Downstream	0.611135	0.00704929
Pop_G13G024414_R69	Downstream	0.663717	0.00267009	Pop_G02G005709_R62	Downstream	0.66139	0.002798	Pop_A12G019285_R62	Downstream	0.663872	0.00266173
Pop_G07G061863_R71	Downstream	0.665998	0.00254944	Pop_G02G005720_R66	Downstream	-0.754904	0.000293198	Pop_A12G019285_R63	Downstream	0.749466	0.000342959
Pop_G01G075132_R69	Downstream	0.668538	0.00242035	Pop_G02G005737_R67	Downstream	0.687354	0.00162196	Pop_A12G019286_R69	Downstream	0.655755	0.00312869
Pop_G17G086868_R73	Downstream	0.670777	0.00231112	Pop_G02G012080_R80	Downstream	-0.666732	0.00251158	Pop_A12G019286_R78	Downstream	0.67548	0.00209483
Pop_A01G059846_R70	Downstream	0.67215	0.00224612	Pop_G02G012170_R73	Downstream	-0.746409	0.000373917	Pop_A12G019286_R80	Downstream	0.663989	0.00265546
Pop_A16G028671_R68	Downstream	0.674298	0.00214755	Pop_G02G015880_R63	Downstream	0.680748	0.00187265	Pop_A12G019291_R69	Downstream	0.613791	0.00673878
Pop_A01G074958_R69	Downstream	0.676956	0.00203048	Pop_G02G015948_R79	Downstream	-0.600108	0.00846454	Pop_A12G019297_R70	Downstream	-0.747443	0.000363193
Pop_A05G056210_R79	Downstream	0.678476	0.00196597	Pop_G02G016024_R66	Downstream	0.701855	0.00116784	Pop_A12G019298_R62	Downstream	-0.622293	0.00581839
Pop_UnG028418_R79	Downstream	0.679367	0.00192891	Pop_G02G023747_R80	Downstream	-0.600971	0.00834616	Pop_A12G019320_R69	Downstream	0.634547	0.00467373
Pop_G03G013475_R71	Downstream	0.67939	0.00192799	Pop_G02G024068_R62	Downstream	0.627877	0.00527148	Pop_A12G019345_R63	Downstream	-0.664693	0.00261787
Pop_A01G074780_R71	Downstream	0.679423	0.0019266	Pop_G02G024069_R78	Downstream	-0.901388	3.28682e-07	Pop_A12G019345_R66	Downstream	-0.633981	0.00472219
Pop_A03G050457_R72	Downstream	0.680086	0.00189945	Pop_G02G024078_R79	Downstream	0.709094	0.000984194	Pop_A12G019345_R72	Downstream	-0.679062	0.00194154
Pop_G17G033360_R72	Downstream	0.680643	0.00187691	Pop_G02G024095_R79	Downstream	-0.615357	0.00656085	Pop_A12G019345_R77	Downstream	-0.605333	0.00776795
Pop_G16G068879_R71	Downstream	0.682139	0.00181738	Pop_G02G024189_R77	Downstream	0.677346	0.00201377	Pop_A12G019360_R70	Downstream	-0.740591	0.000439361
Pop_A01G059808_R66	Downstream	0.682647	0.00179754	Pop_G02G024207_R74	Downstream	-0.62597	0.00545332	Pop_A12G019360_R77	Downstream	-0.64773	0.00365447
Pop_A10G069570_R63	Downstream	0.682741	0.00179388	Pop_G02G024217_R77	Downstream	-0.729791	0.000586408	Pop_A12G019363_R64	Downstream	-0.744929	0.000389729
Pop_A18G018819_R70	Downstream	0.683651	0.00175883	Pop_G02G026825_R73	Downstream	-0.634903	0.00464348	Pop_A12G019363_R65	Downstream	-0.650654	0.00345515
Pop_G06G051378_R62	Downstream	0.684328	0.00173312	Pop_G02G030949_R64	Downstream	-0.68157	0.00183982	Pop_A12G019363_R75	Downstream	-0.696235	0.00132929
Pop_G14G088986_R63	Downstream	0.684628	0.00172181	Pop_G02G030964_R77	Downstream	-0.633873	0.00473153	Pop_A12G019363_R79	Downstream	-0.763915	0.000224136
Pop_A14G000064_R65	Downstream	0.684881	0.00171234	Pop_G02G031037_R75	Downstream	0.637378	0.00443732	Pop_A12G019372_R71	Downstream	0.613614	0.00675902
Pop_G15G017398_R72	Downstream	0.68667	0.00164655	Pop_G02G031055_R67	Downstream	0.621362	0.0059139	Pop_A12G019372_R74	Downstream	0.600758	0.0083753
Pop_A12G019289_R63	Downstream	0.686813	0.00164137	Pop_G02G065018_R65	Downstream	-0.609969	0.00718917	Pop_A12G019372_R76	Downstream	0.651672	0.00338783
Pop_A13G082777_R73	Downstream	0.687006	0.00163444	Pop_G02G065064_R80	Downstream	-0.695716	0.00134511	Pop_A12G019372_R77	Downstream	0.737556	0.000477139
Pop_G15G074280_R67	Downstream	0.691702	0.00147265	Pop_G02G065124_R80	Downstream	0.66201	0.00276341	Pop_A12G019372_R79	Downstream	0.632301	0.0048685
Pop_A17G027636_R77	Downstream	0.693202	0.00142385	Pop_G02G065208_R69	Downstream	-0.73676	0.000487492	Pop_A12G019376_R65	Downstream	0.735543	0.000503675
Pop_G02G015909_R78	Downstream	0.693374	0.00141834	Pop_G02G065363_R71	Downstream	0.619201	0.0061404	Pop_A12G019379_R79	Downstream	0.716411	0.000823685
Pop_UnG068784_R77	Downstream	0.69356	0.00141241	Pop_G02G065533_R80	Downstream	0.600758	0.0083753	Pop_A12G019385_R67	Downstream	-0.699086	0.00124521
Pop_A01G006006_R72	Downstream	0.694206	0.00139197	Pop_G02G065740_R66	Downstream	-0.642894	0.00400476	Pop_A12G019385_R72	Downstream	-0.662068	0.0027602
Pop_A01G074868_R65	Downstream	0.694957	0.00136848	Pop_G02G065824_R67	Downstream	-0.654383	0.00321392	Pop_A12G019385_R74	Downstream	-0.68197	0.00182403
Pop_G11G070208_R72	Downstream	0.695634	0.00134762	Pop_G02G065828_R69	Downstream	0.675799	0.00208078	Pop_A12G019385_R77	Downstream	-0.73602	0.000497274
Pop_G02G031047_R79	Downstream	0.703955	0.00111185	Pop_G02G066013_R75	Downstream	-0.620423	0.00601149	Pop_A12G019385_R78	Downstream	-0.629122	0.00515537
Pop_G08G063503_R75	Downstream	0.703985	0.00111106	Pop_G02G080391_R71	Downstream	-0.677795	0.00199466	Pop_A12G019387_R68	Downstream	-0.618456	0.00622016
Pop_G17G030469_R66	Downstream	0.704659	0.00109358	Pop_G02G080404_R80	Downstream	-0.670793	0.00231033	Pop_A12G019387_R73	Downstream	-0.634601	0.00466917
Pop_G15G034157_R76	Downstream	0.706378	0.00105005	Pop_G02G080452_R70	Downstream	0.62671	0.00538214	Pop_A12G019391_R73	Downstream	-0.627209	0.00533459
Pop_G07G062579_R74	Downstream	0.706524	0.00104642	Pop_G02G080510_R77	Downstream	0.614159	0.00669657	Pop_A12G019391_R74	Downstream	-0.621771	0.00587173
Pop_A07G006696_R64	Downstream	0.708558	0.000996914	Pop_G02G085545_R61	Downstream	-0.840163	1.28064e-05	Pop_A12G019391_R76	Downstream	-0.736967	0.000484779
Pop_G08G082447_R68	Downstream	0.708927	0.00098815	Pop_G02G085545_R62	Downstream	-0.602768	0.00810389	Pop_A12G019391_R77	Downstream	-0.607166	0.00753475
Pop_G08G057648_R71	Downstream	0.710053	0.000961771	Pop_G03G000926_R79	Downstream	-0.64535	0.00382363	Pop_A12G019399_R63	Downstream	0.712025	0.000917033
Pop_G05G068979_R67	Downstream	0.712875	0.00089828	Pop_G03G001001_R67	Downstream	-0.629729	0.0050996	Pop_A12G019399_R74	Downstream	0.620006	0.00605522
Pop_G05G008406_R63	Downstream	0.713045	0.000894566	Pop_G03G010554_R66	Downstream	-0.658948	0.00293762	Pop_A12G019402_R77	Downstream	-0.656639	0.0030748
Pop_A06G079355_R67	Downstream	0.719989	0.000753522	Pop_G03G011244_R69	Downstream	-0.628692	0.00519523	Pop_A12G019403_R71	Downstream	0.705502	0.00107206
Pop_A14G044030_R71	Downstream	0.722922	0.000699809	Pop_G03G011256_R65	Downstream	-0.601912	0.00821861	Pop_A12G019403_R72	Downstream	0.65271	0.00332038
Pop_G11G077689_R72	Downstream	0.723535	0.000688994	Pop_G03G013486_R72	Downstream	-0.602677	0.00811594	Pop_A12G019405_R73	Downstream	0.633009	0.00480643
Pop_A07G006734_R80	Downstream	0.724609	0.000670381	Pop_G03G013522_R75	Downstream	0.620308	0.00602347	Pop_A12G019405_R78	Downstream	0.680503	0.00188253
Pop_A04G019522_R79	Downstream	0.726244	0.000642875	Pop_G03G013555_R63	Downstream	-0.610663	0.00710557	Pop_A12G019408_R70	Downstream	-0.6562	0.00310149
Pop_A09G026593_R75	Downstream	0.72636	0.000640946	Pop_G03G013680_R76	Downstream	-0.650791	0.00344599	Pop_A12G019408_R73	Downstream	-0.667315	0.0024818
Pop_A09G076732_R74	Downstream	0.729602	0.000589294	Pop_G03G013820_R74	Downstream	0.701472	0.00117828	Pop_A12G019408_R74	Downstream	-0.710729	0.000946235
Pop_A02G023894_R68	Downstream	0.734321	0.000520379	Pop_G03G021318_R76	Downstream	-0.643966	0.00392486	Pop_A12G019408_R76	Downstream	-0.666585	0.00251909
Pop_A04G028388_R68	Downstream	0.736601	0.000489579	Pop_G03G021323_R75	Downstream	0.613198	0.00680703	Pop_A12G019408_R79	Downstream	-0.617206	0.00635583
Pop_A02G088551_R74	Downstream	0.739367	0.000454277	Pop_G03G021403_R73	Downstream	0.63078	0.0050041	Pop_A12G019428_R66	Downstream	0.777574	0.000145812
Pop_G13G070856_R78	Downstream	0.741775	0.000425309	Pop_G03G021417_R69	Downstream	-0.620289	0.0060255	Pop_A12G019428_R70	Downstream	0.787304	0.000105391
Pop_G17G033360_R71	Downstream	0.742829	0.000413136	Pop_G03G050600_R74	Downstream	-0.77045	0.000183119	Pop_A12G019428_R78	Downstream	0.796611	7.60467e-05
Pop_A04G002573_R62	Downstream	0.743371	0.00040698	Pop_G03G055561_R66	Downstream	0.641232	0.00413132	Pop_A12G019428_R79	Downstream	0.652717	0.00331993
Pop_G06G082793_R71	Downstream	0.74415	0.000398284	Pop_G03G055673_R63	Downstream	0.640347	0.00420005	Pop_A12G019428_R80	Downstream	0.757085	0.000275026
Pop_G01G002726_R69	Downstream	0.745495	0.000383617	Pop_G03G055677_R76	Downstream	-0.70515	0.00108101	Pop_A12G019429_R70	Downstream	0.889896	7.6481e-07
Pop_G08G083372_R70	Downstream	0.746171	0.000376425	Pop_G03G055725_R77	Downstream	-0.788496	0.000101167	Pop_A12G019429_R72	Downstream	0.766669	0.000205994
Pop_G01G058771_R80	Downstream	0.751025	0.000328019	Pop_G03G055803_R69	Downstream	-0.613506	0.00677146	Pop_A12G019429_R74	Downstream	0.864648	3.67205e-06
Pop_A18G013074_R79	Downstream	0.753819	0.000302611	Pop_G03G055846_R80	Downstream	-0.687211	0.00162709	Pop_A12G019431_R72	Downstream	-0.654652	0.00319707
Pop_A10G047502_R79	Downstream	0.757731	0.000269832	Pop_G03G077914_R71	Downstream	0.626527	0.00539965	Pop_A12G067902_R69	Downstream	0.66813	0.00244069
Pop_A18G034204_R69	Downstream	0.762934	0.000230912	Pop_G03G078157_R66	Downstream	0.65914	0.00292642	Pop_A12G067921_R67	Downstream	0.628544	0.00520902
Pop_A14G000706_R77	Downstream	0.76495	0.000217169	Pop_G03G078223_R63	Downstream	0.652945	0.00330523	Pop_A12G067921_R69	Downstream	0.613149	0.00681279
Pop_G08G060457_R63	Downstream	0.765496	0.000213563	Pop_G03G078255_R74	Downstream	0.826579	2.35034e-05	Pop_A12G067965_R71	Downstream	0.723421	0.000690999
Pop_G04G010711_R80	Downstream	0.768819	0.000192707	Pop_G03G078274_R72	Downstream	-0.682775	0.00179257	Pop_A12G067979_R66	Downstream	-0.602691	0.0081142
Pop_A12G019263_R69	Downstream	0.769042	0.00019137	Pop_G03G078290_R69	Downstream	-0.689115	0.00156005	Pop_A12G067988_R63	Downstream	-0.676075	0.00206868
Pop_A15G014791_R63	Downstream	0.778724	0.00014044	Pop_G03G083741_R73	Downstream	-0.697024	0.00130557	Pop_A12G068059_R67	Downstream	-0.616299	0.00645581
Pop_G16G068883_R74	Downstream	0.7788	0.000140091	Pop_G03G083752_R75	Downstream	0.687111	0.00163066	Pop_A12G068059_R68	Downstream	-0.6166	0.00642242
Pop_G06G076052_R65	Downstream	0.785859	0.000110712	Pop_G04G000064_R68	Downstream	-0.625025	0.00554528	Pop_A12G068083_R79	Downstream	-0.819074	3.21662e-05
Pop_A07G006523_R80	Downstream	0.800601	6.57836e-05	Pop_G04G011024_R71	Downstream	-0.60716	0.00753551	Pop_A12G068105_R64	Downstream	0.65229	0.00334756
Pop_G03G011275_R73	Downstream	0.802693	6.08913e-05	Pop_G04G011078_R61	Downstream	-0.619964	0.0060597	Pop_A12G068119_R77	Downstream	-0.656759	0.00306752
Pop_G17G086855_R69	Downstream	0.802957	6.02947e-05	Pop_G04G011183_R70	Downstream	-0.613595	0.00676123	Pop_A12G068119_R79	Downstream	-0.691827	0.00146853
Pop_A16G055272_R73	Downstream	0.802987	6.02291e-05	Pop_G04G018134_R67	Downstream	0.603693	0.00798135	Pop_A12G068121_R68	Downstream	0.76313	0.000229547
Pop_A02G031362_R69	Downstream	0.803591	5.88873e-05	Pop_G04G018489_R76	Downstream	-0.621243	0.0059261	Pop_A12G068135_R70	Downstream	0.606148	0.00766349
Pop_A11G020333_R76	Downstream	0.825872	2.42237e-05	Pop_G04G018495_R70	Downstream	0.680683	0.00187529	Pop_A12G068137_R76	Downstream	0.781312	0.000128961
Pop_G05G069881_R69	Downstream	0.829686	2.05505e-05	Pop_G04G018503_R78	Downstream	0.643929	0.00392762	Pop_A12G068173_R77	Downstream	0.676353	0.00205656
Pop_A09G029010_R71	Downstream	0.836779	1.4973e-05	Pop_G04G023244_R65	Downstream	-0.674379	0.0021439	Pop_A12G068182_R69	Downstream	-0.607667	0.00747202
Pop_G08G082447_R67	Downstream	0.849029	8.35492e-06	Pop_G04G023389_R78	Downstream	-0.674063	0.00215816	Pop_A12G073730_R61	Downstream	0.721712	0.000721572
Pop_G02G085507_R78	Downstream	0.852499	7.01694e-06	Pop_G04G023400_R76	Downstream	-0.616691	0.00641244	Pop_A12G073878_R71	Downstream	0.607237	0.00752583
Pop_G05G073592_R71	Downstream	0.865626	3.47637e-06	Pop_G04G028068_R71	Downstream	-0.709348	0.00097821	Pop_A12G073890_R71	Downstream	0.718851	0.00077528
Pop_A17G075193_R64	Downstream	0.872338	2.35872e-06	Pop_G04G028088_R65	Downstream	-0.678732	0.00195525	Pop_A12G073976_R75	Downstream	0.731491	0.000560845
Pop_G05G008235_R62	Downstream	0.903924	2.69045e-07	Pop_G04G028109_R75	Downstream	-0.668354	0.0024295	Pop_A12G074025_R68	Downstream	0.762374	0.000234863
Pop_A15G017052_R68	Downstream	0.904453	2.57854e-07	Pop_G04G028135_R78	Downstream	-0.741875	0.00042415	Pop_A13G009831_R75	Downstream	-0.602993	0.00807399
Pop_A12G007912_R74	Downstream	0.932115	1.83028e-08	Pop_G04G028203_R70	Downstream	-0.641685	0.00409654	Pop_A13G009831_R79	Downstream	-0.639933	0.00423248
Pop_G13G070851_R12	Upstream	0.965185	9.73009e-11	Pop_G04G028240_R76	Downstream	-0.742034	0.000422299	Pop_A13G009846_R69	Downstream	0.659299	0.00291716
Pop_A04G010952_R17	Upstream	0.948732	2.04226e-09	Pop_G04G028279_R73	Downstream	-0.624998	0.00554799	Pop_A13G009865_R78	Downstream	-0.765586	0.000212974
Pop_A13G031222_R6	Upstream	0.921097	5.88457e-08	Pop_G04G028279_R74	Downstream	-0.620858	0.00596604	Pop_A13G009865_R80	Downstream	-0.721603	0.000723561
Pop_G09G029440_R20	Upstream	0.921026	5.92577e-08	Pop_G04G059267_R80	Downstream	-0.689773	0.00153741	Pop_A13G009883_R71	Downstream	0.865566	3.48809e-06
Pop_G04G066610_R11	Upstream	0.889274	7.98425e-07	Pop_G04G059484_R72	Downstream	-0.768517	0.000194532	Pop_A13G009987_R74	Downstream	-0.632234	0.00487442
Pop_G09G031775_R1	Upstream	0.874025	2.13235e-06	Pop_G04G060118_R76	Downstream	-0.616514	0.00643198	Pop_A13G010005_R77	Downstream	-0.634786	0.00465337
Pop_G08G021776_R16	Upstream	0.861296	4.41681e-06	Pop_G04G060121_R73	Downstream	-0.603748	0.0079742	Pop_A13G010043_R73	Downstream	0.72496	0.000664403
Pop_A10G001316_R19	Upstream	0.84113	1.22386e-05	Pop_G04G066481_R71	Downstream	0.79279	8.71208e-05	Pop_A13G010084_R64	Downstream	0.727372	0.000624437
Pop_A07G006587_R2	Upstream	0.836002	1.55129e-05	Pop_G04G066500_R67	Downstream	-0.661196	0.00280888	Pop_A13G031136_R64	Downstream	0.640499	0.00418814
Pop_G03G076297_R18	Upstream	0.835706	1.57227e-05	Pop_G04G066516_R64	Downstream	-0.618472	0.00621843	Pop_A13G031136_R65	Downstream	0.682936	0.0017863
Pop_A11G079148_R14	Upstream	0.824296	2.58965e-05	Pop_G04G066612_R73	Downstream	0.696981	0.00130685	Pop_A13G031197_R63	Downstream	0.647816	0.00364846
Pop_A05G073443_R12	Upstream	0.821738	2.88226e-05	Pop_G04G066632_R72	Downstream	0.641839	0.00408471	Pop_A13G031234_R62	Downstream	0.629101	0.00515735
Pop_G02G031018_R14	Upstream	0.819946	3.10373e-05	Pop_G04G066633_R68	Downstream	0.700481	0.00120571	Pop_A13G031248_R78	Downstream	-0.729799	0.00058628
Pop_A04G002599_R16	Upstream	0.814321	3.89529e-05	Pop_G04G066765_R65	Downstream	-0.671672	0.00226858	Pop_A13G032391_R76	Downstream	0.685177	0.0017013
Pop_G19G009382_R3	Upstream	0.811112	4.41961e-05	Pop_G04G066776_R65	Downstream	0.658283	0.00297657	Pop_A13G054132_R62	Downstream	0.715622	0.000839854
Pop_A13G010086_R16	Upstream	0.810708	4.48972e-05	Pop_G04G066823_R63	Downstream	-0.694061	0.00139651	Pop_A13G054156_R70	Downstream	-0.698951	0.00124909
Pop_G18G078558_R3	Upstream	0.809017	4.79346e-05	Pop_G04G079232_R76	Downstream	0.616683	0.0064133	Pop_A13G054244_R66	Downstream	-0.771438	0.000177509
Pop_G08G087151_R11	Upstream	0.808331	4.92156e-05	Pop_G04G086601_R79	Downstream	-0.616515	0.00643182	Pop_A13G054260_R65	Downstream	0.625062	0.0055417
Pop_A06G089607_R14	Upstream	0.79965	6.81175e-05	Pop_G05G008119_R76	Downstream	-0.865843	3.43411e-06	Pop_A13G054304_R62	Downstream	0.92422	4.30298e-08
Pop_A13G031218_R17	Upstream	0.798684	7.05574e-05	Pop_G05G008161_R76	Downstream	-0.689847	0.0015349	Pop_A13G054304_R63	Downstream	0.945725	3.19154e-09
Pop_A13G009897_R17	Upstream	0.792866	8.68872e-05	Pop_G05G008163_R79	Downstream	-0.682313	0.00181058	Pop_A13G054367_R74	Downstream	-0.659776	0.00288962
Pop_G18G078354_R2	Upstream	0.792411	8.82879e-05	Pop_G05G008201_R76	Downstream	-0.757221	0.000273929	Pop_A13G054377_R65	Downstream	-0.615106	0.00658912
Pop_A13G032475_R16	Upstream	0.790881	9.31456e-05	Pop_G05G008218_R74	Downstream	-0.607781	0.00745781	Pop_A13G074157_R69	Downstream	-0.692198	0.00145636
Pop_G06G075951_R14	Upstream	0.789703	9.7036e-05	Pop_G05G008226_R73	Downstream	0.625001	0.00554768	Pop_A13G074162_R75	Downstream	-0.659997	0.00287694
Pop_A08G063366_R17	Upstream	0.787569	0.000104439	Pop_G05G008265_R76	Downstream	0.74921	0.000345464	Pop_A13G074162_R76	Downstream	-0.658725	0.00295064
Pop_G09G026112_R14	Upstream	0.777756	0.000144949	Pop_G05G008353_R77	Downstream	-0.614563	0.00665053	Pop_A13G074164_R62	Downstream	0.638986	0.00430751
Pop_A02G012196_R5	Upstream	0.773344	0.000167091	Pop_G05G008750_R70	Downstream	-0.699896	0.00122215	Pop_A13G082526_R73	Downstream	-0.660561	0.00284475
Pop_G04G028226_R2	Upstream	0.76918	0.00019055	Pop_G05G008805_R71	Downstream	0.802993	6.02155e-05	Pop_A13G082528_R68	Downstream	0.634012	0.00471955
Pop_A11G021719_R17	Upstream	0.767465	0.000200991	Pop_G05G017712_R80	Downstream	-0.750439	0.000333571	Pop_A13G082576_R70	Downstream	0.64371	0.00394384
Pop_A18G013177_R8	Upstream	0.764546	0.000219866	Pop_G05G017734_R64	Downstream	0.614652	0.00664045	Pop_A13G082704_R78	Downstream	0.672546	0.00222769
Pop_A01G004148_R15	Upstream	0.763421	0.000227528	Pop_G05G017843_R69	Downstream	-0.659238	0.0029207	Pop_A13G082705_R70	Downstream	-0.623025	0.00574412
Pop_G04G023425_R5	Upstream	0.760159	0.000251035	Pop_G05G017887_R72	Downstream	0.66292	0.00271333	Pop_A13G082764_R69	Downstream	-0.602056	0.00819921
Pop_A12G008008_R15	Upstream	0.756404	0.000280594	Pop_G05G018002_R78	Downstream	-0.617691	0.0063029	Pop_A13G082777_R73	Downstream	0.631433	0.00494547
Pop_G04G023294_R10	Upstream	0.755706	0.000286403	Pop_G05G057416_R67	Downstream	-0.644384	0.00389403	Pop_A13G082779_R69	Downstream	0.767268	0.00020222
Pop_G18G083255_R17	Upstream	0.755039	0.000292049	Pop_G05G068920_R69	Downstream	-0.847868	8.84874e-06	Pop_A14G000016_R75	Downstream	0.819746	3.12927e-05
Pop_G16G016252_R13	Upstream	0.754659	0.000295299	Pop_G05G068921_R72	Downstream	0.653256	0.00328529	Pop_A14G000037_R78	Downstream	-0.636601	0.00450121
Pop_A10G046967_R3	Upstream	0.753803	0.000302752	Pop_G05G072164_R71	Downstream	0.659347	0.00291439	Pop_A14G000038_R65	Downstream	0.726913	0.000631875
Pop_A17G020420_R1	Upstream	0.752678	0.000312775	Pop_G05G072286_R73	Downstream	-0.684058	0.00174334	Pop_A14G000066_R71	Downstream	0.608893	0.00732033
Pop_G10G007737_R7	Upstream	0.750234	0.000335527	Pop_G05G072287_R69	Downstream	-0.739256	0.00045566	Pop_A14G000338_R70	Downstream	0.614902	0.00661215
Pop_G04G010682_R7	Upstream	0.749952	0.000338245	Pop_G05G072338_R70	Downstream	0.641461	0.00411366	Pop_A14G000373_R77	Downstream	0.661891	0.00277002
Pop_G18G078346_R2	Upstream	0.749164	0.000345917	Pop_G05G085058_R76	Downstream	0.646585	0.00373507	Pop_A14G000699_R67	Downstream	0.773459	0.000166481
Pop_A12G007799_R6	Upstream	0.748787	0.000349645	Pop_G05G085125_R72	Downstream	0.604184	0.00791696	Pop_A14G029779_R77	Downstream	0.670293	0.00233436
Pop_G17G025707_R7	Upstream	0.747395	0.000363686	Pop_G05G085148_R67	Downstream	0.607883	0.00744507	Pop_A14G030430_R68	Downstream	0.790296	9.50613e-05
Pop_A04G026473_R17	Upstream	0.745428	0.00038434	Pop_G06G003074_R76	Downstream	0.708174	0.00100609	Pop_A14G044056_R65	Downstream	0.622747	0.0057722
Pop_A04G026421_R17	Upstream	0.743714	0.00040313	Pop_G06G003126_R73	Downstream	-0.765448	0.000213878	Pop_A14G044665_R71	Downstream	0.687409	0.00162
Pop_A18G018860_R13	Upstream	0.74002	0.000446267	Pop_G06G003169_R78	Downstream	-0.701384	0.00118071	Pop_A14G044789_R74	Downstream	0.624377	0.00560905
Pop_G04G066579_R16	Upstream	0.739652	0.000450772	Pop_G06G003417_R66	Downstream	-0.703754	0.0011171	Pop_A14G044963_R69	Downstream	0.734662	0.000515671
Pop_G08G058533_R2	Upstream	0.738864	0.000460535	Pop_G06G003558_R62	Downstream	-0.666403	0.00252845	Pop_A14G045024_R80	Downstream	-0.780802	0.000131156
Pop_A19G052450_R15	Upstream	0.736749	0.000487639	Pop_G06G003572_R68	Downstream	0.833441	1.74109e-05	Pop_A14G045290_R68	Downstream	0.737837	0.000473527
Pop_A06G053692_R5	Upstream	0.736585	0.000489791	Pop_G06G003602_R72	Downstream	0.647996	0.00363594	Pop_A14G045292_R75	Downstream	-0.601686	0.00824904
Pop_G16G057574_R6	Upstream	0.735941	0.000498333	Pop_G06G003628_R63	Downstream	-0.692083	0.00146013	Pop_A14G045299_R73	Downstream	0.702318	0.00115529
Pop_UnG027283_R1	Upstream	0.735433	0.000505163	Pop_G06G003699_R75	Downstream	-0.628166	0.0052443	Pop_A14G045315_R64	Downstream	0.789255	9.85546e-05
Pop_G02G065403_R18	Upstream	0.73514	0.000509134	Pop_G06G014264_R69	Downstream	-0.6377	0.00441111	Pop_A14G045378_R62	Downstream	0.609602	0.0072337
Pop_G01G002799_R11	Upstream	0.734757	0.000514359	Pop_G06G014293_R66	Downstream	-0.715045	0.00085185	Pop_A14G045379_R61	Downstream	0.660209	0.00286479
Pop_UnG035621_R7	Upstream	0.73393	0.000525822	Pop_G06G014328_R76	Downstream	-0.600418	0.00842189	Pop_A14G045388_R76	Downstream	0.616549	0.00642805
Pop_A13G010005_R19	Upstream	0.732483	0.000546364	Pop_G06G014358_R68	Downstream	0.610828	0.0070859	Pop_A14G045456_R68	Downstream	0.744199	0.000397743
Pop_G06G003622_R15	Upstream	0.731598	0.000559273	Pop_G06G014366_R72	Downstream	0.619127	0.00614829	Pop_A14G045462_R80	Downstream	0.697164	0.00130139
Pop_A08G002343_R17	Upstream	0.730873	0.000570028	Pop_G06G034833_R69	Downstream	0.602395	0.00815372	Pop_A14G045463_R75	Downstream	0.849114	8.31958e-06
Pop_A11G015695_R6	Upstream	0.73081	0.000570976	Pop_G06G034888_R65	Downstream	0.644835	0.00386101	Pop_A14G045517_R67	Downstream	0.780443	0.000132722
Pop_G07G031849_R12	Upstream	0.728348	0.000608845	Pop_G06G034905_R78	Downstream	-0.67488	0.00212143	Pop_A14G045517_R69	Downstream	0.843465	1.09561e-05
Pop_G04G066837_R17	Upstream	0.725073	0.000662477	Pop_G06G034938_R62	Downstream	-0.614719	0.00663293	Pop_A14G045525_R76	Downstream	-0.774947	0.000158739
Pop_A08G045949_R3	Upstream	0.7236	0.00068785	Pop_G06G051236_R78	Downstream	-0.601208	0.00831394	Pop_A14G045598_R71	Downstream	-0.621934	0.00585501
Pop_A10G048572_R2	Upstream	0.722934	0.000699592	Pop_G06G051444_R73	Downstream	-0.641709	0.00409469	Pop_A14G045755_R64	Downstream	0.727706	0.000619059
Pop_G05G017853_R11	Upstream	0.72267	0.000704287	Pop_G06G051520_R64	Downstream	-0.655282	0.00315785	Pop_A14G045776_R76	Downstream	0.71046	0.000952388
Pop_G12G050812_R17	Upstream	0.72027	0.000748232	Pop_G06G051539_R71	Downstream	-0.692855	0.00143503	Pop_A14G090671_R76	Downstream	0.643637	0.00394922
Pop_G08G058150_R6	Upstream	0.718686	0.000778479	Pop_G06G051648_R65	Downstream	-0.669237	0.00238581	Pop_A14G090675_R80	Downstream	-0.754505	0.000296631
Pop_A04G026302_R2	Upstream	0.718542	0.000781275	Pop_G06G051717_R79	Downstream	-0.602476	0.00814285	Pop_A14G090726_R68	Downstream	0.820551	3.0274e-05
Pop_G07G052010_R10	Upstream	0.717441	0.000802954	Pop_G06G051730_R78	Downstream	0.607813	0.00745376	Pop_A14G090726_R70	Downstream	0.623076	0.00573904
Pop_G13G072547_R11	Upstream	0.717281	0.000806144	Pop_G06G051840_R70	Downstream	0.643216	0.00398064	Pop_A14G090726_R71	Downstream	0.645176	0.00383623
Pop_A19G053065_R3	Upstream	0.714816	0.000856662	Pop_G06G051998_R75	Downstream	0.641077	0.00414326	Pop_A15G014820_R76	Downstream	-0.624674	0.00557973
Pop_A14G000717_R10	Upstream	0.714743	0.000858194	Pop_G06G053867_R76	Downstream	-0.633755	0.00474165	Pop_A15G014821_R67	Downstream	0.924304	4.26598e-08
Pop_A01G032157_R15	Upstream	0.712528	0.000905896	Pop_G06G053960_R67	Downstream	-0.674357	0.00214486	Pop_A15G014821_R69	Downstream	0.610366	0.00714129
Pop_G19G009574_R8	Upstream	0.712009	0.00091738	Pop_G06G066444_R62	Downstream	0.75823	0.000265879	Pop_A15G014821_R70	Downstream	0.69474	0.00137523
Pop_A10G069110_R8	Upstream	0.711318	0.000932868	Pop_G06G075897_R71	Downstream	-0.738794	0.000461413	Pop_A15G014823_R69	Downstream	0.620258	0.00602875
Pop_A01G003836_R7	Upstream	0.710266	0.000956858	Pop_G06G075964_R77	Downstream	0.961203	2.28482e-10	Pop_A15G017052_R63	Downstream	0.607188	0.00753197
Pop_G01G013362_R16	Upstream	0.709507	0.000974488	Pop_G06G075968_R70	Downstream	0.623566	0.00568981	Pop_A15G017052_R66	Downstream	0.636783	0.00448621
Pop_A03G050258_R15	Upstream	0.706425	0.00104887	Pop_G06G076125_R77	Downstream	-0.629874	0.0050863	Pop_A15G017124_R76	Downstream	0.641912	0.00407915
Pop_G02G012270_R10	Upstream	0.704701	0.00109251	Pop_G06G076126_R77	Downstream	0.627266	0.0053292	Pop_A15G017151_R75	Downstream	0.658666	0.0029541
Pop_A16G090071_R17	Upstream	0.703515	0.00112338	Pop_G06G082081_R79	Downstream	-0.608149	0.007412	Pop_A15G017174_R74	Downstream	-0.716602	0.000819803
Pop_A01G015499_R10	Upstream	0.702993	0.0011372	Pop_G06G082844_R71	Downstream	-0.740252	0.000443452	Pop_A15G017200_R68	Downstream	-0.607221	0.00752784
Pop_A04G018424_R3	Upstream	0.701018	0.0011908	Pop_G06G089705_R64	Downstream	-0.65134	0.00340965	Pop_A15G017229_R69	Downstream	0.603645	0.00798771
Pop_G07G061264_R13	Upstream	0.698652	0.00125772	Pop_G06G089715_R69	Downstream	-0.760359	0.000249535	Pop_A15G017237_R63	Downstream	-0.608066	0.00742238
Pop_G12G073650_R15	Upstream	0.697844	0.00128128	Pop_G07G033393_R66	Downstream	-0.661543	0.00278943	Pop_A15G017261_R64	Downstream	0.767613	0.000200067
Pop_G02G005632_R10	Upstream	0.696858	0.00131051	Pop_G07G052065_R65	Downstream	0.602406	0.00815225	Pop_A15G048992_R75	Downstream	0.713723	0.000879887
Pop_A08G063910_R7	Upstream	0.695965	0.00133749	Pop_G07G052091_R76	Downstream	-0.606575	0.00760934	Pop_A15G064280_R64	Downstream	-0.606812	0.00757928
Pop_A05G073219_R20	Upstream	0.695175	0.00136172	Pop_G07G052112_R77	Downstream	0.686256	0.00166157	Pop_A15G064387_R73	Downstream	0.79228	8.86971e-05
Pop_A07G006587_R3	Upstream	0.695126	0.00136324	Pop_G07G052175_R70	Downstream	0.632134	0.00488323	Pop_A15G064526_R80	Downstream	0.649537	0.00353023
Pop_G17G085018_R1	Upstream	0.694678	0.00137716	Pop_G07G052188_R80	Downstream	0.69185	0.00146778	Pop_A15G064528_R73	Downstream	0.697961	0.00127786
Pop_G02G031058_R13	Upstream	0.694465	0.00138383	Pop_G07G052208_R78	Downstream	0.615753	0.0065165	Pop_A15G076507_R70	Downstream	-0.665053	0.00259888
Pop_G19G084171_R11	Upstream	0.693891	0.00140189	Pop_G07G052212_R75	Downstream	-0.627093	0.00534563	Pop_A15G076569_R76	Downstream	0.620069	0.00604861
Pop_A05G055959_R8	Upstream	0.69371	0.00140765	Pop_G07G061032_R78	Downstream	-0.603922	0.00795132	Pop_A15G076569_R77	Downstream	0.700299	0.00121081
Pop_G04G066612_R9	Upstream	0.69273	0.00143906	Pop_G07G061349_R78	Downstream	0.746573	0.000372203	Pop_A15G084400_R80	Downstream	0.717482	0.000802127
Pop_G19G009508_R1	Upstream	0.691679	0.0014734	Pop_G07G061374_R75	Downstream	-0.674748	0.00212732	Pop_A16G025119_R75	Downstream	-0.615552	0.00653906
Pop_A19G052384_R1	Upstream	0.691534	0.0014782	Pop_G07G062660_R77	Downstream	-0.675218	0.0021064	Pop_A16G028664_R74	Downstream	-0.668272	0.00243362
Pop_A01G079748_R7	Upstream	0.690592	0.00150963	Pop_G07G062660_R79	Downstream	-0.63249	0.00485188	Pop_A16G030723_R78	Downstream	-0.600541	0.00840506
Pop_G02G015912_R19	Upstream	0.690288	0.00151988	Pop_G07G062689_R63	Downstream	-0.71023	0.000957694	Pop_A16G033763_R65	Downstream	0.727771	0.000618023
Pop_G05G057457_R2	Upstream	0.688928	0.00156651	Pop_G07G062689_R64	Downstream	-0.655746	0.00312928	Pop_A16G035330_R69	Downstream	-0.632079	0.0048881
Pop_A15G064274_R7	Upstream	0.688358	0.0015864	Pop_G07G062689_R65	Downstream	-0.643691	0.00394522	Pop_A16G035398_R62	Downstream	0.77748	0.000146259
Pop_A19G053254_R14	Upstream	0.687895	0.00160271	Pop_G07G063284_R80	Downstream	0.72017	0.00075011	Pop_A16G035401_R68	Downstream	-0.625786	0.00547116
Pop_G10G006103_R4	Upstream	0.687866	0.00160374	Pop_G07G079536_R71	Downstream	-0.623669	0.00567952	Pop_A16G035409_R75	Downstream	0.625368	0.00551175
Pop_A18G083150_R8	Upstream	0.68749	0.00161709	Pop_G07G085613_R74	Downstream	-0.642788	0.00401277	Pop_A16G035428_R62	Downstream	0.756049	0.000283537
Pop_A06G089344_R15	Upstream	0.686959	0.00163613	Pop_G07G085657_R78	Downstream	0.838543	1.38073e-05	Pop_A16G055177_R75	Downstream	0.67569	0.00208556
Pop_A10G048433_R14	Upstream	0.686468	0.00165388	Pop_G07G086643_R73	Downstream	-0.759013	0.000259766	Pop_A16G055190_R64	Downstream	-0.677705	0.00199847
Pop_G10G027252_R11	Upstream	0.684917	0.00171101	Pop_G07G086643_R78	Downstream	-0.748673	0.000350771	Pop_A16G055228_R67	Downstream	0.770415	0.000183317
Pop_A08G086539_R1	Upstream	0.683873	0.00175034	Pop_G08G007375_R63	Downstream	-0.623547	0.00569171	Pop_A16G055234_R66	Downstream	0.604309	0.00790063
Pop_G05G008487_R4	Upstream	0.683491	0.00176493	Pop_G08G007456_R76	Downstream	-0.713109	0.000893178	Pop_A16G055269_R80	Downstream	0.627676	0.00529041
Pop_G02G065712_R18	Upstream	0.681063	0.00186002	Pop_G08G022100_R80	Downstream	0.629654	0.00510647	Pop_A16G055310_R63	Downstream	0.840178	1.2797e-05
Pop_G01G004427_R5	Upstream	0.680489	0.0018831	Pop_G08G046261_R78	Downstream	-0.622104	0.00583761	Pop_A16G055337_R77	Downstream	-0.646832	0.00371758
Pop_G13G071440_R19	Upstream	0.680192	0.00189513	Pop_G08G046379_R61	Downstream	-0.65658	0.00307839	Pop_A16G055376_R72	Downstream	0.621854	0.00586321
Pop_A01G059871_R10	Upstream	0.679152	0.0019378	Pop_G08G046445_R68	Downstream	-0.645989	0.00377756	Pop_A16G089937_R65	Downstream	0.892182	6.51459e-07
Pop_A08G002320_R10	Upstream	0.672786	0.00221657	Pop_G08G057648_R71	Downstream	0.849446	8.18334e-06	Pop_A16G089937_R66	Downstream	0.679165	0.00193729
Pop_G16G016267_R8	Upstream	0.672282	0.00223997	Pop_G08G057677_R77	Downstream	-0.618131	0.00625521	Pop_A16G089944_R63	Downstream	0.6423	0.00404964
Pop_G13G024641_R20	Upstream	0.67203	0.00225176	Pop_G08G057716_R67	Downstream	0.611908	0.00695772	Pop_A16G090059_R63	Downstream	-0.635529	0.00459057
Pop_A04G026334_R20	Upstream	0.670904	0.00230501	Pop_G08G057759_R61	Downstream	0.660577	0.00284385	Pop_A16G090100_R78	Downstream	-0.659069	0.00293056
Pop_A05G072911_R9	Upstream	0.6699	0.00235338	Pop_G08G057796_R78	Downstream	0.637595	0.00441962	Pop_A16G090145_R66	Downstream	0.680284	0.00189141
Pop_G14G082950_R9	Upstream	0.669745	0.00236095	Pop_G08G058168_R80	Downstream	-0.686505	0.00165254	Pop_A16G090186_R71	Downstream	0.622358	0.00581175
Pop_G09G031704_R7	Upstream	0.668193	0.00243758	Pop_G08G058552_R76	Downstream	-0.75051	0.000332889	Pop_A16G090186_R78	Downstream	0.641468	0.00411316
Pop_G03G050613_R1	Upstream	0.667104	0.00249253	Pop_G08G060457_R65	Downstream	-0.723217	0.000694587	Pop_A16G090199_R67	Downstream	-0.656049	0.00311072
Pop_A14G045749_R7	Upstream	0.666855	0.00250528	Pop_G08G063522_R68	Downstream	-0.627329	0.0053232	Pop_A16G090200_R67	Downstream	-0.662597	0.00273103
Pop_A01G032253_R13	Upstream	0.666674	0.00251453	Pop_G08G064141_R71	Downstream	-0.757501	0.000271672	Pop_A16G090200_R68	Downstream	-0.649175	0.00355482
Pop_A16G035361_R8	Upstream	0.666252	0.00253627	Pop_G08G064141_R72	Downstream	-0.627714	0.0052868	Pop_A16G090203_R62	Downstream	-0.672455	0.00223194
Pop_G04G060350_R13	Upstream	0.6655	0.00257534	Pop_G08G082255_R69	Downstream	0.730537	0.000575072	Pop_A16G090247_R61	Downstream	0.645892	0.00378455
Pop_A12G027522_R8	Upstream	0.665456	0.00257768	Pop_G08G083387_R74	Downstream	0.634711	0.00465981	Pop_A16G091165_R68	Downstream	-0.662552	0.0027335
Pop_A06G064868_R3	Upstream	0.665217	0.00259021	Pop_G09G011680_R73	Downstream	0.635395	0.00460189	Pop_A16G091238_R72	Downstream	-0.634719	0.00465909
Pop_G06G053814_R1	Upstream	0.664393	0.00263387	Pop_G09G014095_R78	Downstream	0.629201	0.00514813	Pop_A17G008369_R68	Downstream	-0.623321	0.00571432
Pop_G06G075924_R7	Upstream	0.66414	0.00264734	Pop_G09G014247_R69	Downstream	0.72248	0.000707694	Pop_A17G011774_R71	Downstream	0.780582	0.000132116
Pop_A07G085215_R2	Upstream	0.663626	0.00267497	Pop_G09G015053_R72	Downstream	-0.609216	0.00728067	Pop_A17G011782_R70	Downstream	0.734605	0.000516458
Pop_A08G086503_R9	Upstream	0.6632	0.00269806	Pop_G09G022460_R76	Downstream	-0.726031	0.0006464	Pop_A17G011788_R77	Downstream	-0.640831	0.0041623
Pop_A10G001106_R15	Upstream	0.663188	0.00269876	Pop_G09G027709_R71	Downstream	-0.634614	0.00466804	Pop_A17G020368_R63	Downstream	0.77916	0.000138448
Pop_A14G090585_R18	Upstream	0.663093	0.00270393	Pop_G09G027772_R74	Downstream	0.606939	0.00756334	Pop_A17G020461_R66	Downstream	0.669943	0.00235131
Pop_G14G044209_R12	Upstream	0.662329	0.00274579	Pop_G09G027788_R67	Downstream	0.653861	0.00324683	Pop_A17G020461_R67	Downstream	0.731087	0.000566826
Pop_G13G071339_R4	Upstream	0.661553	0.0027889	Pop_G09G027816_R65	Downstream	-0.652684	0.00332204	Pop_A17G020490_R72	Downstream	-0.620672	0.00598546
Pop_A02G012640_R16	Upstream	0.660174	0.00286683	Pop_G09G027862_R72	Downstream	0.648752	0.00358379	Pop_A17G020523_R63	Downstream	-0.653977	0.0032395
Pop_A09G076692_R2	Upstream	0.659314	0.00291632	Pop_G09G030284_R71	Downstream	-0.844474	1.04387e-05	Pop_A17G020584_R73	Downstream	-0.64681	0.00371909
Pop_G02G024310_R8	Upstream	0.658612	0.00295726	Pop_G09G030290_R61	Downstream	-0.717461	0.000802549	Pop_A17G020601_R70	Downstream	0.65477	0.00318968
Pop_A02G024020_R17	Upstream	0.658499	0.0029639	Pop_G09G031635_R79	Downstream	-0.645312	0.00382632	Pop_A17G020607_R64	Downstream	0.614074	0.00670627
Pop_A12G067921_R2	Upstream	0.657155	0.00304369	Pop_G09G051093_R66	Downstream	-0.632872	0.00481834	Pop_A17G020609_R74	Downstream	0.604487	0.00787738
Pop_G07G062625_R9	Upstream	0.655203	0.00316276	Pop_G09G077196_R79	Downstream	0.700731	0.00119874	Pop_A17G020609_R75	Downstream	0.790475	9.44718e-05
Pop_G04G066743_R13	Upstream	0.654037	0.00323571	Pop_G09G077326_R67	Downstream	-0.674141	0.00215464	Pop_A17G030800_R78	Downstream	0.662723	0.0027241
Pop_G16G068505_R5	Upstream	0.653685	0.00325801	Pop_G10G000165_R79	Downstream	-0.664707	0.00261714	Pop_A17G030823_R62	Downstream	0.747069	0.000367047
Pop_A13G082773_R9	Upstream	0.652871	0.00330996	Pop_G10G001600_R74	Downstream	0.636605	0.00450095	Pop_A17G075011_R77	Downstream	-0.683722	0.00175612
Pop_G05G008237_R5	Upstream	0.651602	0.00339243	Pop_G10G006079_R73	Downstream	0.635321	0.00460815	Pop_A17G075013_R75	Downstream	0.654374	0.00321445
Pop_G18G080107_R14	Upstream	0.651219	0.00341764	Pop_G10G006244_R69	Downstream	-0.641494	0.00411119	Pop_A17G081292_R61	Downstream	-0.660563	0.00284465
Pop_A16G025376_R17	Upstream	0.649655	0.00352219	Pop_G10G007057_R64	Downstream	-0.677526	0.00200609	Pop_A17G081300_R79	Downstream	-0.643119	0.00398791
Pop_G17G085011_R11	Upstream	0.64903	0.0035647	Pop_G10G007668_R80	Downstream	0.647739	0.00365387	Pop_A17G081301_R69	Downstream	0.709728	0.000969329
Pop_A01G029695_R13	Upstream	0.64807	0.00363084	Pop_G10G007735_R70	Downstream	-0.716622	0.000819392	Pop_A17G081303_R66	Downstream	0.703888	0.0011136
Pop_G14G044281_R11	Upstream	0.647505	0.00367022	Pop_G10G022848_R62	Downstream	0.6039	0.00795416	Pop_A17G081342_R69	Downstream	-0.719055	0.000771331
Pop_G03G078177_R9	Upstream	0.64747	0.00367265	Pop_G10G023100_R73	Downstream	0.642738	0.00401649	Pop_A17G081342_R72	Downstream	-0.709708	0.000969786
Pop_G10G048348_R4	Upstream	0.647401	0.0036775	Pop_G10G023101_R69	Downstream	0.676449	0.0020524	Pop_A17G081389_R79	Downstream	0.858151	5.23016e-06
Pop_A02G066196_R9	Upstream	0.647387	0.0036785	Pop_G10G023102_R77	Downstream	0.761133	0.000243813	Pop_A17G081392_R63	Downstream	0.655129	0.00316738
Pop_A02G033057_R13	Upstream	0.647364	0.00368006	Pop_G10G027155_R67	Downstream	0.6007	0.00838321	Pop_A17G081392_R64	Downstream	0.698674	0.0012571
Pop_A06G053681_R4	Upstream	0.647243	0.00368855	Pop_G10G047897_R68	Downstream	-0.664763	0.00261418	Pop_A17G081392_R65	Downstream	0.716791	0.000815973
Pop_G03G050619_R13	Upstream	0.644042	0.00391923	Pop_G10G048060_R62	Downstream	-0.676291	0.00205926	Pop_A17G081392_R69	Downstream	0.625524	0.0054966
Pop_A18G083150_R10	Upstream	0.64398	0.0039238	Pop_G10G048204_R73	Downstream	0.635087	0.00462784	Pop_A17G081392_R79	Downstream	0.699017	0.0012472
Pop_A17G034467_R18	Upstream	0.643786	0.0039382	Pop_G10G048221_R65	Downstream	0.674759	0.00212684	Pop_A17G081425_R73	Downstream	0.636986	0.00446951
Pop_A15G084496_R14	Upstream	0.643573	0.00395399	Pop_G10G048348_R75	Downstream	0.737973	0.00047179	Pop_A17G081425_R74	Downstream	0.603833	0.00796294
Pop_G02G030875_R17	Upstream	0.643466	0.00396195	Pop_G10G064601_R74	Downstream	-0.732356	0.000548206	Pop_A17G081459_R70	Downstream	0.645374	0.00382187
Pop_G11G077712_R11	Upstream	0.643228	0.00397972	Pop_G10G064602_R68	Downstream	-0.620018	0.006054	Pop_A17G081459_R78	Downstream	0.603482	0.00800913
Pop_A06G079479_R12	Upstream	0.642738	0.00401652	Pop_G10G064670_R80	Downstream	0.738246	0.000468316	Pop_A17G081472_R71	Downstream	0.767522	0.000200634
Pop_G16G057556_R17	Upstream	0.642612	0.00402598	Pop_G11G070129_R76	Downstream	0.633816	0.00473643	Pop_A17G081482_R69	Downstream	0.694168	0.00139316
Pop_A11G026216_R16	Upstream	0.642397	0.00404231	Pop_G11G070162_R72	Downstream	-0.689608	0.00154307	Pop_A17G081482_R78	Downstream	-0.647363	0.00368017
Pop_A03G035531_R12	Upstream	0.642369	0.00404439	Pop_G11G070162_R74	Downstream	-0.748298	0.000354525	Pop_A17G081498_R78	Downstream	-0.648006	0.00363528
Pop_A03G014917_R1	Upstream	0.641782	0.00408912	Pop_G11G070306_R75	Downstream	-0.604897	0.00782425	Pop_A17G084907_R65	Downstream	0.619173	0.0061434
Pop_G14G044391_R11	Upstream	0.641502	0.00411055	Pop_G11G070393_R78	Downstream	-0.686288	0.00166043	Pop_A17G084945_R65	Downstream	0.758566	0.000263238
Pop_A01G059684_R15	Upstream	0.640714	0.00417145	Pop_G11G070420_R79	Downstream	-0.601911	0.00821877	Pop_A17G084945_R66	Downstream	0.89399	5.72359e-07
Pop_A02G023824_R6	Upstream	0.639577	0.00426055	Pop_G11G077717_R79	Downstream	-0.72327	0.000693658	Pop_A18G012731_R64	Downstream	-0.754132	0.000299873
Pop_G15G017399_R14	Upstream	0.638958	0.00430971	Pop_G11G077757_R70	Downstream	-0.606371	0.0076352	Pop_A18G012759_R73	Downstream	0.763505	0.000226951
Pop_G15G048782_R17	Upstream	0.637777	0.00440485	Pop_G11G077894_R74	Downstream	-0.64883	0.00357841	Pop_A18G012759_R74	Downstream	0.664777	0.00261345
Pop_A08G006976_R14	Upstream	0.637007	0.0044678	Pop_G11G077902_R71	Downstream	-0.650774	0.00344713	Pop_A18G012775_R71	Downstream	0.648134	0.00362637
Pop_A01G054536_R5	Upstream	0.636278	0.00452803	Pop_G11G078893_R70	Downstream	-0.709802	0.000967598	Pop_A18G012812_R66	Downstream	0.634396	0.00468661
Pop_A17G033846_R9	Upstream	0.636132	0.00454017	Pop_G11G078904_R70	Downstream	-0.680992	0.00186288	Pop_A18G012841_R63	Downstream	-0.644647	0.00387477
Pop_G10G048348_R5	Upstream	0.635722	0.00457438	Pop_G12G008847_R71	Downstream	0.637962	0.00438987	Pop_A18G012841_R72	Downstream	-0.70886	0.000989737
Pop_A09G028956_R5	Upstream	0.635546	0.0045892	Pop_G12G009075_R71	Downstream	-0.71417	0.000870322	Pop_A18G012958_R75	Downstream	0.825767	2.43317e-05
Pop_A01G054700_R3	Upstream	0.634603	0.00466896	Pop_G12G050680_R61	Downstream	0.602427	0.00814947	Pop_A18G013009_R66	Downstream	0.678214	0.00197695
Pop_A05G001774_R19	Upstream	0.634461	0.00468104	Pop_G12G050707_R78	Downstream	0.620996	0.00595177	Pop_A18G013026_R69	Downstream	0.680756	0.00187234
Pop_G04G059275_R12	Upstream	0.634042	0.00471698	Pop_G12G068266_R76	Downstream	0.623903	0.00565617	Pop_A18G013035_R69	Downstream	0.740741	0.000437555
Pop_A08G006959_R14	Upstream	0.633547	0.00475962	Pop_G12G068268_R67	Downstream	0.605926	0.00769186	Pop_A18G013106_R71	Downstream	-0.739746	0.000449616
Pop_A15G064240_R7	Upstream	0.633518	0.00476219	Pop_G12G068291_R70	Downstream	-0.673416	0.00218758	Pop_A18G013116_R76	Downstream	0.71534	0.000845712
Pop_G02G065130_R6	Upstream	0.633088	0.00479951	Pop_G12G068311_R72	Downstream	-0.609386	0.00725992	Pop_A18G013133_R62	Downstream	0.721937	0.000717486
Pop_A14G000846_R15	Upstream	0.632271	0.0048711	Pop_G12G068383_R68	Downstream	0.647983	0.00363685	Pop_A18G013170_R76	Downstream	-0.619369	0.00612256
Pop_G01G082016_R13	Upstream	0.632226	0.00487508	Pop_G12G068383_R74	Downstream	0.600194	0.00845279	Pop_A18G013266_R64	Downstream	0.813698	3.99278e-05
Pop_A18G089844_R17	Upstream	0.631981	0.00489675	Pop_G12G068423_R73	Downstream	-0.603008	0.00807193	Pop_A18G018734_R64	Downstream	0.648484	0.0036022
Pop_A16G083991_R19	Upstream	0.631878	0.00490586	Pop_G12G073654_R61	Downstream	0.63726	0.00444698	Pop_A18G018772_R64	Downstream	0.665743	0.00256268
Pop_A03G050150_R4	Upstream	0.63158	0.00493241	Pop_G12G084609_R80	Downstream	0.70174	0.00117096	Pop_A18G018772_R80	Downstream	0.858711	5.07652e-06
Pop_G03G013421_R8	Upstream	0.629965	0.00507799	Pop_G12G084610_R62	Downstream	-0.64335	0.00397064	Pop_A18G018804_R70	Downstream	0.866853	3.24352e-06
Pop_G14G000602_R19	Upstream	0.629631	0.00510853	Pop_G12G084610_R67	Downstream	-0.685447	0.0016913	Pop_A18G018804_R75	Downstream	0.668897	0.00240254
Pop_A05G001981_R17	Upstream	0.629433	0.00512675	Pop_G12G084685_R80	Downstream	0.81399	3.94692e-05	Pop_A18G018804_R76	Downstream	0.6906	0.00150935
Pop_G13G024504_R9	Upstream	0.629243	0.00514422	Pop_G13G022231_R79	Downstream	-0.626513	0.00540097	Pop_A18G018842_R63	Downstream	-0.728909	0.000600042
Pop_A03G050076_R18	Upstream	0.628901	0.00517583	Pop_G13G022319_R67	Downstream	-0.636384	0.00451925	Pop_A18G018905_R72	Downstream	0.682643	0.00179769
Pop_A05G056019_R15	Upstream	0.628638	0.0052003	Pop_G13G024473_R65	Downstream	0.772776	0.000170143	Pop_A18G018943_R74	Downstream	0.76583	0.000211386
Pop_A01G054770_R5	Upstream	0.628443	0.00521842	Pop_G13G024476_R64	Downstream	-0.612632	0.0068729	Pop_A18G018945_R77	Downstream	0.635596	0.00458496
Pop_G14G078004_R16	Upstream	0.628263	0.00523524	Pop_G13G024530_R77	Downstream	-0.60275	0.00810629	Pop_A18G018952_R72	Downstream	0.612966	0.00683392
Pop_G04G002530_R17	Upstream	0.628109	0.0052497	Pop_G13G026969_R74	Downstream	-0.639366	0.00427726	Pop_A18G035994_R65	Downstream	0.711893	0.000919962
Pop_A18G018886_R17	Upstream	0.627623	0.00529533	Pop_G13G034767_R78	Downstream	-0.688392	0.00158523	Pop_A18G083085_R67	Downstream	-0.745707	0.000381352
Pop_G15G034104_R1	Upstream	0.627149	0.0053403	Pop_G13G070903_R67	Downstream	0.626053	0.00544528	Pop_A18G083153_R72	Downstream	-0.647149	0.00369518
Pop_G12G008952_R16	Upstream	0.626684	0.0053846	Pop_G13G070940_R68	Downstream	-0.861672	4.32748e-06	Pop_A18G083159_R73	Downstream	-0.610483	0.00712721
Pop_G01G004743_R3	Upstream	0.626534	0.00539904	Pop_G13G070940_R70	Downstream	-0.770056	0.000185396	Pop_A18G083160_R67	Downstream	0.665474	0.00257672
Pop_A05G016968_R10	Upstream	0.626449	0.00540717	Pop_G13G071039_R64	Downstream	0.604981	0.00781327	Pop_A18G083163_R75	Downstream	0.624705	0.0055767
Pop_A11G015689_R14	Upstream	0.626382	0.00541363	Pop_G13G071133_R72	Downstream	0.608206	0.00740497	Pop_A18G083164_R76	Downstream	-0.600232	0.00844744
Pop_A06G062953_R4	Upstream	0.62626	0.0054253	Pop_G13G071184_R80	Downstream	-0.604979	0.0078136	Pop_A18G083164_R77	Downstream	-0.654028	0.00323628
Pop_A12G073836_R15	Upstream	0.626022	0.0054483	Pop_G13G071247_R79	Downstream	0.816497	3.5709e-05	Pop_A18G089847_R62	Downstream	0.63284	0.00482116
Pop_G01G074572_R3	Upstream	0.625779	0.00547184	Pop_G13G071250_R72	Downstream	-0.615241	0.00657398	Pop_A19G025947_R66	Downstream	-0.629264	0.00514228
Pop_G16G016262_R15	Upstream	0.624587	0.00558833	Pop_G13G071250_R75	Downstream	-0.614148	0.00669782	Pop_A19G025958_R69	Downstream	0.644612	0.00387732
Pop_A05G056333_R4	Upstream	0.624142	0.00563238	Pop_G13G071292_R75	Downstream	0.656154	0.00310428	Pop_A19G028599_R67	Downstream	0.851012	7.56566e-06
Pop_G06G051575_R9	Upstream	0.623237	0.00572283	Pop_G13G071310_R61	Downstream	0.60513	0.00779412	Pop_A19G028599_R68	Downstream	0.771964	0.000174582
Pop_G06G082030_R8	Upstream	0.622821	0.00576476	Pop_G13G071358_R72	Downstream	0.692821	0.00143611	Pop_A19G028599_R69	Downstream	0.764779	0.000218307
Pop_G03G055529_R12	Upstream	0.62239	0.00580847	Pop_G13G071410_R72	Downstream	-0.637359	0.00443894	Pop_A19G028623_R61	Downstream	0.677329	0.00201451
Pop_G13G071347_R17	Upstream	0.622037	0.00584444	Pop_G13G071413_R68	Downstream	-0.666692	0.00251362	Pop_A19G037374_R63	Downstream	0.603819	0.00796487
Pop_G13G071027_R11	Upstream	0.621891	0.00585942	Pop_G13G071413_R78	Downstream	-0.62039	0.00601496	Pop_A19G052312_R63	Downstream	-0.626935	0.00536069
Pop_A06G063148_R14	Upstream	0.621464	0.00590332	Pop_G13G071431_R69	Downstream	-0.66663	0.00251679	Pop_A19G052523_R68	Downstream	-0.747102	0.000366699
Pop_G14G023557_R18	Upstream	0.62137	0.00591307	Pop_G13G071494_R68	Downstream	-0.649861	0.00350829	Pop_A19G052563_R61	Downstream	0.7091	0.000984052
Pop_A05G055948_R3	Upstream	0.621344	0.00591576	Pop_G13G071504_R73	Downstream	-0.75106	0.000327691	Pop_A19G052804_R78	Downstream	-0.750023	0.000337558
Pop_A10G048438_R7	Upstream	0.620453	0.0060083	Pop_G13G071505_R66	Downstream	-0.615321	0.00656497	Pop_A19G052826_R69	Downstream	0.766735	0.000205574
Pop_G05G057158_R15	Upstream	0.620062	0.00604932	Pop_G13G071534_R76	Downstream	-0.696566	0.00131929	Pop_A19G052850_R73	Downstream	0.602775	0.00810293
Pop_A07G022551_R15	Upstream	0.61996	0.00606006	Pop_G13G072524_R75	Downstream	-0.617653	0.00630707	Pop_A19G052881_R79	Downstream	-0.616289	0.00645684
Pop_G03G013982_R18	Upstream	0.619917	0.00606461	Pop_G13G072713_R75	Downstream	-0.66024	0.00286302	Pop_A19G052896_R75	Downstream	-0.662344	0.00274495
Pop_A08G007018_R14	Upstream	0.619586	0.00609954	Pop_G13G089660_R79	Downstream	0.623842	0.00566227	Pop_A19G052906_R76	Downstream	-0.644198	0.00390774
Pop_G16G025149_R5	Upstream	0.619147	0.0061462	Pop_G14G000540_R63	Downstream	-0.601845	0.00822754	Pop_A19G052941_R69	Downstream	0.709842	0.000966679
Pop_G01G020905_R4	Upstream	0.619029	0.00615875	Pop_G14G000551_R65	Downstream	0.650745	0.00344903	Pop_A19G052941_R75	Downstream	0.605016	0.00780885
Pop_A18G012743_R9	Upstream	0.619012	0.00616059	Pop_G14G000557_R74	Downstream	-0.623879	0.00565852	Pop_A19G052941_R76	Downstream	0.615521	0.00654248
Pop_A01G032265_R13	Upstream	0.61845	0.00622087	Pop_G14G023597_R67	Downstream	0.661187	0.00280939	Pop_A19G052941_R80	Downstream	0.659903	0.00288236
Pop_A08G063617_R5	Upstream	0.618264	0.00624083	Pop_G14G023680_R65	Downstream	-0.690877	0.00150007	Pop_A19G053120_R72	Downstream	-0.757995	0.000267731
Pop_A02G023891_R10	Upstream	0.618164	0.00625165	Pop_G14G044087_R62	Downstream	-0.790653	9.38875e-05	Pop_A19G053139_R72	Downstream	0.612078	0.00693774
Pop_G12G050898_R12	Upstream	0.617836	0.00628716	Pop_G14G044160_R66	Downstream	0.62645	0.00540705	Pop_A19G053144_R64	Downstream	0.913918	1.1541e-07
Pop_G15G048837_R13	Upstream	0.616842	0.00639582	Pop_G14G044160_R67	Downstream	0.616065	0.00648178	Pop_A19G053144_R66	Downstream	0.745372	0.000384939
Pop_G06G014279_R11	Upstream	0.616693	0.00641216	Pop_G14G044460_R80	Downstream	-0.60123	0.00831089	Pop_A19G053144_R67	Downstream	0.648542	0.00359817
Pop_A11G020346_R15	Upstream	0.616152	0.00647205	Pop_G14G044482_R71	Downstream	0.717316	0.000805445	Pop_A19G053185_R64	Downstream	0.765039	0.000216572
Pop_G02G080452_R6	Upstream	0.615932	0.0064966	Pop_G14G045077_R66	Downstream	-0.684206	0.00173772	Pop_A19G053185_R65	Downstream	0.89302	6.13681e-07
Pop_A12G081651_R1	Upstream	0.615348	0.00656195	Pop_G14G045087_R70	Downstream	-0.654884	0.00318256	Pop_A19G053187_R76	Downstream	0.608678	0.00734673
Pop_A01G058836_R2	Upstream	0.614981	0.0066032	Pop_G14G045214_R78	Downstream	-0.626444	0.00540758	Pop_A19G053228_R71	Downstream	0.650372	0.00347398
Pop_A15G064391_R14	Upstream	0.614968	0.00660472	Pop_G14G045228_R62	Downstream	-0.623043	0.0057423	Pop_A19G053228_R77	Downstream	0.769061	0.000191258
Pop_G09G027799_R8	Upstream	0.61379	0.00673888	Pop_G14G045234_R69	Downstream	-0.660652	0.0028396	Pop_A19G053248_R71	Downstream	-0.626306	0.00542093
Pop_G14G051017_R1	Upstream	0.612736	0.00686069	Pop_G14G050934_R71	Downstream	0.64327	0.00397657	Pop_A19G055052_R71	Downstream	0.635763	0.00457099
Pop_G01G004346_R13	Upstream	0.612399	0.00690001	Pop_G14G050944_R74	Downstream	0.657818	0.00300412	Pop_A19G055058_R62	Downstream	0.792827	8.7005e-05
Pop_A04G028349_R13	Upstream	0.612025	0.00694394	Pop_G14G050944_R75	Downstream	0.606743	0.00758805	Pop_A19G055128_R77	Downstream	0.79167	9.0612e-05
Pop_A10G069444_R2	Upstream	0.611299	0.00702979	Pop_G14G051174_R74	Downstream	-0.855735	5.93915e-06	Pop_A19G060521_R69	Downstream	0.62965	0.00510681
Pop_G06G053814_R2	Upstream	0.611011	0.00706408	Pop_G14G078053_R64	Downstream	-0.715493	0.000842527	Pop_G01G002224_R73	Downstream	-0.61371	0.00674808
Pop_A13G082578_R19	Upstream	0.610627	0.00710991	Pop_G14G078073_R71	Downstream	0.704405	0.00110014	Pop_G01G002246_R68	Downstream	0.749669	0.000340977
Pop_G08G022155_R13	Upstream	0.610305	0.00714863	Pop_G14G083019_R80	Downstream	-0.714001	0.000873938	Pop_G01G002246_R74	Downstream	0.847905	8.83282e-06
Pop_A04G070671_R13	Upstream	0.610166	0.00716537	Pop_G14G088828_R75	Downstream	-0.650895	0.00343907	Pop_G01G002246_R75	Downstream	0.626598	0.00539282
Pop_A01G004228_R14	Upstream	0.609927	0.00719428	Pop_G14G088833_R73	Downstream	-0.621218	0.00592876	Pop_G01G002802_R79	Downstream	-0.602476	0.00814282
Pop_A01G003990_R15	Upstream	0.609704	0.00722125	Pop_G14G088861_R79	Downstream	0.785756	0.000111097	Pop_G01G002836_R76	Downstream	0.601963	0.00821173
Pop_A01G074860_R13	Upstream	0.609485	0.00724788	Pop_G14G088942_R79	Downstream	-0.656138	0.00310525	Pop_G01G002887_R80	Downstream	0.848394	8.62182e-06
Pop_A01G006014_R12	Upstream	0.609456	0.0072515	Pop_G15G015155_R71	Downstream	-0.704547	0.00109647	Pop_G01G002950_R79	Downstream	0.626898	0.00536419
Pop_G07G062605_R14	Upstream	0.60936	0.00726315	Pop_G15G015219_R61	Downstream	0.674421	0.002142	Pop_G01G004608_R77	Downstream	0.768003	0.000197666
Pop_G08G058487_R1	Upstream	0.609017	0.00730512	Pop_G15G017317_R80	Downstream	-0.607852	0.00744899	Pop_G01G004873_R77	Downstream	0.658471	0.00296553
Pop_A10G048584_R3	Upstream	0.608843	0.00732647	Pop_G15G017334_R75	Downstream	0.615171	0.00658176	Pop_G01G010752_R77	Downstream	0.602905	0.00808568
Pop_G15G084430_R13	Upstream	0.608547	0.00736289	Pop_G15G034948_R79	Downstream	0.696695	0.0013154	Pop_G01G011326_R73	Downstream	0.63806	0.00438188
Pop_G06G051844_R14	Upstream	0.608098	0.00741842	Pop_G15G048744_R71	Downstream	-0.675986	0.00207259	Pop_G01G013304_R63	Downstream	0.838895	1.35846e-05
Pop_G04G059481_R19	Upstream	0.607889	0.00744441	Pop_G15G048856_R74	Downstream	-0.735296	0.000507016	Pop_G01G013372_R73	Downstream	0.626753	0.00537806
Pop_A05G073104_R1	Upstream	0.607444	0.00749988	Pop_G15G049166_R76	Downstream	-0.776132	0.000152795	Pop_G01G013394_R66	Downstream	0.630885	0.00499465
Pop_A16G028664_R10	Upstream	0.607421	0.0075027	Pop_G15G049194_R62	Downstream	0.665546	0.00257295	Pop_G01G016458_R76	Downstream	-0.712328	0.000910297
Pop_A08G063930_R3	Upstream	0.607298	0.0075182	Pop_G15G074273_R69	Downstream	-0.618294	0.00623762	Pop_G01G016514_R80	Downstream	0.623636	0.00568277
Pop_A19G052313_R19	Upstream	0.60716	0.00753553	Pop_G15G074374_R78	Downstream	-0.646495	0.00374148	Pop_G01G016543_R68	Downstream	0.696372	0.00132515
Pop_A01G010238_R4	Upstream	0.607002	0.00755538	Pop_G15G084336_R72	Downstream	-0.684535	0.00172532	Pop_G01G016584_R77	Downstream	0.743237	0.000408496
Pop_A11G079178_R12	Upstream	0.606939	0.00756332	Pop_G15G084440_R65	Downstream	-0.652149	0.00335671	Pop_G01G016590_R65	Downstream	-0.655201	0.00316288
Pop_A10G069427_R14	Upstream	0.606533	0.00761467	Pop_G16G016163_R68	Downstream	0.658559	0.00296037	Pop_G01G016595_R64	Downstream	0.621394	0.00591054
Pop_A03G050219_R1	Upstream	0.606522	0.00761597	Pop_G16G016172_R75	Downstream	0.880027	1.47158e-06	Pop_G01G016595_R65	Downstream	0.78862	0.000100737
Pop_A08G063410_R16	Upstream	0.606182	0.00765916	Pop_G16G016266_R66	Downstream	-0.740201	0.000444063	Pop_G01G016654_R72	Downstream	-0.712181	0.000913568
Pop_A14G000447_R17	Upstream	0.605943	0.00768961	Pop_G16G016292_R71	Downstream	-0.666603	0.00251818	Pop_G01G016718_R74	Downstream	0.624438	0.00560307
Pop_G01G067815_R7	Upstream	0.604876	0.00782687	Pop_G16G016394_R78	Downstream	-0.683516	0.00176397	Pop_G01G020693_R76	Downstream	0.601446	0.00828155
Pop_UnG086161_R1	Upstream	0.604254	0.00790777	Pop_G16G025221_R80	Downstream	-0.79107	9.25342e-05	Pop_G01G020745_R76	Downstream	0.790383	9.47753e-05
Pop_G12G035045_R17	Upstream	0.604177	0.00791784	Pop_G16G025237_R61	Downstream	-0.670614	0.00231892	Pop_G01G020745_R77	Downstream	0.707436	0.00102397
Pop_G18G018673_R6	Upstream	0.603287	0.00803498	Pop_G16G025255_R73	Downstream	0.675919	0.00207552	Pop_G01G020773_R72	Downstream	-0.685444	0.00169141
Pop_G10G001452_R19	Upstream	0.602541	0.0081342	Pop_G16G025573_R74	Downstream	-0.628044	0.00525576	Pop_G01G020827_R76	Downstream	0.647687	0.00365751
Pop_G08G058586_R5	Upstream	0.602315	0.00816442	Pop_G16G025588_R64	Downstream	0.639377	0.0042764	Pop_G01G020853_R66	Downstream	-0.665449	0.00257805
Pop_G14G088994_R13	Upstream	0.602145	0.00818724	Pop_G16G057554_R70	Downstream	-0.619667	0.00609102	Pop_G01G020986_R66	Downstream	0.635449	0.00459733
Pop_A15G064533_R15	Upstream	0.602082	0.00819564	Pop_G16G060900_R76	Downstream	0.691952	0.00146442	Pop_G01G020986_R67	Downstream	0.676722	0.00204059
Pop_G03G010491_R12	Upstream	0.601294	0.00830221	Pop_G16G060921_R75	Downstream	-0.60783	0.00745171	Pop_G01G020986_R68	Downstream	0.70871	0.000993294
Pop_A18G012898_R3	Upstream	0.600911	0.00835435	Pop_G16G068539_R65	Downstream	0.626729	0.00538036	Pop_G01G020986_R69	Downstream	0.721964	0.000716983
Pop_A01G025037_R10	Upstream	0.600644	0.00839091	Pop_G16G068539_R72	Downstream	0.795003	8.05503e-05	Pop_G01G020986_R74	Downstream	0.730097	0.000581736
Pop_G19G009426_R11	Upstream	0.600499	0.00841078	Pop_G16G068561_R66	Downstream	-0.665085	0.00259715	Pop_G01G020986_R75	Downstream	0.874036	2.13099e-06
Pop_G14G030538_R12	Upstream	0.600002	0.00847927	Pop_G16G068616_R61	Downstream	0.683081	0.00178069	Pop_G01G020986_R77	Downstream	0.702296	0.00115587
Pop_G02G015861_R5	Upstream	-0.600016	0.00847722	Pop_G16G068638_R63	Downstream	-0.698937	0.00124949	Pop_G01G020986_R78	Downstream	0.810726	4.48654e-05
Pop_G05G008201_R9	Upstream	-0.600103	0.00846525	Pop_G16G068872_R73	Downstream	0.711433	0.000930266	Pop_G01G024717_R61	Downstream	-0.608694	0.0073447
Pop_A03G049742_R6	Upstream	-0.600118	0.00846326	Pop_G17G015421_R76	Downstream	0.606459	0.00762402	Pop_G01G024751_R63	Downstream	0.766004	0.000210254
Pop_G10G060648_R8	Upstream	-0.600314	0.00843617	Pop_G17G021034_R78	Downstream	-0.656473	0.00308486	Pop_G01G024754_R80	Downstream	-0.6695	0.00237289
Pop_A04G029200_R6	Upstream	-0.600426	0.00842074	Pop_G17G021247_R80	Downstream	-0.628288	0.00523292	Pop_G01G024981_R63	Downstream	-0.726221	0.000643249
Pop_A04G018219_R7	Upstream	-0.60071	0.00838188	Pop_G17G025826_R75	Downstream	-0.612968	0.0068337	Pop_G01G024981_R74	Downstream	-0.714948	0.000853887
Pop_G11G078888_R14	Upstream	-0.60102	0.00833952	Pop_G17G033331_R71	Downstream	-0.628197	0.00524139	Pop_G01G024981_R75	Downstream	-0.644978	0.0038506
Pop_G03G000927_R7	Upstream	-0.601048	0.00833567	Pop_G17G033360_R73	Downstream	0.7358	0.000500225	Pop_G01G024989_R67	Downstream	0.643131	0.00398702
Pop_A10G047180_R3	Upstream	-0.601232	0.00831062	Pop_G17G067074_R78	Downstream	-0.684325	0.00173322	Pop_G01G025017_R72	Downstream	-0.70215	0.00115984
Pop_G05G008306_R9	Upstream	-0.601294	0.00830223	Pop_G17G072830_R65	Downstream	-0.680075	0.00189992	Pop_G01G026121_R63	Downstream	0.912018	1.36594e-07
Pop_G03G013731_R17	Upstream	-0.601436	0.00828298	Pop_G17G085020_R76	Downstream	0.703729	0.00111775	Pop_G01G026121_R64	Downstream	0.848099	8.74857e-06
Pop_G08G057849_R2	Upstream	-0.601563	0.00826567	Pop_G18G011093_R64	Downstream	-0.610952	0.00707107	Pop_G01G031077_R71	Downstream	0.626813	0.00537233
Pop_A15G064301_R13	Upstream	-0.601664	0.008252	Pop_G18G018647_R80	Downstream	0.810731	4.48566e-05	Pop_G01G034557_R69	Downstream	-0.600654	0.00838949
Pop_G16G068597_R11	Upstream	-0.601698	0.00824744	Pop_G18G018651_R79	Downstream	0.648994	0.00356716	Pop_G01G035893_R68	Downstream	0.804608	5.66857e-05
Pop_A11G056431_R11	Upstream	-0.601848	0.00822724	Pop_G18G018661_R72	Downstream	-0.770497	0.000182847	Pop_G01G035893_R72	Downstream	0.767564	0.000200372
Pop_A15G064284_R14	Upstream	-0.601972	0.00821045	Pop_G18G033684_R80	Downstream	0.620609	0.005992	Pop_G01G058644_R79	Downstream	-0.681871	0.00182792
Pop_A17G027695_R15	Upstream	-0.601992	0.00820785	Pop_G18G033737_R63	Downstream	0.662535	0.00273444	Pop_G01G058675_R70	Downstream	-0.605276	0.0077752
Pop_G03G013852_R14	Upstream	-0.60212	0.00819061	Pop_G18G033742_R78	Downstream	-0.766089	0.000209708	Pop_G01G058680_R62	Downstream	0.63163	0.00492798
Pop_G02G016008_R17	Upstream	-0.60228	0.00816916	Pop_G18G078372_R67	Downstream	-0.606327	0.0076407	Pop_G01G058730_R75	Downstream	-0.627486	0.00530833
Pop_A12G073918_R13	Upstream	-0.60241	0.00815166	Pop_G18G078468_R74	Downstream	0.619977	0.0060583	Pop_G01G058903_R63	Downstream	0.830851	1.95287e-05
Pop_A19G015269_R8	Upstream	-0.60244	0.00814773	Pop_G18G078531_R78	Downstream	-0.700229	0.00121277	Pop_G01G058904_R71	Downstream	-0.619092	0.00615209
Pop_G10G064596_R16	Upstream	-0.602514	0.00813783	Pop_G18G078569_R67	Downstream	-0.655326	0.00315514	Pop_G01G058927_R69	Downstream	-0.635255	0.00461371
Pop_G01G002250_R6	Upstream	-0.602563	0.00813127	Pop_G18G078605_R69	Downstream	-0.898997	3.95049e-07	Pop_G01G058970_R63	Downstream	0.633725	0.00474425
Pop_G12G050723_R10	Upstream	-0.60303	0.00806907	Pop_G18G080152_R79	Downstream	0.746866	0.000369145	Pop_G01G060402_R80	Downstream	-0.634329	0.00469239
Pop_A02G066051_R5	Upstream	-0.60314	0.00805445	Pop_G18G080270_R67	Downstream	-0.607166	0.00753477	Pop_G01G060420_R71	Downstream	0.741746	0.000425652
Pop_A02G012241_R2	Upstream	-0.603265	0.00803781	Pop_G18G080271_R75	Downstream	0.661315	0.00280221	Pop_G01G060426_R74	Downstream	0.623816	0.00566477
Pop_G13G071385_R3	Upstream	-0.603335	0.00802861	Pop_G18G080304_R64	Downstream	-0.600909	0.00835463	Pop_G01G060426_R75	Downstream	0.920933	5.97976e-08
Pop_A09G076909_R17	Upstream	-0.603369	0.00802408	Pop_G18G083237_R62	Downstream	0.601962	0.0082119	Pop_G01G060426_R80	Downstream	0.660666	0.00283882
Pop_G07G031837_R8	Upstream	-0.603419	0.00801752	Pop_G18G085862_R71	Downstream	0.603363	0.00802486	Pop_G01G067363_R71	Downstream	0.743778	0.000402419
Pop_G01G090396_R19	Upstream	-0.603429	0.0080162	Pop_G18G085907_R72	Downstream	0.66195	0.00276676	Pop_G01G067369_R65	Downstream	0.603107	0.00805878
Pop_G19G009329_R12	Upstream	-0.603749	0.00797406	Pop_G18G086196_R72	Downstream	0.769552	0.00018835	Pop_G01G067401_R61	Downstream	0.720732	0.000739609
Pop_A05G002118_R12	Upstream	-0.603817	0.00796508	Pop_G19G009307_R71	Downstream	0.656672	0.00307282	Pop_G01G067408_R66	Downstream	0.60108	0.00833134
Pop_G10G047910_R2	Upstream	-0.603839	0.00796223	Pop_G19G009329_R63	Downstream	-0.670708	0.0023144	Pop_G01G067470_R78	Downstream	0.607635	0.00747594
Pop_G02G005204_R12	Upstream	-0.603928	0.00795051	Pop_G19G009330_R73	Downstream	-0.600356	0.00843042	Pop_G01G067525_R74	Downstream	0.755774	0.00028583
Pop_G17G033318_R6	Upstream	-0.603954	0.00794713	Pop_G19G009451_R62	Downstream	0.60003	0.00847542	Pop_G01G067553_R68	Downstream	0.661981	0.00276502
Pop_A04G059382_R15	Upstream	-0.60404	0.00793577	Pop_G19G009458_R66	Downstream	0.682948	0.00178585	Pop_G01G067645_R70	Downstream	0.653544	0.00326695
Pop_G06G003766_R5	Upstream	-0.604056	0.00793374	Pop_G19G009458_R71	Downstream	-0.657749	0.00300821	Pop_G01G067672_R76	Downstream	-0.611434	0.00701375
Pop_G16G060832_R13	Upstream	-0.604059	0.00793337	Pop_G19G009484_R66	Downstream	0.614201	0.00669176	Pop_G01G067680_R67	Downstream	-0.620104	0.00604489
Pop_G19G009654_R11	Upstream	-0.604067	0.00793234	Pop_G19G009535_R70	Downstream	0.727881	0.000616272	Pop_G01G067692_R65	Downstream	0.672775	0.00221706
Pop_A05G071605_R16	Upstream	-0.604072	0.00793166	Pop_G19G009559_R67	Downstream	0.606571	0.00760973	Pop_G01G067813_R64	Downstream	-0.731601	0.000559218
Pop_A12G019443_R9	Upstream	-0.604283	0.00790408	Pop_G19G009559_R73	Downstream	0.651867	0.00337506	Pop_G01G074541_R63	Downstream	0.649943	0.00350274
Pop_A06G061780_R11	Upstream	-0.604296	0.00790234	Pop_G19G009574_R76	Downstream	-0.78733	0.000105299	Pop_G01G074541_R65	Downstream	0.695684	0.00134606
Pop_G01G002263_R5	Upstream	-0.604317	0.00789961	Pop_G19G009574_R77	Downstream	-0.747859	0.000358953	Pop_G01G075120_R67	Downstream	0.650289	0.0034795
Pop_G14G051183_R18	Upstream	-0.604427	0.00788522	Pop_G19G009589_R71	Downstream	-0.616011	0.00648774	Pop_G01G075447_R68	Downstream	0.64512	0.00384029
Pop_G08G046426_R1	Upstream	-0.604467	0.00788003	Pop_G19G009596_R68	Downstream	0.617883	0.00628212	Pop_G01G075447_R69	Downstream	0.692023	0.0014621
Pop_G04G028297_R18	Upstream	-0.604472	0.00787943	Pop_G19G009659_R74	Downstream	0.651457	0.00340196	Pop_G01G075546_R80	Downstream	0.611567	0.006998
Pop_G08G058188_R16	Upstream	-0.604623	0.00785978	Pop_G19G009693_R68	Downstream	-0.626969	0.0053574	Pop_G01G075653_R72	Downstream	0.734479	0.000518198
Pop_A06G053524_R6	Upstream	-0.604642	0.0078573	Pop_G19G009726_R68	Downstream	-0.661579	0.00278743	Pop_G01G075717_R76	Downstream	-0.665439	0.00257858
Pop_A15G017222_R6	Upstream	-0.605141	0.00779263	Pop_G19G009773_R68	Downstream	-0.629113	0.00515619	Pop_G01G075730_R76	Downstream	0.65293	0.00330622
Pop_A04G070724_R6	Upstream	-0.605153	0.00779106	Pop_G19G009781_R64	Downstream	-0.643634	0.00394949	Pop_G01G075768_R66	Downstream	0.654102	0.00323159
Pop_A08G045985_R15	Upstream	-0.605277	0.00777504	Pop_G19G021866_R63	Downstream	-0.762737	0.000232299	Pop_G01G079595_R74	Downstream	0.61743	0.0063314
Pop_G01G011358_R3	Upstream	-0.605537	0.00774163	Pop_G19G021905_R67	Downstream	-0.688731	0.00157337	Pop_G01G079703_R76	Downstream	0.668058	0.00244431
Pop_A08G063878_R12	Upstream	-0.605568	0.00773763	Pop_G19G021915_R69	Downstream	0.64505	0.00384537	Pop_G01G081006_R69	Downstream	-0.698642	0.00125801
Pop_G01G016699_R13	Upstream	-0.605729	0.00771709	Pop_G19G021916_R74	Downstream	-0.681398	0.00184665	Pop_G01G081166_R76	Downstream	0.600224	0.00844865
Pop_G01G067871_R16	Upstream	-0.605748	0.00771459	Pop_G19G079548_R63	Downstream	0.635779	0.00456964	Pop_G01G082006_R74	Downstream	0.838936	1.35584e-05
Pop_A18G018564_R12	Upstream	-0.605754	0.00771376	Pop_G19G080828_R77	Downstream	0.697274	0.00129812	Pop_G01G089223_R79	Downstream	0.81939	3.17526e-05
Pop_G01G075788_R10	Upstream	-0.606108	0.00766867	Pop_G19G080866_R65	Downstream	-0.687962	0.00160037	Pop_G01G089308_R72	Downstream	-0.764273	0.000221702
Pop_G04G060199_R5	Upstream	-0.606252	0.00765032	Pop_G19G080912_R66	Downstream	0.657551	0.00302001	Pop_G01G090405_R72	Downstream	0.616612	0.00642109
Pop_G06G051387_R5	Upstream	-0.606418	0.00762917	Pop_G19G080940_R64	Downstream	-0.611018	0.00706316	Pop_G01G090517_R68	Downstream	-0.615838	0.00650705
Pop_A01G010272_R17	Upstream	-0.606601	0.00760594	Pop_G19G084100_R76	Downstream	0.61885	0.00617787	Pop_G02G005212_R70	Downstream	0.690315	0.001519
Pop_A02G066011_R10	Upstream	-0.606673	0.00759686	Pop_UnG003118_R71	Downstream	-0.667948	0.00244984	Pop_G02G005225_R67	Downstream	0.679684	0.00191587
Pop_G05G090962_R6	Upstream	-0.606685	0.00759535	Pop_UnG034289_R65	Downstream	-0.703539	0.00112274	Pop_G02G005306_R74	Downstream	0.600364	0.00842932
Pop_A04G019601_R4	Upstream	-0.606849	0.00757467	Pop_UnG035120_R74	Downstream	0.697437	0.0012933	Pop_G02G005703_R76	Downstream	0.776987	0.00014862
Pop_A11G079019_R7	Upstream	-0.606849	0.00757467	Pop_UnG035579_R64	Downstream	0.802634	6.10248e-05	Pop_G02G005703_R77	Downstream	0.885431	1.0359e-06
Pop_G14G088882_R16	Upstream	-0.607038	0.00755085	Pop_UnG035624_R78	Downstream	-0.630298	0.0050477	Pop_G02G005709_R63	Downstream	0.777278	0.000147223
Pop_A02G004976_R7	Upstream	-0.607079	0.0075457	Pop_UnG036059_R65	Downstream	0.600964	0.00834714	Pop_G02G005709_R72	Downstream	0.661591	0.00278677
Pop_A06G085751_R1	Upstream	-0.607193	0.00753133	Pop_UnG036315_R74	Downstream	-0.652815	0.0033136	Pop_G02G005710_R71	Downstream	0.735942	0.00049832
Pop_A02G004990_R8	Upstream	-0.607427	0.00750205	Pop_UnG051323_R64	Downstream	-0.85045	7.78248e-06	Pop_G02G005737_R67	Downstream	0.679808	0.00191081
Pop_A18G019001_R16	Upstream	-0.607433	0.00750123	Pop_UnG051323_R76	Downstream	0.644426	0.00389093	Pop_G02G005766_R66	Downstream	0.636478	0.00451139
Pop_A19G052923_R2	Upstream	-0.607521	0.00749028	Pop_UnG064910_R72	Downstream	0.653312	0.00328175	Pop_G02G012087_R74	Downstream	-0.676897	0.00203301
Pop_A07G085440_R10	Upstream	-0.607554	0.00748616	Pop_UnG065399_R75	Downstream	-0.794479	8.20671e-05	Pop_G02G012414_R80	Downstream	-0.628635	0.00520051
Pop_A15G017035_R2	Upstream	-0.607607	0.00747954	Pop_UnG069734_R64	Downstream	-0.61142	0.00701539	Pop_G02G012591_R63	Downstream	0.671355	0.00228357
Pop_A19G052813_R8	Upstream	-0.608054	0.0074238	Pop_UnG073457_R75	Downstream	-0.604972	0.00781453	Pop_G02G012591_R64	Downstream	0.854671	6.27655e-06
Pop_A14G044682_R9	Upstream	-0.608284	0.00739534	Pop_A01G003831_R11	Upstream	-0.710299	0.000956097	Pop_G02G012680_R64	Downstream	0.696655	0.00131663
Pop_A04G059347_R5	Upstream	-0.608387	0.00738265	Pop_A01G003858_R9	Upstream	-0.618349	0.00623169	Pop_G02G015743_R71	Downstream	0.784261	0.000116855
Pop_A19G052341_R4	Upstream	-0.608401	0.00738083	Pop_A01G003867_R8	Upstream	-0.740332	0.000442484	Pop_G02G015754_R68	Downstream	0.676812	0.00203671
Pop_G09G030303_R15	Upstream	-0.609006	0.00730636	Pop_A01G003993_R2	Upstream	0.66284	0.00271772	Pop_G02G015790_R61	Downstream	-0.631614	0.00492939
Pop_A09G076926_R6	Upstream	-0.60915	0.00728882	Pop_A01G004002_R4	Upstream	-0.724174	0.000677871	Pop_G02G015883_R78	Downstream	-0.772984	0.000169021
Pop_A18G013042_R4	Upstream	-0.609189	0.00728402	Pop_A01G004036_R2	Upstream	-0.725389	0.000657136	Pop_G02G015913_R65	Downstream	-0.618576	0.00620725
Pop_A18G012740_R5	Upstream	-0.609246	0.00727707	Pop_A01G004041_R5	Upstream	0.60046	0.00841607	Pop_G02G015940_R68	Downstream	0.795166	8.00845e-05
Pop_G03G050615_R16	Upstream	-0.609402	0.00725797	Pop_A01G004044_R15	Upstream	0.609933	0.00719348	Pop_G02G015940_R75	Downstream	0.809545	4.69673e-05
Pop_A11G056721_R7	Upstream	-0.609485	0.00724793	Pop_A01G004152_R14	Upstream	-0.721823	0.000719543	Pop_G02G015943_R73	Downstream	0.616802	0.00640022
Pop_G08G021789_R5	Upstream	-0.609552	0.00723972	Pop_A01G004224_R16	Upstream	-0.786888	0.0001069	Pop_G02G015951_R69	Downstream	-0.662544	0.00273394
Pop_A14G045781_R11	Upstream	-0.609692	0.00722275	Pop_A01G004244_R10	Upstream	-0.690625	0.00150852	Pop_G02G016014_R79	Downstream	-0.606823	0.00757788
Pop_A18G018989_R11	Upstream	-0.609827	0.00720634	Pop_A01G004415_R7	Upstream	-0.623235	0.00572296	Pop_G02G016021_R64	Downstream	0.752048	0.000318517
Pop_A14G045532_R8	Upstream	-0.609906	0.00719675	Pop_A01G004515_R10	Upstream	-0.620293	0.00602508	Pop_G02G016024_R64	Downstream	-0.607852	0.00744895
Pop_A05G055924_R10	Upstream	-0.609937	0.00719302	Pop_A01G005872_R17	Upstream	0.670716	0.00231405	Pop_G02G023747_R80	Downstream	-0.604951	0.00781717
Pop_G18G085958_R14	Upstream	-0.610109	0.00717228	Pop_A01G005885_R15	Upstream	0.808115	4.96245e-05	Pop_G02G024067_R71	Downstream	-0.703113	0.00113401
Pop_A01G010219_R12	Upstream	-0.610261	0.00715389	Pop_A01G005900_R8	Upstream	-0.671732	0.00226576	Pop_G02G024112_R76	Downstream	-0.738332	0.000467229
Pop_A01G003959_R1	Upstream	-0.610541	0.00712023	Pop_A01G005900_R12	Upstream	-0.682503	0.00180314	Pop_G02G024124_R66	Downstream	0.705986	0.00105985
Pop_G09G031636_R6	Upstream	-0.610673	0.00710447	Pop_A01G005928_R6	Upstream	-0.613619	0.00675853	Pop_G02G024152_R72	Downstream	0.787789	0.000103655
Pop_G01G081906_R15	Upstream	-0.61068	0.00710354	Pop_A01G005935_R9	Upstream	0.634776	0.00465426	Pop_G02G024190_R65	Downstream	-0.779721	0.000135919
Pop_A06G061852_R3	Upstream	-0.610827	0.00708601	Pop_A01G005998_R13	Upstream	-0.647016	0.00370457	Pop_G02G024203_R67	Downstream	0.62773	0.00528532
Pop_G01G067513_R15	Upstream	-0.611043	0.0070602	Pop_A01G006005_R15	Upstream	0.716316	0.000825619	Pop_G02G024284_R74	Downstream	0.621346	0.00591549
Pop_G13G071012_R11	Upstream	-0.61125	0.00703555	Pop_A01G006005_R16	Upstream	0.621773	0.00587154	Pop_G02G024349_R76	Downstream	0.694966	0.00136821
Pop_A01G058837_R5	Upstream	-0.61126	0.00703443	Pop_A01G006038_R5	Upstream	-0.722217	0.000712408	Pop_G02G024353_R78	Downstream	-0.616607	0.00642172
Pop_A09G059586_R11	Upstream	-0.611322	0.00702702	Pop_A01G010192_R10	Upstream	0.63649	0.00451039	Pop_G02G030942_R62	Downstream	0.807827	5.01742e-05
Pop_G06G051647_R15	Upstream	-0.611379	0.00702028	Pop_A01G010194_R14	Upstream	-0.607445	0.00749978	Pop_G02G030949_R64	Downstream	-0.624489	0.005598
Pop_G10G064571_R11	Upstream	-0.611431	0.00701405	Pop_A01G010219_R3	Upstream	-0.869504	2.78563e-06	Pop_G02G031012_R76	Downstream	0.622482	0.00579907
Pop_A04G002649_R2	Upstream	-0.611476	0.00700869	Pop_A01G010240_R5	Upstream	0.613289	0.00679659	Pop_G02G064975_R62	Downstream	0.616494	0.00643418
Pop_A01G010417_R17	Upstream	-0.61153	0.0070023	Pop_A01G010272_R15	Upstream	-0.654234	0.00322328	Pop_G02G065173_R75	Downstream	0.881618	1.32943e-06
Pop_G05G017680_R2	Upstream	-0.611695	0.00698284	Pop_A01G010297_R11	Upstream	-0.621451	0.00590464	Pop_G02G065251_R64	Downstream	0.693139	0.00142587
Pop_G16G057554_R15	Upstream	-0.611857	0.00696374	Pop_A01G010406_R2	Upstream	0.632389	0.00486073	Pop_G02G065363_R71	Downstream	0.841635	1.1951e-05
Pop_G13G024528_R13	Upstream	-0.612	0.00694693	Pop_A01G010408_R10	Upstream	0.63219	0.00487831	Pop_G02G065387_R66	Downstream	0.716179	0.000828404
Pop_G05G008655_R2	Upstream	-0.612007	0.00694609	Pop_A01G015516_R15	Upstream	0.680565	0.00188004	Pop_G02G065387_R68	Downstream	0.647786	0.00365056
Pop_G06G053960_R13	Upstream	-0.612042	0.00694194	Pop_A01G015553_R3	Upstream	0.629141	0.00515366	Pop_G02G065387_R69	Downstream	0.630789	0.00500327
Pop_G10G027098_R3	Upstream	-0.612203	0.006923	Pop_A01G015583_R18	Upstream	0.648993	0.00356726	Pop_G02G065410_R71	Downstream	-0.634105	0.00471152
Pop_G06G053945_R7	Upstream	-0.612552	0.00688223	Pop_A01G015584_R3	Upstream	0.621424	0.00590746	Pop_G02G065432_R76	Downstream	0.725624	0.000653184
Pop_A05G056369_R12	Upstream	-0.61258	0.0068789	Pop_A01G015620_R6	Upstream	-0.720983	0.000734942	Pop_G02G065433_R75	Downstream	0.649971	0.00350086
Pop_G06G051558_R5	Upstream	-0.612667	0.00686881	Pop_A01G017617_R15	Upstream	-0.645254	0.00383058	Pop_G02G065824_R74	Downstream	0.665836	0.00255782
Pop_A17G033853_R19	Upstream	-0.612743	0.00685993	Pop_A01G024373_R7	Upstream	-0.648548	0.00359775	Pop_G02G065826_R69	Downstream	-0.658006	0.00299295
Pop_G06G082868_R19	Upstream	-0.612963	0.00683429	Pop_A01G024373_R15	Upstream	-0.617947	0.00627511	Pop_G02G065856_R68	Downstream	0.697543	0.00129015
Pop_A09G059496_R14	Upstream	-0.613	0.00683006	Pop_A01G024883_R14	Upstream	0.763021	0.000230308	Pop_G02G066032_R65	Downstream	0.709493	0.000974812
Pop_A09G014453_R2	Upstream	-0.613126	0.00681543	Pop_A01G024911_R2	Upstream	-0.89682	4.65208e-07	Pop_G02G066032_R66	Downstream	0.632877	0.00481795
Pop_G15G033933_R8	Upstream	-0.61313	0.00681499	Pop_A01G024928_R2	Upstream	-0.734036	0.000524345	Pop_G02G066181_R67	Downstream	0.664168	0.00264584
Pop_G14G044193_R2	Upstream	-0.61323	0.00680343	Pop_A01G025086_R10	Upstream	0.608141	0.00741308	Pop_G02G066326_R71	Downstream	0.64092	0.00415543
Pop_A06G053640_R15	Upstream	-0.613493	0.00677305	Pop_A01G025096_R15	Upstream	-0.643804	0.00393686	Pop_G02G080386_R72	Downstream	0.702223	0.00115784
Pop_A18G018870_R17	Upstream	-0.613608	0.00675979	Pop_A01G027307_R2	Upstream	-0.723201	0.000694863	Pop_G02G080407_R62	Downstream	0.667578	0.00246851
Pop_G12G068312_R18	Upstream	-0.613734	0.00674529	Pop_A01G029546_R9	Upstream	0.712962	0.00089637	Pop_G02G080407_R63	Downstream	0.778805	0.00014007
Pop_G01G082005_R12	Upstream	-0.613749	0.00674356	Pop_A01G029648_R14	Upstream	-0.604937	0.00781904	Pop_G02G080407_R64	Downstream	0.763295	0.000228402
Pop_A14G044894_R6	Upstream	-0.61386	0.00673081	Pop_A01G032186_R6	Upstream	0.66469	0.00261806	Pop_G02G080407_R65	Downstream	0.829669	2.05663e-05
Pop_G10G023095_R12	Upstream	-0.613965	0.00671874	Pop_A01G032246_R1	Upstream	-0.643124	0.0039875	Pop_G02G080407_R66	Downstream	0.816092	3.62938e-05
Pop_A16G055320_R8	Upstream	-0.613979	0.00671712	Pop_A01G032265_R9	Upstream	-0.610844	0.00708399	Pop_G02G080407_R79	Downstream	0.75333	0.000306929
Pop_G10G048071_R14	Upstream	-0.61404	0.00671024	Pop_A01G032294_R13	Upstream	-0.621743	0.00587461	Pop_G02G080509_R79	Downstream	-0.632826	0.00482242
Pop_G14G088982_R8	Upstream	-0.614122	0.00670079	Pop_A01G032311_R20	Upstream	-0.686176	0.0016645	Pop_G03G000869_R71	Downstream	0.610469	0.00712892
Pop_A12G008020_R9	Upstream	-0.614261	0.00668499	Pop_A01G032314_R14	Upstream	-0.642688	0.00402026	Pop_G03G000869_R73	Downstream	0.648371	0.00360999
Pop_G10G047866_R6	Upstream	-0.61498	0.00660335	Pop_A01G054491_R16	Upstream	-0.617776	0.00629374	Pop_G03G000869_R76	Downstream	0.619109	0.00615028
Pop_A01G010264_R7	Upstream	-0.61498	0.00660334	Pop_A01G054561_R8	Upstream	-0.615869	0.00650356	Pop_G03G000869_R79	Downstream	0.665016	0.0026008
Pop_A08G063921_R7	Upstream	-0.615305	0.00656672	Pop_A01G054606_R4	Upstream	-0.864935	3.61377e-06	Pop_G03G001013_R70	Downstream	0.712016	0.000917229
Pop_G11G070417_R10	Upstream	-0.615446	0.00655096	Pop_A01G054614_R13	Upstream	-0.613559	0.00676537	Pop_G03G001061_R69	Downstream	0.624022	0.00564434
Pop_G15G074421_R18	Upstream	-0.615652	0.00652778	Pop_A01G054614_R14	Upstream	-0.63134	0.00495377	Pop_G03G001061_R76	Downstream	0.626998	0.0053546
Pop_A01G079972_R7	Upstream	-0.616017	0.00648705	Pop_A01G054645_R14	Upstream	-0.621927	0.00585573	Pop_G03G001068_R66	Downstream	0.741023	0.00043419
Pop_G05G008306_R18	Upstream	-0.616049	0.00648357	Pop_A01G054659_R19	Upstream	0.600347	0.0084316	Pop_G03G010427_R74	Downstream	-0.718368	0.000784665
Pop_G17G033140_R16	Upstream	-0.616056	0.00648271	Pop_A01G054735_R12	Upstream	-0.811027	4.43428e-05	Pop_G03G010446_R72	Downstream	0.763489	0.000227056
Pop_A09G077090_R20	Upstream	-0.616146	0.00647272	Pop_A01G054792_R1	Upstream	0.689066	0.00156176	Pop_G03G010467_R74	Downstream	-0.68886	0.0015689
Pop_G11G077804_R12	Upstream	-0.616163	0.00647082	Pop_A01G054820_R16	Upstream	0.647979	0.00363715	Pop_G03G010494_R68	Downstream	0.656706	0.00307073
Pop_A15G017118_R7	Upstream	-0.616205	0.00646617	Pop_A01G054838_R5	Upstream	-0.640137	0.00421643	Pop_G03G010554_R64	Downstream	0.823245	2.70673e-05
Pop_A01G025030_R7	Upstream	-0.616797	0.00640071	Pop_A01G058735_R1	Upstream	0.72491	0.000665249	Pop_G03G010582_R73	Downstream	0.621794	0.00586941
Pop_G10G027118_R15	Upstream	-0.617101	0.00636734	Pop_A01G058923_R4	Upstream	-0.617309	0.00634453	Pop_G03G010656_R64	Downstream	-0.612534	0.00688425
Pop_A05G072962_R11	Upstream	-0.617243	0.00635175	Pop_A01G059027_R7	Upstream	0.629054	0.00516171	Pop_G03G011217_R78	Downstream	-0.757307	0.000273234
Pop_G08G046291_R6	Upstream	-0.617294	0.00634619	Pop_A01G059051_R8	Upstream	-0.68697	0.00163573	Pop_G03G011231_R80	Downstream	0.6654	0.00258062
Pop_A14G029781_R9	Upstream	-0.617395	0.00633514	Pop_A01G059666_R5	Upstream	-0.768958	0.000191875	Pop_G03G011243_R75	Downstream	0.711022	0.000939558
Pop_A01G010187_R16	Upstream	-0.617933	0.00627664	Pop_A01G059672_R11	Upstream	-0.712228	0.000912513	Pop_G03G011245_R65	Downstream	-0.634467	0.00468055
Pop_G15G048837_R1	Upstream	-0.617943	0.00627562	Pop_A01G059675_R12	Upstream	-0.806477	5.28231e-05	Pop_G03G011275_R79	Downstream	0.717401	0.000803738
Pop_G03G055541_R14	Upstream	-0.618082	0.00626051	Pop_A01G059871_R1	Upstream	0.768625	0.000193874	Pop_G03G013421_R79	Downstream	-0.610701	0.00710113
Pop_UnG035613_R11	Upstream	-0.618261	0.00624121	Pop_A01G059897_R12	Upstream	-0.628995	0.00516712	Pop_G03G013573_R66	Downstream	-0.631261	0.00496092
Pop_G10G001619_R13	Upstream	-0.618649	0.00619946	Pop_A01G059989_R8	Upstream	0.726726	0.000634941	Pop_G03G013786_R61	Downstream	0.748349	0.000354016
Pop_A14G000287_R2	Upstream	-0.618852	0.00617772	Pop_A01G067258_R14	Upstream	-0.630847	0.0049981	Pop_G03G013786_R70	Downstream	0.716949	0.0008128
Pop_G01G075423_R11	Upstream	-0.61891	0.00617147	Pop_A01G074719_R11	Upstream	-0.606155	0.00766268	Pop_G03G013796_R73	Downstream	-0.644931	0.00385406
Pop_G06G075895_R8	Upstream	-0.618976	0.00616441	Pop_A01G074762_R19	Upstream	-0.685283	0.00169736	Pop_G03G013900_R71	Downstream	0.611259	0.00703456
Pop_G02G015933_R8	Upstream	-0.619036	0.00615805	Pop_A01G074776_R13	Upstream	-0.731245	0.000564489	Pop_G03G013902_R80	Downstream	-0.679681	0.00191602
Pop_A15G048970_R18	Upstream	-0.619217	0.0061388	Pop_A01G074789_R12	Upstream	0.677925	0.00198917	Pop_G03G021320_R71	Downstream	-0.658319	0.00297448
Pop_G17G031483_R12	Upstream	-0.619496	0.00610911	Pop_A01G074842_R6	Upstream	-0.666095	0.00254439	Pop_G03G021323_R75	Downstream	0.608728	0.00734058
Pop_A01G080069_R17	Upstream	-0.619753	0.00608193	Pop_A01G074851_R15	Upstream	0.648882	0.00357486	Pop_G03G021379_R72	Downstream	-0.649455	0.00353579
Pop_A12G019376_R2	Upstream	-0.6198	0.00607698	Pop_A01G074896_R16	Upstream	0.760454	0.000248831	Pop_G03G050600_R70	Downstream	0.656353	0.00309219
Pop_A09G015402_R15	Upstream	-0.619904	0.00606595	Pop_A01G074896_R17	Upstream	0.712762	0.000900747	Pop_G03G055482_R61	Downstream	0.7288	0.000601744
Pop_G01G002799_R16	Upstream	-0.619994	0.00605652	Pop_A01G075068_R9	Upstream	-0.616897	0.00638976	Pop_G03G055534_R69	Downstream	-0.698046	0.00127536
Pop_A10G069541_R5	Upstream	-0.620138	0.00604135	Pop_A01G075080_R2	Upstream	0.616699	0.00641155	Pop_G03G055673_R63	Downstream	0.892467	6.38393e-07
Pop_G12G011618_R11	Upstream	-0.620235	0.00603113	Pop_A01G075081_R17	Upstream	-0.606956	0.00756118	Pop_G03G055730_R77	Downstream	0.628995	0.00516713
Pop_A13G031246_R6	Upstream	-0.620368	0.00601728	Pop_A01G075794_R15	Upstream	-0.637017	0.00446695	Pop_G03G076296_R63	Downstream	-0.649472	0.00353462
Pop_A11G021707_R8	Upstream	-0.620574	0.00599568	Pop_A01G079720_R14	Upstream	0.649415	0.00353851	Pop_G03G076431_R63	Downstream	0.798482	7.10773e-05
Pop_G02G030885_R3	Upstream	-0.621302	0.00592002	Pop_A01G079731_R16	Upstream	0.614981	0.00660327	Pop_G03G076431_R64	Downstream	0.602291	0.00816757
Pop_G06G089702_R5	Upstream	-0.621309	0.00591932	Pop_A01G079741_R5	Upstream	-0.687877	0.00160335	Pop_G03G077914_R69	Downstream	-0.697657	0.00128678
Pop_G01G016668_R17	Upstream	-0.621496	0.00590001	Pop_A01G079778_R3	Upstream	0.604559	0.00786803	Pop_G03G078155_R64	Downstream	0.744918	0.000389858
Pop_G02G005719_R14	Upstream	-0.621722	0.00587679	Pop_A01G079779_R11	Upstream	-0.858064	5.2543e-06	Pop_G03G078223_R63	Downstream	0.60491	0.0078225
Pop_G01G013298_R14	Upstream	-0.621778	0.00587108	Pop_A01G079903_R17	Upstream	-0.783256	0.00012087	Pop_G03G078273_R64	Downstream	0.822208	2.82648e-05
Pop_G10G006142_R18	Upstream	-0.621786	0.00587019	Pop_A01G080045_R16	Upstream	-0.704266	0.00110376	Pop_G03G078299_R63	Downstream	0.750961	0.000328624
Pop_A03G050120_R9	Upstream	-0.621835	0.00586522	Pop_A01G080052_R3	Upstream	0.631066	0.00497839	Pop_G04G000064_R65	Downstream	0.630804	0.00500189
Pop_A12G019373_R2	Upstream	-0.621867	0.00586185	Pop_A01G081148_R1	Upstream	-0.62659	0.00539358	Pop_G04G000064_R67	Downstream	-0.628272	0.00523439
Pop_G14G051004_R17	Upstream	-0.622005	0.00584781	Pop_A01G081754_R10	Upstream	0.77026	0.000184214	Pop_G04G002506_R71	Downstream	-0.613341	0.00679056
Pop_A03G055962_R16	Upstream	-0.622101	0.00583797	Pop_A01G081755_R17	Upstream	0.696511	0.00132096	Pop_G04G010718_R73	Downstream	0.791915	8.98393e-05
Pop_A04G019601_R11	Upstream	-0.622143	0.00583369	Pop_A01G081760_R8	Upstream	0.629641	0.00510767	Pop_G04G010998_R76	Downstream	0.754471	0.000296921
Pop_A05G072968_R19	Upstream	-0.62219	0.00582887	Pop_A01G081842_R14	Upstream	-0.661392	0.00279789	Pop_G04G011067_R74	Downstream	-0.668344	0.00243002
Pop_A07G022815_R2	Upstream	-0.622379	0.0058096	Pop_A01G081864_R14	Upstream	-0.621246	0.00592581	Pop_G04G011162_R78	Downstream	0.616678	0.00641386
Pop_G10G060736_R14	Upstream	-0.622415	0.00580596	Pop_A02G005037_R13	Upstream	-0.746611	0.0003718	Pop_G04G011167_R70	Downstream	0.62225	0.00582276
Pop_G14G050971_R10	Upstream	-0.622456	0.00580174	Pop_A02G005081_R4	Upstream	-0.772039	0.000174167	Pop_G04G011188_R64	Downstream	0.800354	6.63832e-05
Pop_A14G000055_R19	Upstream	-0.622853	0.00576154	Pop_A02G005426_R14	Upstream	-0.628241	0.00523727	Pop_G04G011190_R74	Downstream	0.609483	0.00724819
Pop_G18G080221_R5	Upstream	-0.622868	0.00575999	Pop_A02G005450_R9	Upstream	0.706112	0.00105669	Pop_G04G018134_R63	Downstream	0.749395	0.000343657
Pop_A01G054510_R13	Upstream	-0.622998	0.00574688	Pop_A02G005549_R12	Upstream	0.683752	0.00175496	Pop_G04G018266_R71	Downstream	0.650008	0.00349838
Pop_A07G006465_R9	Upstream	-0.623013	0.00574539	Pop_A02G012100_R1	Upstream	-0.652191	0.00335394	Pop_G04G023394_R71	Downstream	0.763836	0.000224677
Pop_A17G081273_R15	Upstream	-0.623119	0.00573462	Pop_A02G012104_R14	Upstream	0.643554	0.00395544	Pop_G04G023396_R69	Downstream	0.60872	0.00734157
Pop_A09G059586_R2	Upstream	-0.623378	0.00570865	Pop_A02G012166_R17	Upstream	0.692662	0.00144125	Pop_G04G023418_R66	Downstream	0.753757	0.000303159
Pop_A17G020421_R12	Upstream	-0.623386	0.00570781	Pop_A02G012198_R18	Upstream	-0.63793	0.00439239	Pop_G04G023512_R78	Downstream	-0.622377	0.00580976
Pop_A14G044822_R4	Upstream	-0.623414	0.00570497	Pop_A02G012217_R16	Upstream	0.601241	0.00830946	Pop_G04G028068_R71	Downstream	-0.626657	0.00538721
Pop_G01G004895_R13	Upstream	-0.623513	0.00569507	Pop_A02G012271_R3	Upstream	-0.603586	0.00799552	Pop_G04G028121_R70	Downstream	-0.639374	0.00427662
Pop_A16G028702_R4	Upstream	-0.623581	0.00568834	Pop_A02G012285_R15	Upstream	0.609703	0.00722136	Pop_G04G028121_R71	Downstream	-0.659497	0.0029057
Pop_A02G023884_R1	Upstream	-0.623634	0.00568295	Pop_A02G012309_R17	Upstream	0.606311	0.00764272	Pop_G04G028130_R79	Downstream	-0.644961	0.00385182
Pop_A11G079074_R13	Upstream	-0.623643	0.00568207	Pop_A02G012342_R8	Upstream	-0.844872	1.02405e-05	Pop_G04G028143_R68	Downstream	-0.659577	0.0029011
Pop_A10G048500_R10	Upstream	-0.623688	0.00567758	Pop_A02G012359_R7	Upstream	-0.614655	0.0066401	Pop_G04G028154_R62	Downstream	0.634764	0.00465526
Pop_A01G058998_R11	Upstream	-0.62371	0.00567539	Pop_A02G012395_R10	Upstream	0.698365	0.00126606	Pop_G04G028162_R64	Downstream	0.693646	0.00140968
Pop_A13G032361_R14	Upstream	-0.623992	0.00564729	Pop_A02G012433_R7	Upstream	-0.628299	0.00523184	Pop_G04G028172_R67	Downstream	0.887175	9.21536e-07
Pop_A12G019364_R4	Upstream	-0.623996	0.00564692	Pop_A02G012468_R1	Upstream	-0.77271	0.0001705	Pop_G04G028172_R68	Downstream	0.862143	4.21734e-06
Pop_A04G030622_R5	Upstream	-0.624288	0.00561789	Pop_A02G012470_R2	Upstream	0.620983	0.00595314	Pop_G04G028172_R69	Downstream	0.912412	1.31943e-07
Pop_A06G064824_R5	Upstream	-0.624425	0.0056044	Pop_A02G012529_R10	Upstream	-0.660252	0.00286236	Pop_G04G028172_R70	Downstream	0.811132	4.41618e-05
Pop_A04G018343_R4	Upstream	-0.624537	0.00559331	Pop_A02G012530_R1	Upstream	-0.624009	0.00564558	Pop_G04G028172_R71	Downstream	0.931645	1.93113e-08
Pop_A01G059675_R9	Upstream	-0.624945	0.00555309	Pop_A02G012559_R13	Upstream	-0.760485	0.000248595	Pop_G04G028172_R72	Downstream	0.9099	1.64097e-07
Pop_G18G080105_R16	Upstream	-0.625057	0.00554219	Pop_A02G012566_R3	Upstream	-0.613216	0.00680499	Pop_G04G028281_R72	Downstream	0.70605	0.00105824
Pop_A11G056482_R11	Upstream	-0.625301	0.00551831	Pop_A02G012566_R4	Upstream	-0.760822	0.000246102	Pop_G04G059157_R69	Downstream	-0.762645	0.000232941
Pop_A06G053666_R1	Upstream	-0.625354	0.00551309	Pop_A02G012613_R2	Upstream	-0.60299	0.00807437	Pop_G04G059170_R72	Downstream	0.64255	0.00403071
Pop_G04G059276_R10	Upstream	-0.625414	0.00550729	Pop_A02G012615_R2	Upstream	-0.757973	0.000267911	Pop_G04G060177_R65	Downstream	0.735354	0.000506227
Pop_G01G004391_R16	Upstream	-0.625445	0.00550426	Pop_A02G012660_R13	Upstream	0.711736	0.000923477	Pop_G04G060297_R65	Downstream	0.810009	4.61326e-05
Pop_G01G020693_R9	Upstream	-0.625939	0.0054563	Pop_A02G023807_R16	Upstream	-0.662824	0.00271861	Pop_G04G060297_R66	Downstream	0.86528	3.54448e-06
Pop_A01G054612_R4	Upstream	-0.625973	0.00545297	Pop_A02G023817_R7	Upstream	-0.866501	3.30877e-06	Pop_G04G060297_R67	Downstream	0.820379	3.04887e-05
Pop_A05G055893_R8	Upstream	-0.626081	0.00544262	Pop_A02G023849_R2	Upstream	-0.71214	0.000914463	Pop_G04G060297_R68	Downstream	0.6701	0.0023437
Pop_G08G082340_R20	Upstream	-0.626742	0.00537909	Pop_A02G023854_R18	Upstream	0.623033	0.00574332	Pop_G04G060332_R74	Downstream	0.631706	0.00492114
Pop_G01G020829_R20	Upstream	-0.626907	0.00536331	Pop_A02G023904_R19	Upstream	-0.600377	0.00842749	Pop_G04G060332_R75	Downstream	0.692434	0.00144867
Pop_A05G072007_R9	Upstream	-0.627247	0.005331	Pop_A02G023909_R7	Upstream	0.75523	0.000290421	Pop_G04G060332_R76	Downstream	0.654835	0.00318561
Pop_A01G011838_R8	Upstream	-0.627532	0.00530398	Pop_A02G023927_R11	Upstream	-0.616629	0.00641931	Pop_G04G060332_R77	Downstream	0.679897	0.00190719
Pop_G04G023249_R11	Upstream	-0.627584	0.00529911	Pop_A02G023937_R9	Upstream	-0.607991	0.00743168	Pop_G04G066481_R64	Downstream	0.69464	0.00137836
Pop_A04G018430_R17	Upstream	-0.627732	0.00528511	Pop_A02G024023_R8	Upstream	0.708398	0.00100073	Pop_G04G066481_R73	Downstream	0.722582	0.000705861
Pop_G03G077919_R6	Upstream	-0.627756	0.00528282	Pop_A02G024037_R10	Upstream	0.695152	0.00136245	Pop_G04G066481_R77	Downstream	0.859236	4.93608e-06
Pop_A01G010334_R13	Upstream	-0.627927	0.00526675	Pop_A02G024037_R18	Upstream	0.614105	0.00670279	Pop_G04G066610_R63	Downstream	0.936849	1.04219e-08
Pop_G07G085643_R8	Upstream	-0.628151	0.00524572	Pop_A02G032968_R8	Upstream	-0.712498	0.000906562	Pop_G04G066681_R66	Downstream	0.66253	0.00273474
Pop_A01G027314_R12	Upstream	-0.62818	0.00524303	Pop_A02G065219_R8	Upstream	0.623394	0.00570703	Pop_G04G066712_R65	Downstream	0.680044	0.00190118
Pop_A09G076916_R8	Upstream	-0.628229	0.00523838	Pop_A02G065302_R1	Upstream	0.622246	0.00582318	Pop_G04G066712_R74	Downstream	0.625738	0.00547581
Pop_G15G010616_R14	Upstream	-0.628253	0.00523621	Pop_A02G065321_R12	Upstream	-0.630144	0.00506172	Pop_G04G066736_R68	Downstream	-0.683121	0.00177916
Pop_G01G090527_R1	Upstream	-0.628434	0.00521926	Pop_A02G065612_R1	Upstream	-0.628957	0.00517062	Pop_G04G066744_R80	Downstream	-0.70232	0.00115524
Pop_G01G080997_R4	Upstream	-0.628452	0.00521756	Pop_A02G066043_R11	Upstream	-0.737691	0.000475403	Pop_G04G066767_R77	Downstream	-0.724059	0.000679858
Pop_A03G080605_R5	Upstream	-0.628609	0.00520292	Pop_A02G066152_R19	Upstream	0.717837	0.000795092	Pop_G04G066866_R74	Downstream	0.721366	0.000727889
Pop_G09G031986_R19	Upstream	-0.628761	0.00518886	Pop_A02G066153_R18	Upstream	0.631604	0.00493027	Pop_G04G066866_R75	Downstream	0.82022	3.06889e-05
Pop_G12G086036_R12	Upstream	-0.628785	0.00518659	Pop_A02G066196_R9	Upstream	0.757058	0.00027525	Pop_G04G066877_R76	Downstream	-0.604632	0.00785863
Pop_A08G009197_R17	Upstream	-0.629215	0.00514679	Pop_A02G066252_R17	Upstream	-0.662742	0.00272307	Pop_G04G066891_R68	Downstream	0.884698	1.08757e-06
Pop_G02G024289_R1	Upstream	-0.629434	0.00512663	Pop_A02G086816_R12	Upstream	0.62147	0.0059027	Pop_G04G079232_R76	Downstream	0.676058	0.00206941
Pop_A06G062408_R20	Upstream	-0.629461	0.00512412	Pop_A02G086833_R18	Upstream	-0.689367	0.00155133	Pop_G04G083876_R76	Downstream	0.656605	0.00307687
Pop_A05G001931_R4	Upstream	-0.629557	0.00511539	Pop_A02G088528_R9	Upstream	-0.603816	0.0079652	Pop_G04G083876_R77	Downstream	0.710133	0.000959939
Pop_A18G018982_R7	Upstream	-0.629635	0.00510815	Pop_A02G088563_R5	Upstream	-0.650437	0.00346958	Pop_G04G083876_R78	Downstream	0.725861	0.000649223
Pop_UnG068413_R3	Upstream	-0.629892	0.00508466	Pop_A02G088578_R5	Upstream	-0.646568	0.00373626	Pop_G05G008190_R78	Downstream	-0.673731	0.00217323
Pop_A05G056226_R15	Upstream	-0.629917	0.00508237	Pop_A02G088583_R7	Upstream	-0.621786	0.0058702	Pop_G05G008210_R74	Downstream	0.733832	0.000527192
Pop_A02G088704_R5	Upstream	-0.629989	0.00507578	Pop_A02G088591_R4	Upstream	0.755692	0.000286521	Pop_G05G008337_R74	Downstream	0.624474	0.00559954
Pop_G02G023750_R8	Upstream	-0.629989	0.00507578	Pop_A02G088620_R6	Upstream	0.626423	0.00540963	Pop_G05G008340_R80	Downstream	0.83488	1.63214e-05
Pop_G18G019117_R4	Upstream	-0.630084	0.00506713	Pop_A02G088648_R17	Upstream	0.681907	0.0018265	Pop_G05G008471_R72	Downstream	-0.640728	0.00417032
Pop_G18G083259_R3	Upstream	-0.630134	0.00506258	Pop_A03G000977_R5	Upstream	0.705311	0.00107689	Pop_G05G008509_R65	Downstream	0.747536	0.000362241
Pop_G08G058386_R4	Upstream	-0.630293	0.00504812	Pop_A03G014932_R5	Upstream	0.624238	0.00562282	Pop_G05G008509_R66	Downstream	0.617108	0.00636658
Pop_G01G067451_R16	Upstream	-0.63031	0.00504666	Pop_A03G014932_R14	Upstream	-0.606818	0.00757851	Pop_G05G008524_R65	Downstream	0.773156	0.000168099
Pop_G05G008405_R14	Upstream	-0.630374	0.00504077	Pop_A03G019743_R4	Upstream	-0.608938	0.00731478	Pop_G05G008524_R66	Downstream	0.688015	0.00159848
Pop_A04G026518_R10	Upstream	-0.630455	0.00503346	Pop_A03G019776_R12	Upstream	0.602395	0.00815375	Pop_G05G008602_R63	Downstream	0.774453	0.000161278
Pop_G08G057949_R4	Upstream	-0.630602	0.0050202	Pop_A03G019777_R11	Upstream	0.69938	0.00123681	Pop_G05G008731_R66	Downstream	0.605285	0.00777402
Pop_A03G056294_R1	Upstream	-0.630659	0.00501505	Pop_A03G019806_R10	Upstream	0.60971	0.00722061	Pop_G05G008731_R67	Downstream	0.653376	0.00327767
Pop_G05G057521_R12	Upstream	-0.630808	0.00500154	Pop_A03G019809_R16	Upstream	0.73286	0.000540948	Pop_G05G008789_R76	Downstream	0.664631	0.00262118
Pop_G11G070443_R5	Upstream	-0.630849	0.0049979	Pop_A03G019970_R15	Upstream	0.659556	0.00290231	Pop_G05G008789_R78	Downstream	0.768365	0.00019545
Pop_A18G018932_R12	Upstream	-0.630948	0.00498896	Pop_A03G019980_R19	Upstream	0.695632	0.00134767	Pop_G05G008789_R79	Downstream	0.752172	0.00031738
Pop_A06G062091_R16	Upstream	-0.631133	0.00497232	Pop_A03G019990_R2	Upstream	0.628735	0.0051912	Pop_G05G017661_R61	Downstream	0.727625	0.000620357
Pop_G17G021040_R9	Upstream	-0.631282	0.00495905	Pop_A03G035528_R10	Upstream	-0.61607	0.00648124	Pop_G05G017717_R71	Downstream	0.703211	0.00113143
Pop_G05G072377_R10	Upstream	-0.631976	0.00489717	Pop_A03G035554_R3	Upstream	0.742176	0.000420644	Pop_G05G017756_R66	Downstream	0.664809	0.00261175
Pop_A06G079354_R16	Upstream	-0.632123	0.00488416	Pop_A03G049239_R11	Upstream	-0.600187	0.00845363	Pop_G05G017763_R64	Downstream	0.713842	0.000877329
Pop_G02G080548_R3	Upstream	-0.632236	0.00487426	Pop_A03G049262_R8	Upstream	-0.66413	0.00264788	Pop_G05G017763_R68	Downstream	0.637041	0.00446497
Pop_A04G029295_R3	Upstream	-0.632321	0.00486676	Pop_A03G049263_R1	Upstream	-0.693676	0.00140871	Pop_G05G017763_R72	Downstream	0.751804	0.000320762
Pop_A01G003896_R13	Upstream	-0.632541	0.00484742	Pop_A03G049303_R9	Upstream	-0.741768	0.000425397	Pop_G05G017800_R73	Downstream	0.671829	0.00226119
Pop_A02G065635_R7	Upstream	-0.632622	0.00484023	Pop_A03G049305_R18	Upstream	0.792432	8.82251e-05	Pop_G05G017886_R68	Downstream	0.746928	0.000368499
Pop_G01G075498_R13	Upstream	-0.632669	0.00483618	Pop_A03G049323_R18	Upstream	0.656032	0.00311172	Pop_G05G017886_R69	Downstream	0.6005	0.0084106
Pop_G01G081161_R8	Upstream	-0.632919	0.00481429	Pop_A03G049352_R2	Upstream	0.790786	9.34555e-05	Pop_G05G017893_R75	Downstream	0.685618	0.00168497
Pop_G03G010478_R4	Upstream	-0.633114	0.00479721	Pop_A03G049367_R12	Upstream	0.806205	5.337e-05	Pop_G05G018006_R61	Downstream	-0.747391	0.000363728
Pop_A07G006485_R10	Upstream	-0.633172	0.00479219	Pop_A03G049639_R8	Upstream	-0.799369	6.88184e-05	Pop_G05G018035_R72	Downstream	-0.605469	0.00775043
Pop_A11G021514_R15	Upstream	-0.633211	0.00478879	Pop_A03G049651_R2	Upstream	0.604276	0.00790501	Pop_G05G057169_R72	Downstream	0.847362	9.07192e-06
Pop_G09G027832_R16	Upstream	-0.633247	0.00478565	Pop_A03G049744_R6	Upstream	-0.662026	0.00276255	Pop_G05G057256_R75	Downstream	-0.651613	0.00339171
Pop_A14G000427_R10	Upstream	-0.633371	0.00477486	Pop_A03G049749_R9	Upstream	-0.681427	0.00184549	Pop_G05G057263_R68	Downstream	-0.63026	0.00505112
Pop_G14G044495_R14	Upstream	-0.63352	0.00476201	Pop_A03G049759_R4	Upstream	0.663664	0.00267293	Pop_G05G057360_R76	Downstream	-0.628444	0.00521835
Pop_A14G045608_R12	Upstream	-0.633525	0.00476151	Pop_A03G049774_R9	Upstream	-0.625392	0.00550945	Pop_G05G068920_R65	Downstream	0.627902	0.00526908
Pop_G14G000612_R1	Upstream	-0.633584	0.00475645	Pop_A03G049780_R3	Upstream	-0.722294	0.000711035	Pop_G05G068981_R72	Downstream	0.71767	0.000798398
Pop_UnG068414_R11	Upstream	-0.633675	0.00474857	Pop_A03G049790_R11	Upstream	0.705594	0.00106971	Pop_G05G068997_R79	Downstream	-0.640085	0.00422051
Pop_G05G073560_R14	Upstream	-0.633735	0.00474336	Pop_A03G049802_R16	Upstream	-0.614993	0.00660192	Pop_G05G069001_R66	Downstream	0.723532	0.000689042
Pop_G05G073590_R12	Upstream	-0.633749	0.00474223	Pop_A03G049878_R11	Upstream	-0.625324	0.00551601	Pop_G05G069881_R74	Downstream	0.725607	0.000653473
Pop_A04G069757_R10	Upstream	-0.633867	0.00473201	Pop_A03G049919_R4	Upstream	-0.660079	0.00287226	Pop_G05G072212_R63	Downstream	-0.741192	0.000432182
Pop_A01G057000_R6	Upstream	-0.634162	0.00470668	Pop_A03G049943_R15	Upstream	-0.740889	0.000435789	Pop_G05G072286_R71	Downstream	-0.698403	0.00126495
Pop_A07G022472_R8	Upstream	-0.634218	0.00470187	Pop_A03G049972_R9	Upstream	-0.619188	0.00614187	Pop_G05G072287_R71	Downstream	-0.621234	0.00592712
Pop_A13G031245_R11	Upstream	-0.634408	0.00468558	Pop_A03G050127_R4	Upstream	-0.685268	0.00169791	Pop_G05G072403_R71	Downstream	-0.715208	0.000848443
Pop_A04G010818_R8	Upstream	-0.634423	0.00468437	Pop_A03G050134_R1	Upstream	0.687483	0.00161735	Pop_G05G073487_R68	Downstream	0.691846	0.00146791
Pop_G06G003732_R3	Upstream	-0.634513	0.00467668	Pop_A03G050149_R14	Upstream	-0.692236	0.00145512	Pop_G05G074038_R80	Downstream	-0.633913	0.00472803
Pop_G04G023257_R2	Upstream	-0.635284	0.00461128	Pop_A03G050203_R19	Upstream	0.690846	0.0015011	Pop_G05G090880_R70	Downstream	0.747012	0.000367629
Pop_A03G014591_R3	Upstream	-0.636101	0.00454272	Pop_A03G050245_R9	Upstream	-0.718401	0.000784007	Pop_G05G090880_R71	Downstream	0.83253	1.81321e-05
Pop_A06G089360_R13	Upstream	-0.636448	0.00451391	Pop_A03G050258_R7	Upstream	-0.618149	0.00625333	Pop_G05G090880_R80	Downstream	0.60564	0.00772847
Pop_G08G022214_R11	Upstream	-0.636736	0.0044901	Pop_A03G050305_R10	Upstream	0.656843	0.00306246	Pop_G06G003080_R78	Downstream	-0.683935	0.001748
Pop_G16G068746_R18	Upstream	-0.636811	0.00448393	Pop_A03G050319_R14	Upstream	0.664387	0.00263419	Pop_G06G003080_R80	Downstream	-0.652971	0.00330353
Pop_A04G010854_R1	Upstream	-0.636886	0.0044777	Pop_A03G050333_R12	Upstream	0.630188	0.00505772	Pop_G06G003169_R78	Downstream	-0.687857	0.00160406
Pop_G06G051353_R9	Upstream	-0.637139	0.0044569	Pop_A03G050426_R7	Upstream	0.656686	0.00307195	Pop_G06G003173_R70	Downstream	-0.75175	0.000321258
Pop_A01G010361_R5	Upstream	-0.637148	0.00445622	Pop_A03G050426_R15	Upstream	0.740067	0.000445698	Pop_G06G003214_R61	Downstream	0.64533	0.00382502
Pop_G06G051606_R16	Upstream	-0.637148	0.00445622	Pop_A03G050452_R13	Upstream	0.614604	0.00664588	Pop_G06G003250_R74	Downstream	0.797411	7.38862e-05
Pop_A15G049078_R3	Upstream	-0.637208	0.00445127	Pop_A03G050455_R12	Upstream	-0.651269	0.00341434	Pop_G06G003296_R67	Downstream	0.680364	0.00188815
Pop_A11G032615_R2	Upstream	-0.637542	0.00442399	Pop_A03G050502_R11	Upstream	-0.706347	0.00105082	Pop_G06G003340_R61	Downstream	0.653317	0.00328142
Pop_A02G005102_R5	Upstream	-0.637667	0.00441382	Pop_A03G050515_R9	Upstream	0.632572	0.00484462	Pop_G06G003379_R71	Downstream	-0.822833	2.75373e-05
Pop_A09G059522_R4	Upstream	-0.637984	0.00438804	Pop_A03G050559_R19	Upstream	-0.680753	0.00187248	Pop_G06G003499_R63	Downstream	-0.635571	0.00458712
Pop_G16G016302_R17	Upstream	-0.638066	0.00438144	Pop_A03G050568_R18	Upstream	0.688586	0.00157844	Pop_G06G003499_R68	Downstream	-0.661648	0.00278359
Pop_G07G052085_R13	Upstream	-0.638365	0.00435727	Pop_A04G002587_R6	Upstream	-0.692571	0.00144422	Pop_G06G003543_R69	Downstream	-0.628779	0.00518721
Pop_G01G058686_R12	Upstream	-0.638518	0.00434498	Pop_A04G002658_R5	Upstream	0.691717	0.00147215	Pop_G06G003572_R68	Downstream	0.664021	0.00265375
Pop_A16G028772_R18	Upstream	-0.638587	0.00433939	Pop_A04G010941_R17	Upstream	-0.612051	0.00694084	Pop_G06G003572_R69	Downstream	0.758191	0.000266184
Pop_G02G080391_R9	Upstream	-0.638668	0.00433291	Pop_A04G018110_R14	Upstream	0.764896	0.000217527	Pop_G06G003703_R73	Downstream	-0.603067	0.00806411
Pop_G19G009426_R9	Upstream	-0.638793	0.0043229	Pop_A04G018186_R3	Upstream	0.643101	0.00398921	Pop_G06G014279_R71	Downstream	0.698365	0.00126604
Pop_A01G006038_R5	Upstream	-0.638826	0.00432025	Pop_A04G018219_R8	Upstream	-0.608048	0.00742454	Pop_G06G014311_R68	Downstream	0.663034	0.00270714
Pop_A05G017015_R1	Upstream	-0.638871	0.00431669	Pop_A04G018252_R2	Upstream	0.775049	0.000158222	Pop_G06G035470_R74	Downstream	-0.744404	0.000395473
Pop_A05G073353_R9	Upstream	-0.639073	0.00430054	Pop_A04G018424_R3	Upstream	0.657593	0.00301748	Pop_G06G035484_R69	Downstream	0.638617	0.00433702
Pop_A04G026474_R14	Upstream	-0.639305	0.00428207	Pop_A04G018515_R13	Upstream	0.615408	0.00655518	Pop_G06G051237_R65	Downstream	0.728524	0.000606071
Pop_G01G016569_R7	Upstream	-0.639806	0.00424249	Pop_A04G019497_R18	Upstream	0.790448	9.4559e-05	Pop_G06G051237_R67	Downstream	0.717355	0.000804654
Pop_A15G064411_R7	Upstream	-0.639837	0.00424006	Pop_A04G019539_R9	Upstream	0.625904	0.00545972	Pop_G06G051237_R69	Downstream	0.674299	0.00214751
Pop_A01G074731_R6	Upstream	-0.639945	0.00423156	Pop_A04G019601_R10	Upstream	-0.667778	0.00245838	Pop_G06G051376_R72	Downstream	0.653959	0.0032406
Pop_A06G089384_R3	Upstream	-0.640453	0.00419174	Pop_A04G019601_R14	Upstream	-0.608333	0.00738929	Pop_G06G051388_R70	Downstream	0.678967	0.0019455
Pop_A06G053553_R3	Upstream	-0.640566	0.00418297	Pop_A04G019601_R16	Upstream	-0.624247	0.00562201	Pop_G06G051402_R65	Downstream	0.796107	7.74362e-05
Pop_G17G072828_R14	Upstream	-0.640894	0.00415743	Pop_A04G019604_R2	Upstream	-0.698911	0.00125025	Pop_G06G051402_R66	Downstream	0.700434	0.00120704
Pop_G05G069863_R5	Upstream	-0.640897	0.0041572	Pop_A04G026023_R9	Upstream	-0.74826	0.0003549	Pop_G06G051402_R68	Downstream	0.898545	4.08803e-07
Pop_A09G026687_R15	Upstream	-0.641108	0.00414086	Pop_A04G026325_R5	Upstream	-0.60247	0.0081437	Pop_G06G051402_R70	Downstream	0.60539	0.0077606
Pop_A12G019265_R16	Upstream	-0.641235	0.0041311	Pop_A04G026460_R16	Upstream	-0.628829	0.00518252	Pop_G06G051402_R72	Downstream	0.683577	0.00176164
Pop_G14G051016_R7	Upstream	-0.641256	0.00412946	Pop_A04G026523_R12	Upstream	-0.649986	0.00349988	Pop_G06G051402_R74	Downstream	0.746422	0.000373784
Pop_G14G088929_R12	Upstream	-0.641426	0.00411639	Pop_A04G028329_R12	Upstream	-0.623745	0.00567188	Pop_G06G051427_R78	Downstream	-0.69158	0.00147668
Pop_G13G024647_R12	Upstream	-0.641443	0.00411507	Pop_A04G028403_R10	Upstream	0.665739	0.0025629	Pop_G06G051456_R77	Downstream	0.647283	0.00368579
Pop_G04G011040_R15	Upstream	-0.641843	0.00408443	Pop_A04G028403_R11	Upstream	0.607471	0.00749652	Pop_G06G051491_R79	Downstream	0.650911	0.00343801
Pop_A06G061827_R16	Upstream	-0.641865	0.00408276	Pop_A04G029214_R16	Upstream	0.634144	0.00470823	Pop_G06G051501_R65	Downstream	0.815653	3.69386e-05
Pop_G12G050799_R12	Upstream	-0.641871	0.00408231	Pop_A04G029217_R10	Upstream	0.730102	0.000581648	Pop_G06G051514_R78	Downstream	-0.733224	0.000535767
Pop_G04G010704_R5	Upstream	-0.64215	0.00406102	Pop_A04G029366_R9	Upstream	-0.643557	0.00395518	Pop_G06G051535_R77	Downstream	0.616129	0.00647463
Pop_A06G061503_R13	Upstream	-0.642516	0.00403325	Pop_A04G030558_R6	Upstream	-0.612379	0.00690242	Pop_G06G051628_R74	Downstream	0.765312	0.000214774
Pop_G03G076421_R13	Upstream	-0.643152	0.00398541	Pop_A04G030590_R2	Upstream	0.624639	0.0055832	Pop_G06G051667_R80	Downstream	-0.677116	0.00202361
Pop_G04G011161_R8	Upstream	-0.643192	0.00398244	Pop_A04G030631_R1	Upstream	-0.642227	0.00405514	Pop_G06G051762_R78	Downstream	-0.690204	0.00152273
Pop_G06G014346_R2	Upstream	-0.643233	0.00397936	Pop_A04G036009_R7	Upstream	-0.671609	0.00227155	Pop_G06G051816_R72	Downstream	0.686348	0.00165822
Pop_A01G054786_R12	Upstream	-0.643282	0.00397572	Pop_A04G036024_R13	Upstream	-0.69788	0.00128021	Pop_G06G051816_R74	Downstream	0.827862	2.22431e-05
Pop_A15G017040_R10	Upstream	-0.643313	0.00397337	Pop_A04G036024_R15	Upstream	-0.65717	0.00304281	Pop_G06G051816_R75	Downstream	0.831338	1.91143e-05
Pop_A05G002111_R11	Upstream	-0.643359	0.00396995	Pop_A04G036039_R19	Upstream	-0.672067	0.00225003	Pop_G06G051816_R76	Downstream	0.817489	3.43071e-05
Pop_A13G010014_R3	Upstream	-0.643438	0.00396407	Pop_A04G059315_R10	Upstream	-0.660902	0.00282547	Pop_G06G051816_R77	Downstream	0.706822	0.00103903
Pop_A01G010392_R9	Upstream	-0.643752	0.00394067	Pop_A04G059332_R19	Upstream	0.759782	0.000253878	Pop_G06G051826_R76	Downstream	0.610985	0.00706707
Pop_G06G089730_R1	Upstream	-0.643966	0.00392484	Pop_A04G059442_R5	Upstream	-0.667004	0.00249765	Pop_G06G051862_R78	Downstream	0.644629	0.00387604
Pop_G10G006080_R17	Upstream	-0.643981	0.00392373	Pop_A04G060174_R15	Upstream	0.699016	0.00124722	Pop_G06G051966_R62	Downstream	0.801012	6.47959e-05
Pop_G05G057348_R17	Upstream	-0.644389	0.00389369	Pop_A04G070600_R7	Upstream	0.610051	0.00717931	Pop_G06G051966_R63	Downstream	0.770953	0.000180242
Pop_G02G012088_R7	Upstream	-0.64487	0.00385844	Pop_A04G070651_R1	Upstream	-0.652818	0.00331338	Pop_G06G051966_R65	Downstream	0.698143	0.00127252
Pop_G10G000228_R7	Upstream	-0.645331	0.00382497	Pop_A04G070652_R14	Upstream	-0.658144	0.0029848	Pop_G06G051966_R66	Downstream	0.717482	0.000802121
Pop_G10G022923_R12	Upstream	-0.645505	0.00381238	Pop_A04G070699_R11	Upstream	-0.670596	0.00231978	Pop_G06G053887_R63	Downstream	0.922206	5.27327e-08
Pop_A14G000039_R11	Upstream	-0.645657	0.00380143	Pop_A04G070739_R16	Upstream	-0.653807	0.00325026	Pop_G06G053942_R65	Downstream	0.720291	0.000747838
Pop_A11G079178_R4	Upstream	-0.64583	0.00378901	Pop_A04G070748_R10	Upstream	-0.617851	0.0062855	Pop_G06G053951_R64	Downstream	0.606811	0.00757945
Pop_A08G009105_R7	Upstream	-0.646218	0.00376116	Pop_A05G001747_R4	Upstream	-0.631085	0.00497668	Pop_G06G075929_R79	Downstream	0.755992	0.000284015
Pop_G14G051193_R1	Upstream	-0.646258	0.00375831	Pop_A05G001845_R3	Upstream	0.666565	0.00252011	Pop_G06G075934_R74	Downstream	0.669978	0.00234963
Pop_G04G066579_R18	Upstream	-0.64629	0.00375607	Pop_A05G001855_R13	Upstream	0.649054	0.00356306	Pop_G06G075938_R63	Downstream	0.820585	3.0231e-05
Pop_G10G048279_R11	Upstream	-0.646412	0.00374734	Pop_A05G001921_R3	Upstream	-0.621075	0.00594357	Pop_G06G075938_R64	Downstream	0.690593	0.00150961
Pop_G13G071437_R16	Upstream	-0.646473	0.00374298	Pop_A05G002018_R16	Upstream	0.833095	1.76821e-05	Pop_G06G075938_R65	Downstream	0.647181	0.00369294
Pop_G05G073583_R14	Upstream	-0.646895	0.00371307	Pop_A05G002056_R6	Upstream	0.603566	0.00799813	Pop_G06G075940_R63	Downstream	0.848376	8.62965e-06
Pop_A13G032396_R15	Upstream	-0.646909	0.00371211	Pop_A05G011547_R18	Upstream	-0.639595	0.00425916	Pop_G06G075940_R64	Downstream	0.859086	4.97593e-06
Pop_A01G056851_R9	Upstream	-0.647101	0.00369856	Pop_A05G011548_R11	Upstream	-0.630129	0.00506308	Pop_G06G075940_R65	Downstream	0.944321	3.89733e-09
Pop_A06G061468_R14	Upstream	-0.647162	0.00369425	Pop_A05G011557_R8	Upstream	-0.601121	0.00832576	Pop_G06G075950_R68	Downstream	-0.641669	0.00409776
Pop_G12G073639_R9	Upstream	-0.647195	0.00369192	Pop_A05G016897_R13	Upstream	-0.631501	0.00493942	Pop_G06G076026_R63	Downstream	0.832266	1.83462e-05
Pop_A11G060568_R1	Upstream	-0.647394	0.00367795	Pop_A05G055895_R2	Upstream	0.609499	0.00724615	Pop_G06G076026_R64	Downstream	0.910923	1.50267e-07
Pop_G12G076181_R7	Upstream	-0.647681	0.0036579	Pop_A05G055895_R8	Upstream	0.710611	0.000948946	Pop_G06G076026_R65	Downstream	0.928195	2.83198e-08
Pop_G05G017915_R14	Upstream	-0.647694	0.003657	Pop_A05G055969_R2	Upstream	-0.63206	0.00488974	Pop_G06G076040_R73	Downstream	0.740978	0.000434726
Pop_UnG088436_R5	Upstream	-0.647728	0.00365458	Pop_A05G056032_R6	Upstream	-0.611257	0.00703468	Pop_G06G076041_R63	Downstream	0.696663	0.00131639
Pop_G12G035102_R7	Upstream	-0.647851	0.00364604	Pop_A05G056110_R20	Upstream	-0.634826	0.00465001	Pop_G06G076041_R64	Downstream	0.638503	0.00434616
Pop_G05G017763_R1	Upstream	-0.648011	0.00363491	Pop_A05G056186_R18	Upstream	0.727972	0.000614823	Pop_G06G076041_R65	Downstream	0.657748	0.00300824
Pop_G17G027387_R15	Upstream	-0.64813	0.00362663	Pop_A05G056227_R6	Upstream	0.716261	0.000826725	Pop_G06G076137_R76	Downstream	0.653329	0.00328064
Pop_G08G007478_R3	Upstream	-0.648293	0.0036154	Pop_A05G056249_R9	Upstream	-0.656538	0.00308093	Pop_G06G082020_R72	Downstream	0.667801	0.00245721
Pop_G13G070938_R16	Upstream	-0.648375	0.00360973	Pop_A05G056275_R7	Upstream	0.620992	0.00595214	Pop_G06G082041_R77	Downstream	-0.636615	0.0045001
Pop_A06G053529_R8	Upstream	-0.648416	0.00360689	Pop_A05G056320_R16	Upstream	0.738009	0.000471339	Pop_G06G082845_R78	Downstream	0.602365	0.00815772
Pop_A01G015559_R19	Upstream	-0.649046	0.00356363	Pop_A05G056367_R15	Upstream	0.64258	0.0040284	Pop_G06G089734_R75	Downstream	0.652217	0.00335224
Pop_G17G086870_R15	Upstream	-0.649117	0.0035588	Pop_A05G071596_R16	Upstream	0.696322	0.00132667	Pop_G07G032563_R76	Downstream	0.640646	0.00417673
Pop_G10G048369_R15	Upstream	-0.649128	0.00355802	Pop_A05G071624_R4	Upstream	0.628317	0.00523024	Pop_G07G032569_R74	Downstream	0.688851	0.00156921
Pop_G16G060766_R13	Upstream	-0.649312	0.00354547	Pop_A05G071626_R18	Upstream	0.684375	0.00173134	Pop_G07G052020_R75	Downstream	-0.6406	0.00418026
Pop_A04G018451_R13	Upstream	-0.649397	0.00353968	Pop_A05G071712_R4	Upstream	-0.610427	0.00713391	Pop_G07G052022_R76	Downstream	0.70712	0.0010317
Pop_A19G052405_R3	Upstream	-0.650657	0.0034549	Pop_A05G071818_R9	Upstream	-0.687823	0.00160527	Pop_G07G052051_R63	Downstream	0.606044	0.00767672
Pop_G19G084096_R17	Upstream	-0.650901	0.00343868	Pop_A05G071872_R10	Upstream	-0.608907	0.00731852	Pop_G07G052052_R65	Downstream	0.743693	0.000403362
Pop_G06G082823_R18	Upstream	-0.65091	0.00343807	Pop_A05G071940_R20	Upstream	-0.681526	0.00184159	Pop_G07G052157_R76	Downstream	0.630594	0.00502089
Pop_A05G057128_R14	Upstream	-0.651204	0.00341867	Pop_A05G071993_R6	Upstream	-0.783727	0.000118973	Pop_G07G052157_R80	Downstream	0.603545	0.00800092
Pop_G15G074288_R6	Upstream	-0.651568	0.00339465	Pop_A05G072903_R5	Upstream	-0.653059	0.00329794	Pop_G07G052182_R64	Downstream	0.668087	0.00244286
Pop_A15G064284_R16	Upstream	-0.651782	0.00338064	Pop_A05G072956_R4	Upstream	-0.71576	0.000837002	Pop_G07G052182_R65	Downstream	0.733048	0.000538273
Pop_G18G080238_R11	Upstream	-0.651887	0.00337379	Pop_A05G073049_R16	Upstream	-0.650514	0.00346444	Pop_G07G060975_R76	Downstream	0.695833	0.00134151
Pop_G05G017853_R4	Upstream	-0.651894	0.00337331	Pop_A05G073065_R2	Upstream	0.652225	0.00335178	Pop_G07G060975_R79	Downstream	0.831982	1.85778e-05
Pop_G07G052085_R15	Upstream	-0.652092	0.00336042	Pop_A05G073093_R2	Upstream	-0.713291	0.000889219	Pop_G07G061019_R78	Downstream	0.724279	0.000676064
Pop_G03G013423_R20	Upstream	-0.652194	0.00335379	Pop_A05G073200_R11	Upstream	-0.705605	0.00106945	Pop_G07G061029_R69	Downstream	0.603907	0.00795323
Pop_G13G024530_R15	Upstream	-0.652366	0.00334259	Pop_A05G073218_R4	Upstream	0.699941	0.00122089	Pop_G07G061058_R72	Downstream	0.676932	0.00203151
Pop_A02G032945_R12	Upstream	-0.65269	0.00332167	Pop_A05G073236_R14	Upstream	0.614819	0.00662156	Pop_G07G061059_R70	Downstream	-0.659597	0.00289996
Pop_A19G025956_R6	Upstream	-0.652699	0.00332107	Pop_A05G073277_R12	Upstream	0.624905	0.00555707	Pop_G07G061095_R64	Downstream	0.731874	0.000555221
Pop_G11G077685_R4	Upstream	-0.652912	0.00330738	Pop_A05G073278_R10	Upstream	0.705667	0.00106787	Pop_G07G061110_R69	Downstream	0.667285	0.00248331
Pop_G14G000544_R17	Upstream	-0.653125	0.00329368	Pop_A05G073327_R2	Upstream	0.615697	0.00652284	Pop_G07G061153_R76	Downstream	0.738205	0.00046884
Pop_G02G005342_R8	Upstream	-0.653148	0.00329219	Pop_A05G073469_R18	Upstream	-0.605211	0.00778354	Pop_G07G061167_R74	Downstream	0.634612	0.00466818
Pop_G04G023437_R11	Upstream	-0.653628	0.0032616	Pop_A05G073513_R12	Upstream	-0.680279	0.00189163	Pop_G07G061195_R62	Downstream	0.629318	0.00513732
Pop_A12G068156_R4	Upstream	-0.653836	0.00324841	Pop_A05G073513_R13	Upstream	-0.63623	0.00453201	Pop_G07G061195_R63	Downstream	0.638735	0.00432757
Pop_G09G014013_R13	Upstream	-0.654171	0.00322727	Pop_A05G073606_R13	Upstream	0.654871	0.00318337	Pop_G07G061195_R64	Downstream	0.722567	0.000706126
Pop_G02G030965_R12	Upstream	-0.654254	0.00322204	Pop_A06G053345_R10	Upstream	-0.612092	0.00693611	Pop_G07G061215_R71	Downstream	-0.669782	0.00235912
Pop_A17G034536_R16	Upstream	-0.654461	0.003209	Pop_A06G053381_R6	Upstream	0.695143	0.00136271	Pop_G07G061230_R64	Downstream	-0.658837	0.00294409
Pop_G19G009318_R2	Upstream	-0.654631	0.0031984	Pop_A06G053392_R12	Upstream	0.746724	0.000370629	Pop_G07G061452_R62	Downstream	0.877211	1.75553e-06
Pop_A14G090671_R15	Upstream	-0.655115	0.00316821	Pop_A06G053403_R10	Upstream	-0.755129	0.00029128	Pop_G07G061485_R69	Downstream	0.727478	0.000622735
Pop_A04G018245_R2	Upstream	-0.655149	0.00316613	Pop_A06G053409_R19	Upstream	-0.715634	0.000839604	Pop_G07G062443_R65	Downstream	0.807133	5.15213e-05
Pop_A14G000318_R16	Upstream	-0.655426	0.00314896	Pop_A06G053495_R11	Upstream	-0.696453	0.00132269	Pop_G07G062451_R73	Downstream	0.669365	0.0023795
Pop_G19G009759_R1	Upstream	-0.656147	0.00310471	Pop_A06G053544_R13	Upstream	0.613973	0.00671781	Pop_G07G062538_R73	Downstream	0.652237	0.003351
Pop_G03G078114_R4	Upstream	-0.656413	0.00308849	Pop_A06G053550_R10	Upstream	-0.660507	0.00284783	Pop_G07G062538_R74	Downstream	0.639302	0.00428236
Pop_G14G089141_R2	Upstream	-0.656451	0.00308623	Pop_A06G053560_R5	Upstream	-0.631087	0.00497645	Pop_G07G062631_R62	Downstream	0.747806	0.00035949
Pop_G01G004886_R6	Upstream	-0.65667	0.00307292	Pop_A06G053654_R12	Upstream	0.646303	0.00375511	Pop_G07G062742_R65	Downstream	-0.703583	0.00112159
Pop_A04G019471_R2	Upstream	-0.656784	0.00306605	Pop_A06G053730_R14	Upstream	0.642572	0.00402907	Pop_G07G063259_R69	Downstream	0.619989	0.00605704
Pop_G02G030988_R12	Upstream	-0.656903	0.00305885	Pop_A06G053753_R3	Upstream	0.634449	0.00468213	Pop_G07G063289_R71	Downstream	-0.725159	0.000661015
Pop_A08G046014_R7	Upstream	-0.657525	0.00302154	Pop_A06G053793_R6	Upstream	-0.776755	0.000149745	Pop_G07G063289_R73	Downstream	-0.676035	0.00207046
Pop_A07G022814_R12	Upstream	-0.658077	0.00298875	Pop_A06G061442_R19	Upstream	-0.691126	0.00149175	Pop_G07G079532_R64	Downstream	-0.660501	0.00284815
Pop_G02G023725_R12	Upstream	-0.658103	0.00298722	Pop_A06G061456_R12	Upstream	-0.602498	0.00813988	Pop_G08G008706_R62	Downstream	0.68842	0.00158424
Pop_G01G075679_R15	Upstream	-0.658127	0.00298582	Pop_A06G061473_R6	Upstream	-0.621532	0.00589636	Pop_G08G008706_R63	Downstream	0.750301	0.000334882
Pop_G01G004629_R16	Upstream	-0.658181	0.00298263	Pop_A06G061525_R17	Upstream	-0.639711	0.00424998	Pop_G08G008706_R64	Downstream	0.621309	0.00591935
Pop_G03G078296_R14	Upstream	-0.658501	0.00296374	Pop_A06G061789_R12	Upstream	-0.699649	0.00122916	Pop_G08G022081_R72	Downstream	0.666969	0.00249943
Pop_A19G052840_R10	Upstream	-0.65854	0.00296145	Pop_A06G061822_R12	Upstream	0.728042	0.000613694	Pop_G08G022100_R79	Downstream	0.619913	0.00606505
Pop_G17G025756_R2	Upstream	-0.658572	0.00295961	Pop_A06G061824_R8	Upstream	-0.668513	0.00242161	Pop_G08G022195_R73	Downstream	0.802058	6.2342e-05
Pop_A12G068141_R18	Upstream	-0.658594	0.00295831	Pop_A06G061912_R3	Upstream	-0.69836	0.00126618	Pop_G08G046253_R80	Downstream	-0.602146	0.00818709
Pop_G01G075598_R1	Upstream	-0.658768	0.00294811	Pop_A06G062079_R14	Upstream	0.628248	0.00523662	Pop_G08G046361_R78	Downstream	0.649881	0.00350695
Pop_A03G035515_R16	Upstream	-0.658842	0.0029438	Pop_A06G062224_R13	Upstream	-0.687276	0.00162475	Pop_G08G046438_R78	Downstream	0.732061	0.000552486
Pop_A05G001931_R5	Upstream	-0.659171	0.0029246	Pop_A06G062405_R7	Upstream	0.629815	0.00509172	Pop_G08G057611_R67	Downstream	-0.618425	0.00622356
Pop_G19G009237_R10	Upstream	-0.6592	0.00292294	Pop_A06G062426_R19	Upstream	-0.758041	0.000267368	Pop_G08G057716_R67	Downstream	0.605633	0.00772939
Pop_A17G075009_R2	Upstream	-0.659303	0.00291698	Pop_A06G062895_R1	Upstream	0.686671	0.00164653	Pop_G08G057820_R63	Downstream	0.848827	8.43896e-06
Pop_A04G002611_R12	Upstream	-0.659364	0.00291341	Pop_A06G062959_R3	Upstream	0.714071	0.000872429	Pop_G08G057852_R75	Downstream	0.603495	0.00800751
Pop_G01G067644_R13	Upstream	-0.65965	0.00289691	Pop_A06G063145_R15	Upstream	0.644468	0.00388788	Pop_G08G057926_R65	Downstream	0.684524	0.00172574
Pop_G13G024606_R15	Upstream	-0.659661	0.00289629	Pop_A06G063213_R19	Upstream	-0.700662	0.00120066	Pop_G08G058196_R74	Downstream	-0.808519	4.88602e-05
Pop_A15G048964_R6	Upstream	-0.659765	0.00289029	Pop_A06G063236_R10	Upstream	0.80637	5.3038e-05	Pop_G08G058196_R75	Downstream	-0.605698	0.00772101
Pop_G13G024432_R16	Upstream	-0.659973	0.00287831	Pop_A06G064735_R7	Upstream	0.695318	0.00135732	Pop_G08G058229_R61	Downstream	-0.705063	0.00108322
Pop_A14G045359_R1	Upstream	-0.660016	0.00287586	Pop_A06G064785_R14	Upstream	0.613466	0.00677608	Pop_G08G058340_R80	Downstream	0.697417	0.00129389
Pop_A01G010153_R4	Upstream	-0.660101	0.002871	Pop_A06G064843_R7	Upstream	-0.652156	0.00335624	Pop_G08G060485_R79	Downstream	0.725113	0.000661796
Pop_A02G086829_R3	Upstream	-0.660104	0.00287082	Pop_A06G064850_R7	Upstream	0.661245	0.0028061	Pop_G08G060488_R76	Downstream	0.64195	0.00407627
Pop_G03G050610_R11	Upstream	-0.660121	0.00286983	Pop_A06G079257_R7	Upstream	-0.670692	0.0023152	Pop_G08G060494_R77	Downstream	-0.643096	0.00398963
Pop_G01G081165_R11	Upstream	-0.660385	0.00285477	Pop_A06G079272_R3	Upstream	-0.637972	0.004389	Pop_G08G082156_R77	Downstream	0.600527	0.00840696
Pop_A06G053618_R15	Upstream	-0.660398	0.00285405	Pop_A06G079300_R14	Upstream	0.786934	0.000106731	Pop_G08G082201_R61	Downstream	0.689998	0.00152976
Pop_A19G052400_R1	Upstream	-0.660536	0.00284616	Pop_A06G079333_R12	Upstream	-0.885113	1.05804e-06	Pop_G08G082204_R74	Downstream	-0.630159	0.00506036
Pop_G10G001557_R13	Upstream	-0.66056	0.00284485	Pop_A06G079354_R18	Upstream	0.651273	0.00341412	Pop_G08G082246_R67	Downstream	0.671637	0.00227022
Pop_A03G049964_R3	Upstream	-0.660576	0.00284393	Pop_A06G079369_R3	Upstream	0.711838	0.000921202	Pop_G08G083376_R65	Downstream	-0.642173	0.00405925
Pop_A02G066139_R17	Upstream	-0.660623	0.00284127	Pop_A06G079394_R7	Upstream	-0.611624	0.00699126	Pop_G08G087140_R75	Downstream	-0.616958	0.00638301
Pop_G01G075782_R10	Upstream	-0.660753	0.00283386	Pop_A06G079479_R12	Upstream	0.652905	0.00330783	Pop_G08G087151_R65	Downstream	0.616575	0.00642524
Pop_A10G047653_R12	Upstream	-0.661521	0.00279064	Pop_A06G085691_R6	Upstream	0.604253	0.00790796	Pop_G08G087151_R66	Downstream	0.779222	0.000138168
Pop_G14G045247_R4	Upstream	-0.661527	0.00279032	Pop_A06G085703_R13	Upstream	-0.621744	0.00587456	Pop_G09G011714_R76	Downstream	-0.604679	0.00785248
Pop_G03G078101_R17	Upstream	-0.661774	0.00277653	Pop_A06G085717_R20	Upstream	0.635754	0.00457176	Pop_G09G014063_R79	Downstream	0.671953	0.00225538
Pop_A11G020341_R13	Upstream	-0.661867	0.00277136	Pop_A06G085760_R11	Upstream	-0.623571	0.00568929	Pop_G09G014095_R78	Downstream	0.761969	0.000237754
Pop_A07G006751_R5	Upstream	-0.662148	0.00275579	Pop_A06G089337_R7	Upstream	-0.642542	0.00403128	Pop_G09G014185_R64	Downstream	0.639617	0.00425738
Pop_A06G079483_R8	Upstream	-0.662162	0.002755	Pop_A06G089362_R9	Upstream	0.65934	0.00291478	Pop_G09G014185_R65	Downstream	0.798942	6.98974e-05
Pop_UnG086958_R5	Upstream	-0.662193	0.00275332	Pop_A06G089365_R1	Upstream	-0.723847	0.000683536	Pop_G09G014202_R62	Downstream	0.606835	0.00757643
Pop_A17G034447_R11	Upstream	-0.662679	0.00272653	Pop_A06G089471_R5	Upstream	-0.614421	0.00666667	Pop_G09G014202_R63	Downstream	0.674686	0.0021301
Pop_A12G019333_R17	Upstream	-0.662758	0.0027222	Pop_A06G089480_R14	Upstream	-0.640693	0.00417309	Pop_G09G014213_R72	Downstream	0.610885	0.00707906
Pop_G08G057673_R8	Upstream	-0.662784	0.00272076	Pop_A06G089481_R11	Upstream	0.609198	0.00728288	Pop_G09G022409_R70	Downstream	0.688283	0.00158905
Pop_G01G034604_R19	Upstream	-0.662837	0.00271789	Pop_A06G089501_R10	Upstream	-0.738986	0.000459013	Pop_G09G022450_R80	Downstream	-0.672163	0.00224551
Pop_A02G088718_R1	Upstream	-0.662854	0.00271695	Pop_A06G089516_R2	Upstream	-0.747455	0.000363077	Pop_G09G030362_R74	Downstream	0.628835	0.00518199
Pop_A01G059891_R9	Upstream	-0.662869	0.00271614	Pop_A06G089528_R7	Upstream	0.602741	0.00810749	Pop_G09G030392_R67	Downstream	0.625038	0.00554405
Pop_G02G015815_R4	Upstream	-0.662914	0.00271364	Pop_A06G089537_R3	Upstream	0.634292	0.00469552	Pop_G09G031635_R79	Downstream	-0.603649	0.00798713
Pop_A11G056755_R8	Upstream	-0.663321	0.00269149	Pop_A06G089537_R17	Upstream	0.611913	0.00695708	Pop_G09G031724_R67	Downstream	0.706473	0.00104769
Pop_G08G057673_R9	Upstream	-0.663355	0.00268966	Pop_A06G089597_R11	Upstream	-0.611632	0.00699022	Pop_G09G031724_R73	Downstream	0.787187	0.000105814
Pop_G04G011066_R14	Upstream	-0.663491	0.00268231	Pop_A06G089600_R3	Upstream	0.609365	0.00726251	Pop_G09G031948_R64	Downstream	0.670861	0.0023071
Pop_A06G089523_R6	Upstream	-0.663543	0.00267947	Pop_A07G006315_R12	Upstream	0.654281	0.00322032	Pop_G09G031986_R66	Downstream	-0.665029	0.0026001
Pop_A17G011747_R9	Upstream	-0.663633	0.0026746	Pop_A07G006315_R14	Upstream	0.61186	0.00696335	Pop_G09G031986_R67	Downstream	-0.662305	0.00274709
Pop_A01G017596_R4	Upstream	-0.663771	0.00266715	Pop_A07G006336_R8	Upstream	0.618321	0.00623474	Pop_G09G031986_R68	Downstream	-0.643391	0.00396759
Pop_G03G077926_R4	Upstream	-0.664489	0.00262872	Pop_A07G006341_R2	Upstream	0.669382	0.00237869	Pop_G09G051117_R69	Downstream	0.912408	1.31992e-07
Pop_A19G037376_R15	Upstream	-0.664695	0.00261776	Pop_A07G006450_R8	Upstream	0.63276	0.00482815	Pop_G09G077146_R76	Downstream	-0.735233	0.000507868
Pop_A04G026540_R5	Upstream	-0.664722	0.00261636	Pop_A07G006494_R2	Upstream	-0.675637	0.0020879	Pop_G09G077156_R65	Downstream	0.633834	0.00473485
Pop_G02G012065_R13	Upstream	-0.66517	0.00259268	Pop_A07G006525_R3	Upstream	0.630493	0.00502999	Pop_G09G077184_R76	Downstream	0.680702	0.0018745
Pop_G13G024485_R19	Upstream	-0.665582	0.00257107	Pop_A07G006549_R15	Upstream	0.620057	0.00604991	Pop_G09G077319_R66	Downstream	0.662513	0.00273566
Pop_A03G050258_R11	Upstream	-0.665645	0.0025678	Pop_A07G006587_R3	Upstream	0.785482	0.000112137	Pop_G09G077387_R62	Downstream	0.800767	6.5384e-05
Pop_A01G032329_R4	Upstream	-0.665694	0.00256525	Pop_A07G006657_R9	Upstream	0.620572	0.00599587	Pop_G09G077387_R80	Downstream	0.713835	0.000877487
Pop_A08G002411_R3	Upstream	-0.665796	0.00255992	Pop_A07G006667_R11	Upstream	-0.741659	0.000426674	Pop_G10G000191_R75	Downstream	-0.620637	0.00598915
Pop_G17G087019_R3	Upstream	-0.666591	0.0025188	Pop_A07G006671_R8	Upstream	-0.617171	0.00635966	Pop_G10G001600_R72	Downstream	0.636028	0.00454886
Pop_G02G065723_R16	Upstream	-0.666671	0.0025147	Pop_A07G006754_R13	Upstream	-0.60623	0.0076531	Pop_G10G001619_R72	Downstream	-0.618759	0.00618769
Pop_A05G073212_R7	Upstream	-0.666833	0.0025064	Pop_A07G010866_R8	Upstream	0.700057	0.00121761	Pop_G10G001629_R64	Downstream	0.859674	4.82166e-06
Pop_G19G009767_R2	Upstream	-0.66715	0.0024902	Pop_A07G010897_R16	Upstream	-0.73801	0.00047132	Pop_G10G001629_R65	Downstream	0.802359	6.16512e-05
Pop_A12G019231_R5	Upstream	-0.667552	0.00246981	Pop_A07G011876_R3	Upstream	0.688308	0.00158817	Pop_G10G001636_R62	Downstream	0.894196	5.63917e-07
Pop_G16G025279_R17	Upstream	-0.667667	0.00246402	Pop_A07G011918_R15	Upstream	-0.61624	0.00646228	Pop_G10G006165_R74	Downstream	-0.602347	0.00816012
Pop_A03G049358_R16	Upstream	-0.667746	0.00245999	Pop_A07G011941_R17	Upstream	-0.659099	0.00292882	Pop_G10G006218_R66	Downstream	-0.60491	0.00782255
Pop_A03G049775_R12	Upstream	-0.668396	0.00242745	Pop_A07G022471_R16	Upstream	-0.732013	0.000553185	Pop_G10G007156_R72	Downstream	0.872298	2.36427e-06
Pop_G01G004845_R13	Upstream	-0.668498	0.00242234	Pop_A07G022529_R14	Upstream	-0.710519	0.000951043	Pop_G10G007156_R73	Downstream	0.783067	0.000121636
Pop_A01G058912_R3	Upstream	-0.668798	0.00240746	Pop_A07G022536_R3	Upstream	-0.644798	0.00386371	Pop_G10G007156_R74	Downstream	0.840181	1.27956e-05
Pop_A14G045457_R12	Upstream	-0.66891	0.00240191	Pop_A07G022639_R10	Upstream	-0.676589	0.00204635	Pop_G10G007735_R70	Downstream	-0.782367	0.000124513
Pop_G15G074338_R6	Upstream	-0.669047	0.00239516	Pop_A07G022672_R14	Upstream	0.694598	0.00137967	Pop_G10G007735_R71	Downstream	-0.601441	0.00828229
Pop_A07G006603_R3	Upstream	-0.66907	0.00239403	Pop_A07G022768_R16	Upstream	0.671404	0.00228127	Pop_G10G007746_R80	Downstream	-0.63662	0.00449964
Pop_A07G006751_R14	Upstream	-0.669078	0.00239364	Pop_A07G022774_R12	Upstream	-0.727777	0.000617932	Pop_G10G007755_R66	Downstream	0.786189	0.000109476
Pop_A07G011858_R1	Upstream	-0.669266	0.00238439	Pop_A07G022798_R4	Upstream	0.610131	0.00716958	Pop_G10G020231_R64	Downstream	0.603673	0.00798406
Pop_A04G019601_R16	Upstream	-0.669319	0.00238179	Pop_A07G022822_R10	Upstream	-0.694972	0.001368	Pop_G10G020246_R71	Downstream	0.612519	0.00688608
Pop_G16G016418_R13	Upstream	-0.669325	0.00238148	Pop_A07G062831_R10	Upstream	-0.608958	0.00731229	Pop_G10G020250_R76	Downstream	-0.653441	0.00327347
Pop_A02G033054_R11	Upstream	-0.669326	0.00238143	Pop_A07G070468_R8	Upstream	-0.88792	8.76082e-07	Pop_G10G020250_R78	Downstream	-0.846881	9.28807e-06
Pop_A08G006819_R16	Upstream	-0.670319	0.00233313	Pop_A07G070469_R13	Upstream	-0.636014	0.00454998	Pop_G10G022943_R66	Downstream	-0.713468	0.00088539
Pop_G12G068322_R10	Upstream	-0.670664	0.00231653	Pop_A07G070543_R3	Upstream	0.622257	0.00582205	Pop_G10G022943_R77	Downstream	-0.634548	0.00467367
Pop_A10G047727_R18	Upstream	-0.670996	0.00230065	Pop_A07G085272_R20	Upstream	0.626461	0.00540601	Pop_G10G022945_R72	Downstream	-0.653042	0.00329903
Pop_G16G016312_R19	Upstream	-0.671745	0.00226517	Pop_A07G085298_R1	Upstream	0.697444	0.00129307	Pop_G10G023100_R67	Downstream	0.675557	0.0020914
Pop_G10G006110_R5	Upstream	-0.672371	0.00223582	Pop_A07G085434_R18	Upstream	0.699945	0.00122076	Pop_G10G023100_R68	Downstream	0.763615	0.000226191
Pop_A16G025460_R20	Upstream	-0.672373	0.00223575	Pop_A07G085443_R4	Upstream	-0.601148	0.00832211	Pop_G10G023100_R77	Downstream	0.777541	0.000145969
Pop_G04G018377_R8	Upstream	-0.672536	0.00222813	Pop_A08G002343_R17	Upstream	-0.637109	0.00445936	Pop_G10G023101_R65	Downstream	0.814938	3.80083e-05
Pop_G18G080272_R1	Upstream	-0.672623	0.0022241	Pop_A08G002392_R6	Upstream	0.607622	0.00747764	Pop_G10G023101_R73	Downstream	0.698163	0.00127192
Pop_A01G017611_R6	Upstream	-0.672804	0.00221574	Pop_A08G002412_R12	Upstream	0.722023	0.000715924	Pop_G10G023101_R74	Downstream	0.820223	3.0685e-05
Pop_A01G004240_R11	Upstream	-0.673129	0.00220074	Pop_A08G006772_R14	Upstream	-0.680077	0.00189981	Pop_G10G027064_R66	Downstream	0.669187	0.00238825
Pop_G02G012724_R14	Upstream	-0.673278	0.00219392	Pop_A08G006777_R11	Upstream	-0.645503	0.00381256	Pop_G10G027064_R67	Downstream	0.830124	2.01613e-05
Pop_G12G050889_R9	Upstream	-0.673332	0.00219143	Pop_A08G006790_R5	Upstream	0.655254	0.00315958	Pop_G10G027087_R77	Downstream	0.698166	0.00127186
Pop_A05G002172_R11	Upstream	-0.673553	0.00218131	Pop_A08G006795_R13	Upstream	-0.841364	1.21045e-05	Pop_G10G027092_R75	Downstream	-0.77244	0.000171965
Pop_G06G051743_R17	Upstream	-0.673616	0.00217846	Pop_A08G006870_R13	Upstream	0.744092	0.00039892	Pop_G10G027178_R73	Downstream	0.611604	0.00699361
Pop_A11G056525_R14	Upstream	-0.673677	0.00217568	Pop_A08G006873_R5	Upstream	-0.677444	0.0020096	Pop_G10G027229_R78	Downstream	-0.617727	0.00629905
Pop_G07G061359_R5	Upstream	-0.673808	0.0021697	Pop_A08G006874_R9	Upstream	-0.735223	0.000508002	Pop_G10G027260_R71	Downstream	-0.792593	8.77269e-05
Pop_A06G062896_R4	Upstream	-0.674635	0.00213241	Pop_A08G009093_R4	Upstream	0.718052	0.000790853	Pop_G10G027260_R80	Downstream	-0.636279	0.0045279
Pop_A08G006916_R16	Upstream	-0.674652	0.00213165	Pop_A08G009192_R9	Upstream	0.63925	0.00428651	Pop_G10G047862_R74	Downstream	-0.679344	0.00192988
Pop_G01G004359_R7	Upstream	-0.674713	0.00212891	Pop_A08G045822_R13	Upstream	-0.830152	2.01366e-05	Pop_G10G047862_R75	Downstream	-0.611038	0.00706085
Pop_G19G090774_R1	Upstream	-0.674889	0.00212105	Pop_A08G045854_R18	Upstream	0.862676	4.09588e-06	Pop_G10G047891_R67	Downstream	0.78241	0.000124335
Pop_A03G049303_R9	Upstream	-0.674991	0.00211649	Pop_A08G045855_R17	Upstream	0.639422	0.00427283	Pop_G10G047921_R63	Downstream	-0.634667	0.00466354
Pop_G04G023297_R20	Upstream	-0.675189	0.0021077	Pop_A08G045890_R17	Upstream	-0.696356	0.00132563	Pop_G10G047984_R66	Downstream	-0.748108	0.000356438
Pop_A06G053704_R3	Upstream	-0.6757	0.00208512	Pop_A08G045966_R7	Upstream	-0.615062	0.00659408	Pop_G10G048011_R69	Downstream	-0.600224	0.00844853
Pop_G08G087167_R10	Upstream	-0.67582	0.00207983	Pop_A08G045996_R4	Upstream	0.716312	0.000825682	Pop_G10G048146_R66	Downstream	0.633279	0.00478294
Pop_A02G066233_R8	Upstream	-0.676043	0.00207009	Pop_A08G046014_R3	Upstream	0.645299	0.00382726	Pop_G10G048204_R74	Downstream	0.797762	7.29571e-05
Pop_A09G026618_R12	Upstream	-0.676378	0.00205549	Pop_A08G046068_R18	Upstream	-0.687145	0.00162943	Pop_G10G048252_R80	Downstream	0.907775	1.96383e-07
Pop_G10G027065_R15	Upstream	-0.676585	0.00204651	Pop_A08G046144_R13	Upstream	0.678817	0.00195172	Pop_G10G048340_R66	Downstream	0.625072	0.00554068
Pop_A03G050138_R4	Upstream	-0.676767	0.00203865	Pop_A08G046212_R5	Upstream	0.639941	0.00423181	Pop_G10G048348_R75	Downstream	0.775588	0.000155499
Pop_G08G057770_R12	Upstream	-0.676868	0.00203429	Pop_A08G058008_R15	Upstream	0.797442	7.38056e-05	Pop_G10G048361_R79	Downstream	0.636029	0.00454877
Pop_G10G007303_R17	Upstream	-0.677478	0.00200812	Pop_A08G063625_R15	Upstream	-0.660067	0.00287295	Pop_G10G048580_R63	Downstream	0.746	0.000378233
Pop_A13G009808_R10	Upstream	-0.67769	0.00199911	Pop_A08G063637_R6	Upstream	-0.638477	0.00434825	Pop_G10G060687_R77	Downstream	0.752412	0.000315189
Pop_G17G072843_R18	Upstream	-0.678316	0.00197268	Pop_A08G063650_R13	Upstream	0.61545	0.00655051	Pop_G10G060687_R78	Downstream	0.818896	3.23997e-05
Pop_G01G090448_R1	Upstream	-0.678585	0.00196141	Pop_A08G063767_R9	Upstream	-0.661383	0.00279841	Pop_G10G064572_R68	Downstream	0.631191	0.00496715
Pop_G11G070042_R11	Upstream	-0.678644	0.00195894	Pop_A08G063930_R14	Upstream	-0.607368	0.00750942	Pop_G10G064582_R74	Downstream	0.612457	0.00689325
Pop_A03G019843_R10	Upstream	-0.678658	0.00195836	Pop_A08G063992_R13	Upstream	0.608971	0.0073107	Pop_G11G070043_R80	Downstream	-0.690473	0.00151365
Pop_G01G067461_R2	Upstream	-0.67866	0.00195826	Pop_A08G086500_R14	Upstream	0.886366	9.73157e-07	Pop_G11G070129_R77	Downstream	0.671056	0.00229779
Pop_A17G021121_R17	Upstream	-0.67872	0.00195574	Pop_A09G014383_R4	Upstream	0.696036	0.00133533	Pop_G11G070139_R80	Downstream	0.628041	0.00525603
Pop_A16G025233_R2	Upstream	-0.679255	0.00193354	Pop_A09G014416_R3	Upstream	0.657235	0.00303891	Pop_G11G070147_R62	Downstream	-0.605604	0.00773308
Pop_G04G079210_R2	Upstream	-0.679651	0.00191723	Pop_A09G014459_R7	Upstream	-0.636458	0.00451311	Pop_G11G070152_R80	Downstream	0.771537	0.000176953
Pop_G09G027704_R11	Upstream	-0.679786	0.00191171	Pop_A09G015401_R18	Upstream	-0.75898	0.000260024	Pop_G11G070154_R67	Downstream	-0.632722	0.00483153
Pop_A15G064228_R7	Upstream	-0.680623	0.0018777	Pop_A09G015402_R11	Upstream	-0.759793	0.000253794	Pop_G11G070162_R71	Downstream	-0.761664	0.000239946
Pop_G06G076137_R1	Upstream	-0.680641	0.00187698	Pop_A09G026554_R16	Upstream	0.640393	0.00419643	Pop_G11G077706_R77	Downstream	0.600507	0.00840969
Pop_A15G017164_R9	Upstream	-0.681021	0.00186172	Pop_A09G026619_R12	Upstream	-0.67419	0.00215241	Pop_G11G077747_R79	Downstream	0.688615	0.00157741
Pop_A06G061517_R4	Upstream	-0.681056	0.0018603	Pop_A09G026633_R8	Upstream	-0.620247	0.00602995	Pop_G11G077750_R77	Downstream	0.705834	0.00106366
Pop_G17G021223_R14	Upstream	-0.681699	0.0018347	Pop_A09G026666_R17	Upstream	0.626737	0.00537954	Pop_G11G077770_R77	Downstream	0.692867	0.00143464
Pop_A11G091284_R8	Upstream	-0.681702	0.0018346	Pop_A09G026785_R20	Upstream	-0.661325	0.00280164	Pop_G11G077771_R66	Downstream	-0.808639	4.86356e-05
Pop_A18G018861_R5	Upstream	-0.681992	0.00182314	Pop_A09G028874_R6	Upstream	0.633727	0.0047441	Pop_G11G077816_R63	Downstream	0.724372	0.000674452
Pop_G18G078708_R1	Upstream	-0.682219	0.00181423	Pop_A09G028885_R16	Upstream	0.743252	0.000408323	Pop_G11G077888_R70	Downstream	0.76932	0.000189718
Pop_A12G007879_R9	Upstream	-0.68242	0.00180636	Pop_A09G028898_R1	Upstream	0.620959	0.00595561	Pop_G11G077902_R64	Downstream	0.844922	1.02158e-05
Pop_A09G028936_R10	Upstream	-0.682426	0.00180612	Pop_A09G028923_R5	Upstream	0.643767	0.0039396	Pop_G11G078889_R71	Downstream	0.657004	0.0030528
Pop_A17G052659_R18	Upstream	-0.682696	0.0017956	Pop_A09G028936_R6	Upstream	-0.616688	0.00641275	Pop_G12G008085_R79	Downstream	-0.756621	0.000278813
Pop_A04G030615_R7	Upstream	-0.682735	0.00179409	Pop_A09G028955_R1	Upstream	-0.658072	0.00298905	Pop_G12G008862_R76	Downstream	0.672194	0.00224408
Pop_A08G063469_R12	Upstream	-0.682995	0.00178404	Pop_A09G029062_R16	Upstream	0.672991	0.00220712	Pop_G12G008888_R79	Downstream	0.824027	2.61918e-05
Pop_G14G089141_R1	Upstream	-0.683179	0.00177694	Pop_A09G033791_R20	Upstream	0.634465	0.00468075	Pop_G12G008943_R73	Downstream	-0.631696	0.00492203
Pop_G10G007208_R16	Upstream	-0.683475	0.00176556	Pop_A09G033806_R9	Upstream	0.61889	0.0061736	Pop_G12G009044_R62	Downstream	0.715968	0.000832722
Pop_G17G027403_R9	Upstream	-0.683662	0.00175838	Pop_A09G033806_R10	Upstream	-0.633247	0.00478568	Pop_G12G009063_R71	Downstream	-0.629864	0.00508721
Pop_A05G073228_R7	Upstream	-0.684163	0.00173934	Pop_A09G033823_R14	Upstream	-0.782747	0.000122944	Pop_G12G011618_R79	Downstream	0.842529	1.14556e-05
Pop_A12G019383_R16	Upstream	-0.68453	0.00172551	Pop_A09G059498_R4	Upstream	-0.640354	0.00419947	Pop_G12G035109_R64	Downstream	0.603707	0.00797951
Pop_G13G024428_R19	Upstream	-0.684583	0.00172349	Pop_A09G059510_R8	Upstream	-0.698902	0.00125051	Pop_G12G050678_R64	Downstream	0.811517	4.3503e-05
Pop_A03G080605_R10	Upstream	-0.684847	0.00171361	Pop_A09G059586_R2	Upstream	-0.716346	0.000824999	Pop_G12G050678_R70	Downstream	0.820917	2.98202e-05
Pop_A02G012468_R2	Upstream	-0.684894	0.00171186	Pop_A09G076696_R8	Upstream	-0.74915	0.000346059	Pop_G12G050678_R71	Downstream	0.664066	0.00265134
Pop_G04G066671_R14	Upstream	-0.685504	0.0016892	Pop_A09G076701_R7	Upstream	-0.721409	0.000727097	Pop_G12G050763_R65	Downstream	0.631636	0.00492739
Pop_G05G032790_R2	Upstream	-0.685731	0.00168083	Pop_A09G076966_R14	Upstream	-0.618713	0.00619258	Pop_G12G050763_R66	Downstream	0.791348	9.16399e-05
Pop_G09G014137_R6	Upstream	-0.685748	0.0016802	Pop_A09G077090_R17	Upstream	0.600822	0.00836652	Pop_G12G050774_R73	Downstream	-0.605685	0.00772265
Pop_G06G003406_R10	Upstream	-0.68598	0.00167166	Pop_A09G077128_R15	Upstream	0.610052	0.00717916	Pop_G12G050861_R78	Downstream	0.717707	0.000797655
Pop_A14G044995_R3	Upstream	-0.686592	0.00164939	Pop_A09G083612_R13	Upstream	-0.638131	0.00437619	Pop_G12G050895_R64	Downstream	-0.70474	0.00109151
Pop_G04G028122_R3	Upstream	-0.686945	0.00163663	Pop_A09G083625_R4	Upstream	0.636864	0.00447949	Pop_G12G068243_R78	Downstream	-0.630728	0.00500881
Pop_G01G075478_R6	Upstream	-0.687298	0.00162398	Pop_A09G083656_R2	Upstream	0.808502	4.88924e-05	Pop_G12G068268_R63	Downstream	0.650234	0.0034832
Pop_A12G067104_R18	Upstream	-0.687352	0.00162203	Pop_A09G083700_R5	Upstream	-0.622809	0.00576593	Pop_G12G068283_R68	Downstream	0.816883	3.51571e-05
Pop_A01G058923_R7	Upstream	-0.687375	0.0016212	Pop_A10G001092_R14	Upstream	0.733063	0.000538048	Pop_G12G068285_R65	Downstream	-0.633437	0.00476914
Pop_A02G088743_R2	Upstream	-0.687609	0.00161287	Pop_A10G001103_R11	Upstream	-0.634228	0.00470104	Pop_G12G068285_R71	Downstream	-0.649295	0.00354667
Pop_A06G062256_R18	Upstream	-0.688044	0.00159746	Pop_A10G001115_R20	Upstream	0.667743	0.00246016	Pop_G12G068293_R64	Downstream	0.660216	0.00286442
Pop_G06G034834_R15	Upstream	-0.688072	0.00159648	Pop_A10G001156_R19	Upstream	-0.744152	0.000398255	Pop_G12G068299_R74	Downstream	0.606445	0.0076257
Pop_A08G046050_R13	Upstream	-0.688659	0.00157587	Pop_A10G001261_R17	Upstream	0.757962	0.000267997	Pop_G12G068313_R62	Downstream	0.632195	0.00487789
Pop_A10G001213_R1	Upstream	-0.688768	0.00157207	Pop_A10G001286_R2	Upstream	-0.734085	0.000523653	Pop_G12G068377_R61	Downstream	0.631938	0.0049006
Pop_G04G059214_R12	Upstream	-0.688822	0.00157021	Pop_A10G001313_R4	Upstream	-0.642303	0.00404942	Pop_G12G068377_R67	Downstream	0.631818	0.00491121
Pop_A03G050329_R4	Upstream	-0.6889	0.00156748	Pop_A10G001333_R11	Upstream	-0.791168	9.22186e-05	Pop_G12G068396_R77	Downstream	-0.611635	0.00698992
Pop_G07G062732_R6	Upstream	-0.689107	0.0015603	Pop_A10G001688_R12	Upstream	-0.619198	0.00614079	Pop_G12G068406_R76	Downstream	-0.652998	0.00330184
Pop_A06G061780_R1	Upstream	-0.689269	0.00155471	Pop_A10G001728_R5	Upstream	-0.620571	0.00599604	Pop_G12G068426_R63	Downstream	0.720154	0.000750404
Pop_G05G008295_R7	Upstream	-0.689629	0.00154234	Pop_A10G046578_R15	Upstream	-0.681054	0.00186037	Pop_G12G073658_R64	Downstream	0.62639	0.00541285
Pop_G05G090932_R1	Upstream	-0.689642	0.00154191	Pop_A10G046619_R10	Upstream	-0.671854	0.00226004	Pop_G12G076204_R78	Downstream	-0.620349	0.00601925
Pop_A18G018861_R7	Upstream	-0.690352	0.00151774	Pop_A10G046741_R2	Upstream	-0.678853	0.0019502	Pop_G12G084586_R64	Downstream	0.659774	0.00288975
Pop_A12G007845_R10	Upstream	-0.690424	0.00151531	Pop_A10G046754_R5	Upstream	-0.619097	0.00615153	Pop_G12G084609_R80	Downstream	0.655175	0.00316451
Pop_G01G090350_R8	Upstream	-0.690481	0.00151339	Pop_A10G046788_R16	Upstream	0.751139	0.000326944	Pop_G12G084761_R67	Downstream	0.622163	0.00583165
Pop_A02G005388_R11	Upstream	-0.690579	0.00151006	Pop_A10G046799_R11	Upstream	0.625418	0.0055069	Pop_G12G084761_R68	Downstream	0.736906	0.000485573
Pop_A12G073885_R5	Upstream	-0.690714	0.00150552	Pop_A10G046802_R4	Upstream	0.741958	0.000423178	Pop_G13G022217_R61	Downstream	0.862285	4.18488e-06
Pop_G14G050981_R10	Upstream	-0.691374	0.0014835	Pop_A10G046824_R14	Upstream	0.777229	0.000147457	Pop_G13G022227_R64	Downstream	0.667813	0.00245663
Pop_G18G080266_R12	Upstream	-0.691545	0.00147781	Pop_A10G046900_R8	Upstream	0.605366	0.0077636	Pop_G13G024461_R80	Downstream	-0.616857	0.00639419
Pop_A02G088719_R5	Upstream	-0.691587	0.00147646	Pop_A10G046925_R3	Upstream	-0.680281	0.00189154	Pop_G13G024473_R76	Downstream	0.827454	2.26373e-05
Pop_G13G034791_R6	Upstream	-0.691643	0.0014746	Pop_A10G046938_R11	Upstream	-0.705994	0.00105964	Pop_G13G024473_R77	Downstream	0.942307	5.14564e-09
Pop_A02G012406_R13	Upstream	-0.691765	0.00147057	Pop_A10G046967_R4	Upstream	0.695845	0.00134114	Pop_G13G024641_R79	Downstream	0.694567	0.00138062
Pop_A01G029550_R2	Upstream	-0.692313	0.00145261	Pop_A10G047032_R17	Upstream	-0.648679	0.00358877	Pop_G13G024641_R80	Downstream	0.621031	0.00594807
Pop_A06G053367_R15	Upstream	-0.692391	0.00145007	Pop_A10G047064_R3	Upstream	-0.666363	0.00253051	Pop_G13G024643_R67	Downstream	0.720005	0.000753216
Pop_A03G050258_R7	Upstream	-0.692668	0.00144108	Pop_A10G047096_R14	Upstream	-0.655529	0.00314264	Pop_G13G034742_R70	Downstream	-0.662678	0.00272661
Pop_A05G002178_R3	Upstream	-0.692701	0.00144	Pop_A10G047120_R1	Upstream	0.753547	0.000305012	Pop_G13G034767_R77	Downstream	-0.613175	0.00680975
Pop_G03G011231_R8	Upstream	-0.692938	0.00143235	Pop_A10G047125_R18	Upstream	-0.601978	0.00820971	Pop_G13G070838_R78	Downstream	-0.645715	0.00379725
Pop_A11G056715_R5	Upstream	-0.693195	0.00142409	Pop_A10G047131_R11	Upstream	-0.883812	1.15289e-06	Pop_G13G070995_R77	Downstream	-0.603641	0.00798827
Pop_A10G069579_R9	Upstream	-0.6932	0.00142391	Pop_A10G047237_R6	Upstream	-0.671574	0.0022732	Pop_G13G071034_R77	Downstream	0.654384	0.00321382
Pop_A16G025442_R9	Upstream	-0.693201	0.00142387	Pop_A10G047329_R4	Upstream	-0.633293	0.00478171	Pop_G13G071036_R79	Downstream	0.643853	0.00393325
Pop_A11G056692_R6	Upstream	-0.693271	0.00142165	Pop_A10G047386_R6	Upstream	-0.67127	0.00228762	Pop_G13G071039_R62	Downstream	0.60628	0.0076467
Pop_G02G024190_R16	Upstream	-0.693347	0.00141921	Pop_A10G047391_R4	Upstream	0.757684	0.00027021	Pop_G13G071053_R67	Downstream	-0.628228	0.00523849
Pop_G08G058150_R8	Upstream	-0.69351	0.00141401	Pop_A10G047397_R2	Upstream	-0.613242	0.00680196	Pop_G13G071114_R80	Downstream	-0.643504	0.00395913
Pop_G01G002246_R5	Upstream	-0.693623	0.00141041	Pop_A10G047422_R10	Upstream	0.75712	0.000274745	Pop_G13G071120_R72	Downstream	0.752653	0.000313005
Pop_A06G053629_R1	Upstream	-0.693806	0.00140458	Pop_A10G047667_R2	Upstream	0.714123	0.00087133	Pop_G13G071336_R77	Downstream	0.606352	0.00763759
Pop_A10G069183_R6	Upstream	-0.693815	0.0014043	Pop_A10G047704_R9	Upstream	-0.703887	0.00111363	Pop_G13G071388_R61	Downstream	0.679979	0.00190381
Pop_G06G053940_R14	Upstream	-0.693848	0.00140327	Pop_A10G047733_R11	Upstream	-0.6843	0.00173416	Pop_G13G071402_R78	Downstream	-0.6436	0.003952
Pop_G19G084141_R3	Upstream	-0.694527	0.00138189	Pop_A10G048432_R14	Upstream	0.689616	0.0015428	Pop_G13G071402_R80	Downstream	-0.678478	0.00196587
Pop_G07G052111_R8	Upstream	-0.695745	0.00134421	Pop_A10G048534_R15	Upstream	-0.657522	0.00302172	Pop_G13G071441_R70	Downstream	0.651345	0.00340937
Pop_G13G022290_R15	Upstream	-0.696056	0.00133472	Pop_A10G048619_R11	Upstream	0.770838	0.000180899	Pop_G13G071450_R69	Downstream	0.749178	0.000345775
Pop_A03G019759_R17	Upstream	-0.696189	0.00133069	Pop_A10G069041_R14	Upstream	0.951358	1.35213e-09	Pop_G13G071466_R73	Downstream	0.744581	0.00039353
Pop_G05G017681_R20	Upstream	-0.696465	0.00132235	Pop_A10G069041_R17	Upstream	0.613083	0.00682034	Pop_G13G071500_R68	Downstream	0.628143	0.00524649
Pop_A13G010066_R5	Upstream	-0.696869	0.0013102	Pop_A10G069067_R1	Upstream	-0.632399	0.00485984	Pop_G13G071517_R80	Downstream	-0.718687	0.000778452
Pop_A13G082659_R19	Upstream	-0.697494	0.00129159	Pop_A10G069127_R4	Upstream	0.667853	0.00245462	Pop_G13G071543_R76	Downstream	-0.629924	0.00508178
Pop_G18G080101_R1	Upstream	-0.697513	0.00129105	Pop_A10G069173_R7	Upstream	-0.644354	0.00389622	Pop_G13G071556_R68	Downstream	-0.648892	0.00357415
Pop_G17G015422_R1	Upstream	-0.69766	0.00128671	Pop_A10G069239_R8	Upstream	-0.702556	0.0011489	Pop_G13G072522_R67	Downstream	0.707893	0.00101287
Pop_A02G065283_R10	Upstream	-0.697984	0.00127716	Pop_A10G069421_R4	Upstream	0.684718	0.00171843	Pop_G13G072529_R69	Downstream	0.608608	0.00735531
Pop_G18G086268_R5	Upstream	-0.698691	0.00125658	Pop_A10G069494_R18	Upstream	-0.635927	0.00455724	Pop_G13G072721_R70	Downstream	-0.68093	0.00186537
Pop_A03G050154_R16	Upstream	-0.699833	0.00122392	Pop_A10G069672_R18	Upstream	0.639344	0.00427903	Pop_G13G072721_R80	Downstream	-0.615935	0.00649621
Pop_G19G009766_R9	Upstream	-0.700486	0.00120559	Pop_A11G015720_R6	Upstream	-0.613907	0.00672538	Pop_G13G072723_R64	Downstream	0.764937	0.000217255
Pop_G02G005771_R16	Upstream	-0.700581	0.00120292	Pop_A11G020346_R11	Upstream	0.609938	0.00719293	Pop_G14G000567_R63	Downstream	0.782743	0.000122963
Pop_A19G052467_R8	Upstream	-0.70065	0.00120099	Pop_A11G020347_R1	Upstream	0.623812	0.00566517	Pop_G14G000663_R74	Downstream	-0.72077	0.000738902
Pop_G06G003569_R7	Upstream	-0.700826	0.0011961	Pop_A11G021530_R10	Upstream	0.632837	0.00482144	Pop_G14G023629_R76	Downstream	0.727338	0.000624985
Pop_G14G023655_R1	Upstream	-0.700988	0.00119161	Pop_A11G021535_R4	Upstream	0.794089	8.32101e-05	Pop_G14G023680_R65	Downstream	-0.637568	0.00442188
Pop_G01G016567_R8	Upstream	-0.70147	0.00117834	Pop_A11G021586_R11	Upstream	-0.613599	0.00676075	Pop_G14G023687_R68	Downstream	0.649652	0.00352239
Pop_G07G062590_R4	Upstream	-0.701497	0.0011776	Pop_A11G021654_R6	Upstream	-0.611159	0.00704635	Pop_G14G044127_R67	Downstream	0.659749	0.00289119
Pop_A03G049685_R6	Upstream	-0.702132	0.00116032	Pop_A11G021655_R8	Upstream	-0.691555	0.00147751	Pop_G14G044147_R64	Downstream	0.771882	0.000175033
Pop_A05G056123_R3	Upstream	-0.70263	0.00114691	Pop_A11G021675_R13	Upstream	-0.61691	0.00638829	Pop_G14G044147_R77	Downstream	0.778256	0.000142605
Pop_UnG035120_R14	Upstream	-0.702667	0.00114592	Pop_A11G026216_R15	Upstream	0.61717	0.0063598	Pop_G14G044211_R77	Downstream	-0.622991	0.00574753
Pop_A08G057981_R15	Upstream	-0.702848	0.00114108	Pop_A11G026216_R16	Upstream	0.698445	0.00126371	Pop_G14G044257_R78	Downstream	0.696475	0.00132203
Pop_A04G026416_R3	Upstream	-0.703761	0.00111693	Pop_A11G032608_R14	Upstream	0.625827	0.00546715	Pop_G14G044261_R80	Downstream	-0.623882	0.00565822
Pop_G16G060879_R7	Upstream	-0.704307	0.00110267	Pop_A11G032658_R1	Upstream	0.737067	0.000483471	Pop_G14G044272_R73	Downstream	0.746566	0.000372274
Pop_A10G047096_R14	Upstream	-0.704394	0.00110043	Pop_A11G032703_R10	Upstream	-0.618881	0.00617462	Pop_G14G044296_R74	Downstream	0.66593	0.00255294
Pop_A02G012289_R11	Upstream	-0.70467	0.00109332	Pop_A11G032741_R11	Upstream	-0.647586	0.00366452	Pop_G14G044315_R69	Downstream	0.788162	0.000102335
Pop_A06G053403_R10	Upstream	-0.704794	0.00109012	Pop_A11G032758_R8	Upstream	-0.646511	0.00374029	Pop_G14G044332_R80	Downstream	0.60371	0.00797912
Pop_G03G000925_R7	Upstream	-0.705195	0.00107985	Pop_A11G032762_R3	Upstream	0.679373	0.00192867	Pop_G14G044520_R77	Downstream	0.83427	1.67759e-05
Pop_G01G024733_R5	Upstream	-0.705675	0.00106767	Pop_A11G032762_R5	Upstream	0.681132	0.00185727	Pop_G14G044521_R63	Downstream	-0.685629	0.00168459
Pop_G03G013919_R6	Upstream	-0.705784	0.00106492	Pop_A11G056413_R17	Upstream	-0.611475	0.00700885	Pop_G14G044526_R79	Downstream	-0.657569	0.00301893
Pop_G01G013304_R12	Upstream	-0.706065	0.00105786	Pop_A11G056482_R3	Upstream	-0.800015	6.72131e-05	Pop_G14G045087_R70	Downstream	-0.639777	0.0042448
Pop_A06G061416_R5	Upstream	-0.706304	0.00105188	Pop_A11G056532_R1	Upstream	0.638132	0.0043761	Pop_G14G045108_R65	Downstream	0.807979	4.98828e-05
Pop_A15G064464_R16	Upstream	-0.706357	0.00105056	Pop_A11G056543_R11	Upstream	0.649693	0.00351965	Pop_G14G045129_R69	Downstream	0.611985	0.00694866
Pop_G02G012717_R16	Upstream	-0.706609	0.0010443	Pop_A11G056551_R16	Upstream	0.611026	0.00706222	Pop_G14G045147_R71	Downstream	0.672718	0.00221971
Pop_G09G077143_R18	Upstream	-0.707626	0.00101936	Pop_A11G056557_R8	Upstream	0.632977	0.00480922	Pop_G14G045179_R75	Downstream	0.789846	9.65563e-05
Pop_A04G026512_R3	Upstream	-0.707743	0.00101651	Pop_A11G056603_R10	Upstream	0.730787	0.000571311	Pop_G14G045228_R62	Downstream	-0.678525	0.00196391
Pop_G02G015766_R18	Upstream	-0.707906	0.00101255	Pop_A11G056658_R1	Upstream	-0.626301	0.00542133	Pop_G14G050956_R80	Downstream	0.684366	0.00173166
Pop_A01G057032_R12	Upstream	-0.707982	0.00101071	Pop_A11G056725_R4	Upstream	-0.654783	0.00318888	Pop_G14G051011_R65	Downstream	0.769673	0.000187638
Pop_A10G046789_R14	Upstream	-0.708049	0.00100911	Pop_A11G056803_R3	Upstream	-0.700015	0.00121878	Pop_G14G051174_R74	Downstream	-0.735222	0.000508014
Pop_A06G053568_R3	Upstream	-0.708148	0.00100673	Pop_A11G079002_R17	Upstream	0.643407	0.00396634	Pop_G14G077976_R79	Downstream	0.649565	0.00352831
Pop_G02G012055_R17	Upstream	-0.708604	0.000995806	Pop_A11G079019_R19	Upstream	-0.612481	0.0068905	Pop_G14G077994_R67	Downstream	0.78736	0.00010519
Pop_G03G078249_R10	Upstream	-0.708765	0.000991973	Pop_A11G079074_R13	Upstream	-0.650869	0.00344084	Pop_G14G082896_R74	Downstream	-0.647508	0.00366997
Pop_A02G005013_R7	Upstream	-0.709323	0.0009788	Pop_A11G079154_R5	Upstream	-0.649999	0.00349897	Pop_G14G082945_R61	Downstream	-0.631956	0.00489898
Pop_G10G027209_R18	Upstream	-0.711276	0.000933819	Pop_A11G086305_R15	Upstream	-0.627448	0.00531189	Pop_G14G083006_R71	Downstream	-0.604687	0.00785145
Pop_A18G013210_R1	Upstream	-0.711902	0.000919765	Pop_A11G086329_R7	Upstream	-0.730923	0.000569272	Pop_G14G088828_R73	Downstream	-0.680523	0.00188172
Pop_G14G089102_R7	Upstream	-0.713013	0.000895252	Pop_A11G091387_R17	Upstream	-0.616178	0.00646921	Pop_G14G088847_R77	Downstream	0.860904	4.51191e-06
Pop_G03G010576_R1	Upstream	-0.713261	0.000889877	Pop_A12G007844_R4	Upstream	-0.634425	0.00468418	Pop_G14G088857_R68	Downstream	0.712205	0.000913018
Pop_G01G058659_R5	Upstream	-0.713271	0.000889657	Pop_A12G007845_R10	Upstream	-0.736304	0.0004935	Pop_G14G088862_R68	Downstream	-0.707817	0.0010147
Pop_A12G073834_R18	Upstream	-0.713362	0.000887684	Pop_A12G007845_R16	Upstream	-0.61569	0.00652356	Pop_G14G088887_R65	Downstream	0.809671	4.67398e-05
Pop_G18G033727_R3	Upstream	-0.713553	0.000883542	Pop_A12G007853_R8	Upstream	-0.636487	0.00451067	Pop_G14G088898_R65	Downstream	-0.721234	0.000730319
Pop_A11G056803_R3	Upstream	-0.713603	0.000882464	Pop_A12G007867_R10	Upstream	0.629695	0.00510269	Pop_G14G088932_R70	Downstream	0.801615	6.33723e-05
Pop_G13G071170_R19	Upstream	-0.71384	0.000877374	Pop_A12G007912_R11	Upstream	0.606677	0.00759636	Pop_G14G088967_R75	Downstream	0.619158	0.00614502
Pop_G03G013929_R12	Upstream	-0.714447	0.000864441	Pop_A12G007928_R6	Upstream	0.640919	0.00415552	Pop_G14G088967_R76	Downstream	0.740972	0.000434793
Pop_A06G079432_R15	Upstream	-0.714857	0.000855795	Pop_A12G007939_R16	Upstream	0.613609	0.00675963	Pop_G14G088967_R78	Downstream	0.60025	0.008445
Pop_G03G013545_R8	Upstream	-0.71486	0.000855729	Pop_A12G007951_R6	Upstream	-0.684614	0.00172235	Pop_G14G089045_R79	Downstream	-0.665693	0.0025653
Pop_G10G006142_R19	Upstream	-0.714951	0.000853823	Pop_A12G007963_R15	Upstream	0.688788	0.0015714	Pop_G14G089093_R78	Downstream	0.624147	0.00563184
Pop_A08G046263_R5	Upstream	-0.715094	0.000850833	Pop_A12G008006_R8	Upstream	-0.663954	0.00265734	Pop_G15G015219_R61	Downstream	0.888567	8.38221e-07
Pop_A01G003988_R5	Upstream	-0.715286	0.00084683	Pop_A12G008033_R1	Upstream	-0.682489	0.00180368	Pop_G15G017307_R78	Downstream	-0.69996	0.00122034
Pop_G11G070360_R5	Upstream	-0.715303	0.000846471	Pop_A12G019224_R8	Upstream	-0.68845	0.00158318	Pop_G15G017317_R79	Downstream	-0.77289	0.000169527
Pop_G06G051648_R10	Upstream	-0.715344	0.000845623	Pop_A12G019226_R19	Upstream	0.70155	0.00117614	Pop_G15G017410_R77	Downstream	0.736207	0.000494787
Pop_G19G000516_R4	Upstream	-0.71548	0.000842795	Pop_A12G019236_R14	Upstream	0.675197	0.00210734	Pop_G15G017411_R76	Downstream	0.732604	0.000544633
Pop_A01G003812_R3	Upstream	-0.715788	0.000836435	Pop_A12G019257_R12	Upstream	0.641771	0.0040899	Pop_G15G034029_R62	Downstream	0.678595	0.00196099
Pop_A17G081491_R11	Upstream	-0.716091	0.000830198	Pop_A12G019264_R13	Upstream	-0.749	0.000347533	Pop_G15G034029_R63	Downstream	0.807649	5.05162e-05
Pop_A11G079074_R15	Upstream	-0.716122	0.000829567	Pop_A12G019265_R17	Upstream	0.617384	0.00633637	Pop_G15G034029_R66	Downstream	0.681516	0.00184196
Pop_A04G018176_R13	Upstream	-0.716156	0.000828871	Pop_A12G019297_R6	Upstream	-0.679876	0.00190803	Pop_G15G034029_R68	Downstream	0.649934	0.00350338
Pop_UnG069979_R2	Upstream	-0.71651	0.000821666	Pop_A12G019305_R5	Upstream	0.620533	0.00599999	Pop_G15G034029_R69	Downstream	0.626273	0.0054241
Pop_A02G005134_R4	Upstream	-0.716653	0.000818773	Pop_A12G019330_R1	Upstream	-0.612157	0.00692848	Pop_G15G034029_R70	Downstream	0.603007	0.00807214
Pop_A03G049781_R10	Upstream	-0.716794	0.000815909	Pop_A12G019335_R4	Upstream	-0.687476	0.00161762	Pop_G15G034029_R78	Downstream	0.844247	1.05532e-05
Pop_A19G052365_R14	Upstream	-0.716937	0.000813034	Pop_A12G019342_R12	Upstream	-0.627133	0.0053418	Pop_G15G034958_R77	Downstream	0.625196	0.00552856
Pop_A14G044905_R7	Upstream	-0.717105	0.000809655	Pop_A12G019363_R8	Upstream	0.62695	0.0053592	Pop_G15G048720_R76	Downstream	-0.671545	0.00227457
Pop_G15G074696_R15	Upstream	-0.717239	0.000806975	Pop_A12G019376_R1	Upstream	0.618004	0.00626899	Pop_G15G048744_R71	Downstream	-0.695247	0.00135949
Pop_A14G000698_R9	Upstream	-0.717275	0.000806264	Pop_A12G019376_R20	Upstream	0.662059	0.00276069	Pop_G15G048791_R68	Downstream	-0.635719	0.00457464
Pop_G02G065913_R11	Upstream	-0.717582	0.000800139	Pop_A12G019391_R8	Upstream	-0.762954	0.000230773	Pop_G15G048791_R77	Downstream	-0.719442	0.000763913
Pop_A18G012989_R9	Upstream	-0.717991	0.000792045	Pop_A12G019392_R5	Upstream	0.670136	0.00234194	Pop_G15G048867_R62	Downstream	0.671614	0.00227134
Pop_A05G002188_R5	Upstream	-0.71815	0.00078892	Pop_A12G019392_R6	Upstream	0.721863	0.000718824	Pop_G15G048876_R77	Downstream	0.675502	0.00209383
Pop_A10G047696_R2	Upstream	-0.718499	0.000782103	Pop_A12G019403_R13	Upstream	0.608032	0.00742656	Pop_G15G049210_R77	Downstream	-0.67629	0.00205932
Pop_G09G030354_R14	Upstream	-0.718788	0.000776495	Pop_A12G019429_R17	Upstream	-0.60792	0.00744055	Pop_G15G074285_R66	Downstream	-0.632683	0.00483488
Pop_G03G010471_R9	Upstream	-0.718909	0.000774153	Pop_A12G019432_R19	Upstream	-0.701417	0.0011798	Pop_G15G074303_R67	Downstream	0.638946	0.00431068
Pop_A02G012645_R6	Upstream	-0.719076	0.000770931	Pop_A12G019439_R2	Upstream	0.63496	0.00463866	Pop_G15G074303_R68	Downstream	0.750056	0.000337236
Pop_A18G013003_R7	Upstream	-0.719247	0.000767637	Pop_A12G027585_R3	Upstream	-0.604814	0.00783489	Pop_G15G074307_R79	Downstream	0.711651	0.000925382
Pop_A16G017563_R3	Upstream	-0.71939	0.000764915	Pop_A12G067917_R8	Upstream	0.62287	0.00575975	Pop_G15G074329_R61	Downstream	-0.724362	0.000674623
Pop_A02G088533_R7	Upstream	-0.719453	0.000763701	Pop_A12G067918_R12	Upstream	-0.654224	0.00322393	Pop_G15G074348_R79	Downstream	-0.720791	0.000738513
Pop_UnG037438_R5	Upstream	-0.719897	0.000755267	Pop_A12G067947_R1	Upstream	-0.787341	0.000105257	Pop_G15G074400_R73	Downstream	-0.711837	0.000921218
Pop_A11G079002_R18	Upstream	-0.72066	0.000740939	Pop_A12G067947_R20	Upstream	-0.727816	0.000617304	Pop_G15G074403_R65	Downstream	0.781435	0.000128437
Pop_A19G080742_R2	Upstream	-0.720682	0.000740525	Pop_A12G067956_R5	Upstream	-0.708666	0.00099433	Pop_G15G074403_R76	Downstream	0.746504	0.000372922
Pop_A17G084946_R16	Upstream	-0.721024	0.000734192	Pop_A12G067978_R8	Upstream	-0.61716	0.00636086	Pop_G15G074464_R80	Downstream	-0.61707	0.0063707
Pop_G14G044302_R11	Upstream	-0.723294	0.00069322	Pop_A12G068026_R8	Upstream	-0.610724	0.00709831	Pop_G15G074505_R66	Downstream	0.61741	0.00633359
Pop_G09G031767_R12	Upstream	-0.723676	0.000686531	Pop_A12G068032_R17	Upstream	0.631323	0.00495535	Pop_G15G074582_R69	Downstream	0.652903	0.00330795
Pop_G17G025827_R19	Upstream	-0.724704	0.000668769	Pop_A12G068063_R1	Upstream	0.702995	0.00113716	Pop_G15G074676_R62	Downstream	0.659445	0.00290874
Pop_A14G000387_R10	Upstream	-0.72496	0.000664394	Pop_A12G068069_R12	Upstream	0.614528	0.00665455	Pop_G15G084474_R62	Downstream	-0.607191	0.00753163
Pop_A12G027550_R18	Upstream	-0.725228	0.000659861	Pop_A12G068080_R14	Upstream	-0.64025	0.00420763	Pop_G15G084519_R73	Downstream	0.744472	0.000394727
Pop_G04G066619_R8	Upstream	-0.726089	0.000645442	Pop_A12G068081_R14	Upstream	-0.617661	0.00630615	Pop_G16G016127_R67	Downstream	0.69013	0.00152525
Pop_G08G058404_R3	Upstream	-0.726285	0.000642192	Pop_A12G068111_R6	Upstream	-0.635158	0.00462187	Pop_G16G016127_R69	Downstream	0.734564	0.000517019
Pop_A05G057127_R10	Upstream	-0.726307	0.000641832	Pop_A12G068141_R17	Upstream	-0.612762	0.00685768	Pop_G16G016302_R79	Downstream	-0.808296	4.92808e-05
Pop_A10G047509_R13	Upstream	-0.72656	0.000637663	Pop_A12G068210_R18	Upstream	-0.661191	0.00280919	Pop_G16G016304_R65	Downstream	0.614446	0.00666388
Pop_A01G010355_R1	Upstream	-0.72693	0.000631613	Pop_A12G073695_R12	Upstream	-0.637936	0.00439193	Pop_G16G016373_R64	Downstream	0.690452	0.00151434
Pop_G15G017359_R6	Upstream	-0.728382	0.000608319	Pop_A12G073790_R8	Upstream	0.6413	0.00412609	Pop_G16G016373_R77	Downstream	-0.604796	0.00783724
Pop_A01G024921_R7	Upstream	-0.729322	0.00059362	Pop_A12G073836_R15	Upstream	0.607365	0.00750977	Pop_G16G016375_R75	Downstream	0.640132	0.00421681
Pop_A09G076814_R4	Upstream	-0.729777	0.000586611	Pop_A12G073873_R16	Upstream	0.660264	0.00286166	Pop_G16G016409_R64	Downstream	0.656178	0.00310284
Pop_G16G068512_R8	Upstream	-0.730076	0.000582042	Pop_A12G073874_R18	Upstream	0.789948	9.62184e-05	Pop_G16G025182_R65	Downstream	0.67237	0.00223586
Pop_G08G064165_R11	Upstream	-0.730268	0.000579128	Pop_A12G073876_R18	Upstream	-0.677352	0.00201352	Pop_G16G025253_R69	Downstream	0.73776	0.000474515
Pop_A02G066110_R10	Upstream	-0.730529	0.000575192	Pop_A13G009808_R10	Upstream	-0.620243	0.00603032	Pop_G16G025255_R73	Downstream	0.872603	2.32186e-06
Pop_A18G018596_R19	Upstream	-0.730709	0.000572481	Pop_A13G009809_R11	Upstream	-0.602108	0.00819223	Pop_G16G025375_R68	Downstream	0.84399	1.06841e-05
Pop_G18G083260_R13	Upstream	-0.731147	0.000565936	Pop_A13G009993_R18	Upstream	-0.620069	0.00604858	Pop_G16G025588_R64	Downstream	0.661781	0.00277616
Pop_G01G067776_R5	Upstream	-0.731162	0.000565717	Pop_A13G010003_R2	Upstream	-0.622069	0.00584121	Pop_G16G025642_R78	Downstream	0.640094	0.00421985
Pop_G03G001014_R15	Upstream	-0.732334	0.000548527	Pop_A13G010016_R6	Upstream	-0.663171	0.00269967	Pop_G16G035675_R64	Downstream	0.921123	5.86951e-08
Pop_A09G026715_R14	Upstream	-0.732631	0.000544241	Pop_A13G010066_R6	Upstream	-0.649371	0.00354144	Pop_G16G035732_R68	Downstream	0.684375	0.00173132
Pop_A03G019809_R13	Upstream	-0.733339	0.000534132	Pop_A13G010096_R6	Upstream	-0.601222	0.008312	Pop_G16G035732_R71	Downstream	0.757141	0.000274575
Pop_G09G077515_R4	Upstream	-0.734763	0.000514277	Pop_A13G011483_R11	Upstream	0.662758	0.00272221	Pop_G16G035732_R72	Downstream	0.725729	0.000651429
Pop_A15G017130_R14	Upstream	-0.734875	0.000512743	Pop_A13G031120_R8	Upstream	-0.687372	0.00162131	Pop_G16G057554_R70	Downstream	-0.895863	4.99337e-07
Pop_A09G077090_R16	Upstream	-0.73518	0.00050859	Pop_A13G031189_R3	Upstream	0.676008	0.0020716	Pop_G16G057570_R62	Downstream	0.628624	0.00520155
Pop_G19G009757_R1	Upstream	-0.73613	0.000495807	Pop_A13G031215_R14	Upstream	0.630289	0.00504851	Pop_G16G060801_R73	Downstream	-0.759943	0.000252659
Pop_A08G063898_R11	Upstream	-0.736196	0.000494936	Pop_A13G031218_R18	Upstream	0.744766	0.000391514	Pop_G16G060821_R73	Downstream	0.682879	0.00178852
Pop_G09G077546_R5	Upstream	-0.736649	0.000488941	Pop_A13G031253_R14	Upstream	-0.616309	0.00645465	Pop_G16G060823_R70	Downstream	-0.651849	0.00337628
Pop_A19G055110_R4	Upstream	-0.736744	0.000487698	Pop_A13G032423_R15	Upstream	-0.691528	0.0014784	Pop_G16G060855_R62	Downstream	0.601332	0.00829703
Pop_G01G013390_R1	Upstream	-0.736879	0.000485927	Pop_A13G032427_R1	Upstream	0.600192	0.00845307	Pop_G16G060855_R65	Downstream	0.678092	0.00198208
Pop_G05G085129_R13	Upstream	-0.737052	0.000483672	Pop_A13G032445_R16	Upstream	0.71737	0.000804367	Pop_G16G060860_R67	Downstream	0.617635	0.00630901
Pop_A15G064435_R9	Upstream	-0.737305	0.000480378	Pop_A13G032481_R18	Upstream	0.639262	0.00428549	Pop_G16G060894_R71	Downstream	-0.605502	0.0077461
Pop_A12G081638_R15	Upstream	-0.73865	0.000463213	Pop_A13G054023_R14	Upstream	-0.692528	0.0014456	Pop_G16G060906_R67	Downstream	0.643873	0.00393174
Pop_G06G051356_R8	Upstream	-0.738724	0.00046229	Pop_A13G054109_R16	Upstream	-0.602701	0.0081128	Pop_G16G060914_R79	Downstream	0.656713	0.00307035
Pop_G03G013964_R13	Upstream	-0.738732	0.000462184	Pop_A13G054152_R8	Upstream	-0.711975	0.000918145	Pop_G16G068525_R73	Downstream	-0.604929	0.00782
Pop_G06G051971_R6	Upstream	-0.73916	0.000456841	Pop_A13G054160_R9	Upstream	0.619188	0.00614187	Pop_G16G068539_R65	Downstream	0.64564	0.00380262
Pop_G05G091024_R4	Upstream	-0.739384	0.000454073	Pop_A13G054279_R5	Upstream	-0.670656	0.00231691	Pop_G16G068539_R72	Downstream	0.602321	0.00816364
Pop_G13G071412_R4	Upstream	-0.73991	0.000447613	Pop_A13G054296_R17	Upstream	0.632577	0.00484421	Pop_G16G068558_R73	Downstream	0.770936	0.000180341
Pop_G09G014050_R9	Upstream	-0.74036	0.00044214	Pop_A13G074159_R4	Upstream	-0.743083	0.000410239	Pop_G16G068617_R69	Downstream	0.703027	0.00113631
Pop_G18G078637_R13	Upstream	-0.740453	0.000441019	Pop_A13G074160_R9	Upstream	0.602892	0.0080873	Pop_G16G068617_R70	Downstream	0.720195	0.000749644
Pop_G02G005622_R18	Upstream	-0.740577	0.000439523	Pop_A13G074175_R5	Upstream	0.65093	0.0034368	Pop_G16G068651_R63	Downstream	-0.660752	0.00283394
Pop_G02G012088_R8	Upstream	-0.740959	0.000434949	Pop_A13G074186_R4	Upstream	-0.62319	0.00572751	Pop_G16G068688_R69	Downstream	-0.668881	0.00240335
Pop_A05G071720_R16	Upstream	-0.742213	0.000420211	Pop_A13G082532_R17	Upstream	-0.622873	0.00575946	Pop_G16G068690_R74	Downstream	-0.717575	0.00080028
Pop_G12G076221_R9	Upstream	-0.742356	0.000418567	Pop_A13G082560_R3	Upstream	-0.633752	0.00474193	Pop_G16G068702_R78	Downstream	0.614653	0.00664036
Pop_G02G015995_R15	Upstream	-0.742367	0.000418441	Pop_A13G082577_R6	Upstream	-0.610187	0.00716285	Pop_G16G068751_R64	Downstream	0.717849	0.000794858
Pop_G08G082281_R10	Upstream	-0.742855	0.000412835	Pop_A13G082674_R15	Upstream	-0.686667	0.00164665	Pop_G16G068846_R68	Downstream	0.601474	0.00827781
Pop_G05G072343_R5	Upstream	-0.742903	0.000412284	Pop_A13G082718_R7	Upstream	-0.65138	0.00340703	Pop_G17G021018_R62	Downstream	0.868651	2.92642e-06
Pop_G10G060687_R16	Upstream	-0.743038	0.000410749	Pop_A13G082741_R4	Upstream	-0.698271	0.00126877	Pop_G17G021049_R73	Downstream	-0.671205	0.00229069
Pop_G13G071402_R13	Upstream	-0.743261	0.000408228	Pop_A13G082764_R14	Upstream	-0.611056	0.00705861	Pop_G17G021071_R68	Downstream	0.632545	0.00484704
Pop_G01G075599_R4	Upstream	-0.743693	0.000403368	Pop_A14G000022_R6	Upstream	-0.60364	0.0079883	Pop_G17G021173_R79	Downstream	-0.691582	0.0014766
Pop_G18G080168_R5	Upstream	-0.744119	0.000398626	Pop_A14G000023_R17	Upstream	0.643791	0.00393778	Pop_G17G021258_R67	Downstream	0.867271	3.16714e-06
Pop_G01G059001_R9	Upstream	-0.744214	0.000397572	Pop_A14G000286_R6	Upstream	-0.678431	0.00196786	Pop_G17G025718_R74	Downstream	0.667901	0.00245221
Pop_G05G057493_R4	Upstream	-0.744589	0.000393441	Pop_A14G000353_R3	Upstream	-0.774889	0.000159034	Pop_G17G025770_R77	Downstream	-0.641821	0.00408609
Pop_G11G077690_R5	Upstream	-0.744696	0.000392273	Pop_A14G000405_R13	Upstream	-0.792225	8.88678e-05	Pop_G17G025770_R78	Downstream	-0.634613	0.00466815
Pop_A08G046010_R16	Upstream	-0.745509	0.000383469	Pop_A14G000412_R5	Upstream	-0.614649	0.00664085	Pop_G17G025788_R68	Downstream	0.621327	0.00591747
Pop_A05G071624_R4	Upstream	-0.745625	0.000382224	Pop_A14G029731_R10	Upstream	-0.636296	0.00452648	Pop_G17G027410_R73	Downstream	0.681005	0.00186237
Pop_G08G082369_R14	Upstream	-0.746182	0.000376313	Pop_A14G029812_R2	Upstream	0.660937	0.00282346	Pop_G17G027411_R69	Downstream	-0.609179	0.0072853
Pop_A06G061565_R14	Upstream	-0.746277	0.000375312	Pop_A14G029822_R9	Upstream	0.893371	5.9846e-07	Pop_G17G027411_R70	Downstream	-0.716313	0.000825679
Pop_G08G058556_R9	Upstream	-0.746687	0.000371008	Pop_A14G044039_R9	Upstream	0.72387	0.000683143	Pop_G17G031467_R64	Downstream	0.673264	0.00219453
Pop_A01G024820_R15	Upstream	-0.747556	0.000362034	Pop_A14G044659_R15	Upstream	-0.625703	0.00547913	Pop_G17G031467_R65	Downstream	0.636135	0.00453991
Pop_G02G024194_R10	Upstream	-0.749123	0.000346326	Pop_A14G044670_R17	Upstream	0.614535	0.00665377	Pop_G17G031470_R78	Downstream	-0.606297	0.0076446
Pop_G03G010658_R9	Upstream	-0.750159	0.000336251	Pop_A14G044701_R8	Upstream	0.600746	0.00837696	Pop_G17G031494_R80	Downstream	-0.645081	0.00384311
Pop_G10G027066_R3	Upstream	-0.750357	0.000334349	Pop_A14G044717_R19	Upstream	0.664662	0.00261951	Pop_G17G033215_R78	Downstream	0.811348	4.37913e-05
Pop_UnG088782_R14	Upstream	-0.75244	0.000314939	Pop_A14G044728_R6	Upstream	0.69976	0.001226	Pop_G17G033234_R79	Downstream	0.649301	0.00354622
Pop_A18G018938_R10	Upstream	-0.752796	0.00031171	Pop_A14G044789_R2	Upstream	0.655727	0.00313046	Pop_G17G033250_R69	Downstream	0.754801	0.00029408
Pop_G07G032565_R3	Upstream	-0.753391	0.000306388	Pop_A14G044951_R17	Upstream	0.640331	0.00420128	Pop_G17G033276_R77	Downstream	0.656453	0.00308607
Pop_G11G070446_R5	Upstream	-0.753407	0.000306249	Pop_A14G044966_R19	Upstream	0.761797	0.000238988	Pop_G17G033285_R67	Downstream	-0.606241	0.00765171
Pop_A16G033753_R17	Upstream	-0.754572	0.000296049	Pop_A14G044967_R18	Upstream	0.859503	4.86603e-06	Pop_G17G066995_R65	Downstream	0.70846	0.00099926
Pop_G05G057457_R11	Upstream	-0.754619	0.000295651	Pop_A14G044988_R10	Upstream	-0.697492	0.00129166	Pop_G17G066995_R66	Downstream	0.785753	0.000111108
Pop_A13G010103_R18	Upstream	-0.754861	0.000293565	Pop_A14G045001_R13	Upstream	0.63293	0.00481333	Pop_G17G066997_R76	Downstream	-0.730782	0.000571385
Pop_UnG068479_R8	Upstream	-0.756014	0.000283828	Pop_A14G045265_R14	Upstream	-0.61481	0.00662261	Pop_G17G067031_R78	Downstream	-0.636942	0.0044731
Pop_A05G073202_R10	Upstream	-0.75794	0.00026817	Pop_A14G045281_R11	Upstream	0.613355	0.00678887	Pop_G17G067074_R78	Downstream	-0.633196	0.00479007
Pop_A17G081258_R7	Upstream	-0.758289	0.000265415	Pop_A14G045286_R2	Upstream	0.641467	0.00411324	Pop_G17G072796_R79	Downstream	0.601111	0.00832705
Pop_G09G027788_R12	Upstream	-0.758979	0.00026003	Pop_A14G045377_R10	Upstream	-0.634803	0.00465193	Pop_G17G081533_R66	Downstream	0.659986	0.00287757
Pop_A01G054561_R8	Upstream	-0.759626	0.000255066	Pop_A14G045449_R3	Upstream	-0.627416	0.00531491	Pop_G17G081551_R65	Downstream	-0.630484	0.00503081
Pop_UnG036248_R7	Upstream	-0.761079	0.000244208	Pop_A14G045458_R4	Upstream	0.663468	0.00268357	Pop_G17G084843_R79	Downstream	0.62298	0.00574868
Pop_A10G047563_R10	Upstream	-0.761445	0.000241537	Pop_A14G045458_R12	Upstream	0.65179	0.00338013	Pop_G17G085021_R79	Downstream	0.679924	0.00190608
Pop_G04G066652_R18	Upstream	-0.763384	0.000227783	Pop_A14G045469_R1	Upstream	0.693714	0.00140753	Pop_G17G086902_R72	Downstream	-0.618364	0.00623011
Pop_A11G021701_R6	Upstream	-0.763397	0.000227697	Pop_A14G045481_R12	Upstream	0.616833	0.00639677	Pop_G17G086985_R62	Downstream	0.721689	0.000721989
Pop_G01G067818_R13	Upstream	-0.763835	0.000224684	Pop_A14G045504_R16	Upstream	0.830892	1.94937e-05	Pop_G18G018647_R77	Downstream	0.604991	0.00781199
Pop_G06G003126_R10	Upstream	-0.768392	0.000195286	Pop_A14G045544_R17	Upstream	-0.669036	0.00239568	Pop_G18G018647_R80	Downstream	0.877866	1.68551e-06
Pop_A19G052420_R3	Upstream	-0.76897	0.000191803	Pop_A14G045544_R18	Upstream	-0.611974	0.00694995	Pop_G18G019080_R66	Downstream	0.602117	0.00819104
Pop_G01G075717_R11	Upstream	-0.770749	0.000181404	Pop_A14G045585_R7	Upstream	-0.60663	0.00760231	Pop_G18G019163_R68	Downstream	0.642521	0.0040329
Pop_G14G045180_R20	Upstream	-0.771539	0.000176943	Pop_A14G045703_R5	Upstream	0.677424	0.00201042	Pop_G18G019165_R68	Downstream	0.824228	2.59711e-05
Pop_G03G000925_R8	Upstream	-0.772515	0.00017156	Pop_A14G045728_R9	Upstream	0.609855	0.00720302	Pop_G18G033675_R69	Downstream	-0.689067	0.00156171
Pop_A17G081308_R10	Upstream	-0.772818	0.000169916	Pop_A14G045749_R6	Upstream	0.605595	0.00773415	Pop_G18G033689_R74	Downstream	0.632153	0.00488156
Pop_G03G021307_R7	Upstream	-0.773541	0.000166046	Pop_A14G090667_R15	Upstream	-0.608682	0.00734617	Pop_G18G033735_R64	Downstream	0.787852	0.000103431
Pop_G01G058904_R6	Upstream	-0.774791	0.000159535	Pop_A14G090722_R18	Upstream	0.609139	0.00729009	Pop_G18G033735_R65	Downstream	0.724921	0.000665054
Pop_A08G046068_R18	Upstream	-0.774996	0.000158492	Pop_A15G014718_R4	Upstream	-0.684097	0.00174185	Pop_G18G033735_R78	Downstream	0.843919	1.0721e-05
Pop_G01G035891_R17	Upstream	-0.77552	0.000155838	Pop_A15G017067_R13	Upstream	-0.622809	0.00576599	Pop_G18G033737_R63	Downstream	0.789796	9.67254e-05
Pop_A13G009917_R1	Upstream	-0.778134	0.000143173	Pop_A15G017068_R10	Upstream	-0.608928	0.00731596	Pop_G18G033737_R65	Downstream	0.751472	0.000323837
Pop_G06G003478_R7	Upstream	-0.778924	0.000139521	Pop_A15G017071_R2	Upstream	-0.645935	0.00378147	Pop_G18G078439_R76	Downstream	0.726632	0.000636473
Pop_G10G007221_R12	Upstream	-0.779439	0.000137186	Pop_A15G017079_R13	Upstream	-0.671563	0.00227372	Pop_G18G078629_R74	Downstream	0.737233	0.000481313
Pop_A10G048556_R9	Upstream	-0.780915	0.000130669	Pop_A15G017119_R12	Upstream	-0.616663	0.0064155	Pop_G18G078629_R75	Downstream	0.675146	0.00210958
Pop_A14G044691_R2	Upstream	-0.781909	0.000126428	Pop_A15G017167_R17	Upstream	-0.740936	0.00043522	Pop_G18G078686_R75	Downstream	0.860277	4.66754e-06
Pop_A09G076741_R6	Upstream	-0.782061	0.000125789	Pop_A15G017174_R13	Upstream	-0.657346	0.00303222	Pop_G18G078686_R76	Downstream	0.708185	0.00100584
Pop_G18G019117_R3	Upstream	-0.782741	0.000122971	Pop_A15G017221_R10	Upstream	0.814444	3.87643e-05	Pop_G18G078687_R74	Downstream	0.62037	0.00601703
Pop_A08G046116_R6	Upstream	-0.782755	0.000122913	Pop_A15G017237_R16	Upstream	-0.617742	0.00629741	Pop_G18G080270_R67	Downstream	-0.687983	0.00159961
Pop_G03G078156_R17	Upstream	-0.783001	0.000121906	Pop_A15G017274_R8	Upstream	-0.644349	0.00389662	Pop_G18G080304_R64	Downstream	-0.647546	0.0036673
Pop_G18G033741_R11	Upstream	-0.787692	0.000104001	Pop_A15G048981_R5	Upstream	0.665435	0.00257875	Pop_G18G080304_R66	Downstream	-0.702783	0.00114281
Pop_A01G080022_R3	Upstream	-0.788791	0.000100145	Pop_A15G048992_R10	Upstream	-0.774468	0.000161197	Pop_G18G083228_R76	Downstream	0.615997	0.00648934
Pop_A19G052988_R4	Upstream	-0.788798	0.000100122	Pop_A15G049032_R9	Upstream	0.636106	0.00454229	Pop_G18G083237_R61	Downstream	0.724019	0.000680559
Pop_A14G045535_R7	Upstream	-0.789609	9.73542e-05	Pop_A15G049034_R11	Upstream	-0.645907	0.00378346	Pop_G19G000507_R64	Downstream	0.72763	0.000620277
Pop_G13G070857_R3	Upstream	-0.789807	9.66883e-05	Pop_A15G049037_R13	Upstream	0.601769	0.0082379	Pop_G19G000507_R65	Downstream	0.626537	0.00539867
Pop_A12G081633_R11	Upstream	-0.789919	9.63132e-05	Pop_A15G064274_R18	Upstream	0.638574	0.00434045	Pop_G19G000507_R69	Downstream	0.819382	3.17626e-05
Pop_A15G064351_R4	Upstream	-0.790188	9.5417e-05	Pop_A15G064464_R11	Upstream	-0.652838	0.00331214	Pop_G19G007623_R73	Downstream	0.703022	0.00113645
Pop_G19G021907_R6	Upstream	-0.790566	9.41721e-05	Pop_A15G076488_R15	Upstream	0.66109	0.00281485	Pop_G19G009236_R77	Downstream	0.796498	7.63563e-05
Pop_A08G063702_R7	Upstream	-0.79136	9.16004e-05	Pop_A15G076492_R20	Upstream	-0.67676	0.00203893	Pop_G19G009243_R79	Downstream	0.610335	0.00714503
Pop_A07G036471_R2	Upstream	-0.792958	8.66046e-05	Pop_A15G076537_R18	Upstream	-0.840832	1.24112e-05	Pop_G19G009254_R68	Downstream	-0.616126	0.00647499
Pop_A08G058006_R15	Upstream	-0.793132	8.6076e-05	Pop_A15G076609_R14	Upstream	-0.608032	0.00742655	Pop_G19G009411_R64	Downstream	0.65758	0.00301824
Pop_UnG035120_R18	Upstream	-0.795391	7.94454e-05	Pop_A15G084265_R12	Upstream	-0.608565	0.00736067	Pop_G19G009436_R76	Downstream	-0.639927	0.00423293
Pop_G08G087170_R18	Upstream	-0.798187	7.18424e-05	Pop_A15G084265_R18	Upstream	-0.616568	0.00642602	Pop_G19G009451_R72	Downstream	0.633826	0.00473556
Pop_G13G072525_R6	Upstream	-0.798405	7.12756e-05	Pop_A15G084372_R9	Upstream	0.637589	0.00442012	Pop_G19G009458_R76	Downstream	-0.709268	0.000980087
Pop_G01G058681_R3	Upstream	-0.799901	6.7493e-05	Pop_A15G084372_R10	Upstream	0.674794	0.00212527	Pop_G19G009498_R70	Downstream	0.616029	0.00648581
Pop_G12G068346_R6	Upstream	-0.803813	5.83997e-05	Pop_A15G084496_R6	Upstream	-0.686512	0.00165226	Pop_G19G009499_R61	Downstream	0.808218	4.94276e-05
Pop_A09G076696_R6	Upstream	-0.805324	5.51787e-05	Pop_A16G017506_R1	Upstream	-0.642895	0.00400468	Pop_G19G009499_R62	Downstream	0.742455	0.000417425
Pop_A12G019248_R6	Upstream	-0.807848	5.01335e-05	Pop_A16G017520_R3	Upstream	-0.614389	0.00667039	Pop_G19G009501_R67	Downstream	0.657808	0.0030047
Pop_A01G057032_R15	Upstream	-0.807981	4.98786e-05	Pop_A16G017553_R8	Upstream	-0.613034	0.00682612	Pop_G19G009501_R73	Downstream	0.6136	0.00676063
Pop_G15G049211_R7	Upstream	-0.809747	4.66014e-05	Pop_A16G017556_R12	Upstream	-0.611379	0.00702021	Pop_G19G009525_R71	Downstream	-0.609085	0.0072968
Pop_A04G026428_R2	Upstream	-0.809945	4.62462e-05	Pop_A16G023175_R10	Upstream	-0.608224	0.00740275	Pop_G19G009525_R72	Downstream	-0.665106	0.00259607
Pop_G02G030988_R16	Upstream	-0.810423	4.53973e-05	Pop_A16G025354_R2	Upstream	0.757219	0.000273948	Pop_G19G009559_R63	Downstream	0.725402	0.00065691
Pop_G08G060482_R1	Upstream	-0.810747	4.483e-05	Pop_A16G025445_R3	Upstream	0.623782	0.00566819	Pop_G19G009559_R64	Downstream	0.820579	3.0239e-05
Pop_G03G021307_R6	Upstream	-0.813038	4.09824e-05	Pop_A16G025459_R12	Upstream	-0.647809	0.00364897	Pop_G19G009559_R65	Downstream	0.702272	0.00115652
Pop_A14G029872_R12	Upstream	-0.815187	3.76328e-05	Pop_A16G025489_R4	Upstream	0.671473	0.002278	Pop_G19G009574_R73	Downstream	0.825481	2.46294e-05
Pop_A05G055960_R11	Upstream	-0.816374	3.58858e-05	Pop_A16G028664_R1	Upstream	0.742306	0.00041914	Pop_G19G009575_R80	Downstream	0.648694	0.00358775
Pop_A13G054293_R14	Upstream	-0.818096	3.34728e-05	Pop_A16G028703_R16	Upstream	0.636753	0.00448864	Pop_G19G009595_R64	Downstream	0.629218	0.00514658
Pop_A10G047080_R13	Upstream	-0.818303	3.31921e-05	Pop_A16G028780_R17	Upstream	-0.615194	0.00657925	Pop_G19G009595_R77	Downstream	0.61767	0.00630526
Pop_A04G036013_R11	Upstream	-0.819538	3.15604e-05	Pop_A16G028782_R6	Upstream	0.670444	0.00232709	Pop_G19G009631_R74	Downstream	0.64785	0.00364613
Pop_G07G085311_R15	Upstream	-0.82155	2.90493e-05	Pop_A16G028794_R15	Upstream	-0.617382	0.00633657	Pop_G19G009655_R63	Downstream	0.706591	0.00104475
Pop_A01G079779_R1	Upstream	-0.824019	2.62008e-05	Pop_A16G035338_R8	Upstream	-0.67134	0.00228426	Pop_G19G009686_R65	Downstream	0.61402	0.00671253
Pop_A04G019471_R9	Upstream	-0.825396	2.47185e-05	Pop_A16G035363_R1	Upstream	-0.62839	0.00522336	Pop_G19G009726_R68	Downstream	-0.727215	0.000626979
Pop_G15G074393_R3	Upstream	-0.829438	2.07739e-05	Pop_A16G035409_R11	Upstream	-0.663608	0.00267596	Pop_G19G021884_R75	Downstream	0.605481	0.00774886
Pop_G18G033741_R12	Upstream	-0.82978	2.04667e-05	Pop_A16G055171_R13	Upstream	-0.718462	0.000782826	Pop_G19G021884_R77	Downstream	0.748164	0.00035587
Pop_A10G046774_R6	Upstream	-0.830842	1.95365e-05	Pop_A16G055228_R8	Upstream	0.606154	0.00766275	Pop_G19G021913_R74	Downstream	-0.761678	0.000239847
Pop_A19G054980_R16	Upstream	-0.831986	1.85746e-05	Pop_A16G055237_R5	Upstream	-0.600903	0.00835549	Pop_G19G021962_R79	Downstream	0.821437	2.9185e-05
Pop_G08G008691_R17	Upstream	-0.833689	1.72188e-05	Pop_A16G055237_R9	Upstream	-0.652563	0.00332988	Pop_G19G028459_R61	Downstream	0.701183	0.00118624
Pop_A07G006546_R16	Upstream	-0.835484	1.58818e-05	Pop_A16G055272_R8	Upstream	-0.708222	0.00100496	Pop_G19G079539_R70	Downstream	-0.614838	0.0066194
Pop_A15G017261_R15	Upstream	-0.837773	1.43064e-05	Pop_A16G055285_R18	Upstream	-0.670563	0.00232136	Pop_G19G079548_R62	Downstream	0.697873	0.00128043
Pop_G05G090946_R12	Upstream	-0.843965	1.06971e-05	Pop_A16G055364_R1	Upstream	0.679973	0.00190408	Pop_G19G079548_R63	Downstream	0.629677	0.00510435
Pop_G02G005666_R11	Upstream	-0.84424	1.05572e-05	Pop_A16G083977_R8	Upstream	0.613577	0.00676333	Pop_G19G084108_R71	Downstream	0.60054	0.00840518
Pop_A10G047327_R7	Upstream	-0.844572	1.03897e-05	Pop_A16G083982_R4	Upstream	0.68291	0.0017873	Pop_UnG003116_R77	Downstream	0.643693	0.00394511
Pop_G06G014365_R14	Upstream	-0.847685	8.92872e-06	Pop_A16G089938_R11	Upstream	0.611543	0.00700079	Pop_UnG003116_R78	Downstream	0.804945	5.59727e-05
Pop_A06G085694_R3	Upstream	-0.850237	7.86609e-06	Pop_A16G090002_R7	Upstream	-0.640842	0.00416149	Pop_UnG003116_R80	Downstream	0.612116	0.00693321
Pop_A01G003939_R8	Upstream	-0.85075	7.66638e-06	Pop_A16G090009_R1	Upstream	-0.628694	0.0051951	Pop_UnG011805_R71	Downstream	-0.675351	0.00210052
Pop_G01G090524_R11	Upstream	-0.850901	7.60804e-06	Pop_A16G090095_R8	Upstream	0.85198	7.20461e-06	Pop_UnG020214_R63	Downstream	0.721922	0.000717743
Pop_G06G051671_R10	Upstream	-0.852072	7.17085e-06	Pop_A16G090113_R14	Upstream	0.642598	0.00402704	Pop_UnG028418_R80	Downstream	-0.644547	0.0038821
Pop_G06G076132_R13	Upstream	-0.855006	6.16869e-06	Pop_A16G090165_R16	Upstream	-0.636694	0.00449358	Pop_UnG031902_R77	Downstream	-0.672206	0.00224352
Pop_G14G044163_R6	Upstream	-0.856024	5.85007e-06	Pop_A16G090194_R2	Upstream	-0.615898	0.0065003	Pop_UnG035118_R73	Downstream	-0.664173	0.00264559
Pop_A04G002700_R3	Upstream	-0.858258	5.20047e-06	Pop_A16G091245_R4	Upstream	-0.654536	0.00320431	Pop_UnG035139_R65	Downstream	-0.777809	0.000144699
Pop_A01G075080_R10	Upstream	-0.864949	3.61097e-06	Pop_A17G008391_R12	Upstream	-0.659455	0.00290818	Pop_UnG035579_R64	Downstream	0.931132	2.04676e-08
Pop_G19G009595_R6	Upstream	-0.867242	3.17244e-06	Pop_A17G008619_R11	Upstream	0.676793	0.0020375	Pop_UnG035624_R79	Downstream	0.722903	0.000700137
Pop_G03G055710_R6	Upstream	-0.867409	3.14241e-06	Pop_A17G020363_R7	Upstream	-0.683259	0.00177383	Pop_UnG038979_R66	Downstream	0.883457	1.18004e-06
Pop_A15G017053_R10	Upstream	-0.868837	2.89522e-06	Pop_A17G020374_R14	Upstream	0.603967	0.00794545	Pop_UnG068785_R70	Downstream	0.600707	0.00838228
Pop_G19G021905_R13	Upstream	-0.873692	2.17543e-06	Pop_A17G020403_R13	Upstream	-0.624366	0.00561016	Pop_UnG069740_R75	Downstream	0.707686	0.00101788
Pop_G03G013749_R12	Upstream	-0.88025	1.45088e-06	Pop_A17G020423_R17	Upstream	0.63982	0.00424134	Pop_UnG070572_R76	Downstream	-0.741701	0.000426177
Pop_G06G076135_R14	Upstream	-0.885089	1.05974e-06	Pop_A17G020609_R16	Upstream	0.671529	0.00227535	Pop_UnG085845_R74	Downstream	0.669354	0.00238006
Pop_G17G066985_R14	Upstream	-0.887053	9.29186e-07	Pop_A17G020647_R2	Upstream	-0.600486	0.00841261	Pop_UnG086956_R66	Downstream	0.808629	4.8655e-05
Pop_G09G022456_R18	Upstream	-0.890329	7.421e-07	Pop_A17G021099_R6	Upstream	-0.668349	0.00242977	Pop_UnG086956_R78	Downstream	0.648145	0.00362565
Pop_A01G080039_R3	Upstream	-0.902068	3.11672e-07	Pop_A17G021104_R7	Upstream	-0.62735	0.00532123	Pop_A01G002217_R8	Upstream	0.670615	0.00231888
Pop_G17G033217_R6	Upstream	-0.905394	2.38963e-07	Pop_A17G021131_R6	Upstream	-0.739541	0.000452136	Pop_A01G002217_R14	Upstream	0.684336	0.00173281
Pop_A09G014522_R7	Upstream	-0.908152	1.90283e-07	Pop_A17G021146_R13	Upstream	-0.60728	0.00752047	Pop_A01G002217_R15	Upstream	0.811395	4.37119e-05
Pop_G10G048374_R13	Upstream	-0.91421	1.12414e-07	Pop_A17G021149_R14	Upstream	0.692885	0.00143405	Pop_A01G003819_R10	Upstream	-0.664552	0.0026254
Pop_A07G022822_R1	Upstream	-0.915225	1.02539e-07	Pop_A17G021154_R5	Upstream	0.609938	0.00719293	Pop_A01G003845_R16	Upstream	0.678865	0.00194974
Pop_G01G058777_R8	Upstream	-0.920079	6.4989e-08	Pop_A17G021179_R4	Upstream	0.662078	0.00275966	Pop_A01G003847_R13	Upstream	0.660723	0.00283556
Pop_A18G083178_R1	Upstream	-0.923184	4.78089e-08	Pop_A17G021829_R3	Upstream	-0.652873	0.00330987	Pop_A01G003847_R14	Upstream	0.821803	2.87452e-05
Pop_G05G073583_R8	Upstream	-0.928986	2.59833e-08	Pop_A17G027624_R5	Upstream	-0.633296	0.00478144	Pop_A01G003847_R16	Upstream	0.684065	0.00174307
Pop_A01G054506_R6	Upstream	-0.934567	1.37432e-08	Pop_A17G030819_R13	Upstream	-0.632218	0.00487582	Pop_A01G003947_R15	Upstream	0.657986	0.00299412
Pop_G13G070943_R15	Upstream	-0.951322	1.36004e-09	Pop_A17G030820_R9	Upstream	-0.716576	0.000820322	Pop_A01G003966_R1	Upstream	0.703821	0.00111536
Pop_A11G026277_R58	Genebody	0.915371	1.01181e-07	Pop_A17G030836_R13	Upstream	0.632412	0.0048587	Pop_A01G004028_R14	Upstream	0.689227	0.00155618
Pop_A05G072012_R44	Genebody	0.905641	2.342e-07	Pop_A17G030843_R8	Upstream	0.703482	0.00112426	Pop_A01G004032_R3	Upstream	0.841647	1.19442e-05
Pop_G01G060402_R50	Genebody	0.824401	2.57821e-05	Pop_A17G033862_R17	Upstream	-0.665248	0.00258858	Pop_A01G004040_R3	Upstream	0.683623	0.0017599
Pop_A12G019273_R55	Genebody	0.817922	3.37107e-05	Pop_A17G034470_R16	Upstream	0.64496	0.00385192	Pop_A01G004073_R16	Upstream	0.7703	0.000183982
Pop_G02G065161_R30	Genebody	0.814934	3.80151e-05	Pop_A17G034521_R5	Upstream	0.63006	0.00506939	Pop_A01G004102_R9	Upstream	0.717912	0.000793617
Pop_A12G019387_R50	Genebody	0.813457	4.03103e-05	Pop_A17G074994_R6	Upstream	0.600943	0.00834999	Pop_A01G004107_R15	Upstream	0.798425	7.12252e-05
Pop_G18G080300_R29	Genebody	0.808888	4.81735e-05	Pop_A17G075196_R12	Upstream	-0.662763	0.00272192	Pop_A01G004118_R2	Upstream	-0.666775	0.00250937
Pop_A09G029036_R41	Genebody	0.805531	5.47492e-05	Pop_A17G075214_R7	Upstream	0.646174	0.00376436	Pop_A01G004132_R1	Upstream	0.643703	0.00394437
Pop_G13G070896_R41	Genebody	0.791987	8.96129e-05	Pop_A17G081319_R15	Upstream	0.61087	0.00708089	Pop_A01G004145_R17	Upstream	-0.649045	0.0035637
Pop_A05G073330_R38	Genebody	0.791538	9.10337e-05	Pop_A17G081355_R8	Upstream	-0.662092	0.0027589	Pop_A01G004193_R11	Upstream	0.623295	0.00571701
Pop_A12G007957_R44	Genebody	0.790539	9.42606e-05	Pop_A17G081477_R1	Upstream	-0.610667	0.00710516	Pop_A01G004204_R7	Upstream	0.698029	0.00127585
Pop_A12G019346_R26	Genebody	0.789776	9.67938e-05	Pop_A17G084864_R20	Upstream	-0.697462	0.00129255	Pop_A01G004214_R2	Upstream	-0.670937	0.00230344
Pop_A04G029297_R55	Genebody	0.785747	0.000111133	Pop_A17G091117_R15	Upstream	-0.653167	0.00329099	Pop_A01G004221_R17	Upstream	-0.621585	0.00589082
Pop_G15G048812_R43	Genebody	0.778507	0.000141442	Pop_A18G012740_R5	Upstream	-0.795932	7.79225e-05	Pop_A01G004228_R6	Upstream	0.60482	0.00783411
Pop_G18G078667_R51	Genebody	0.773452	0.00016652	Pop_A18G012747_R15	Upstream	0.667004	0.00249765	Pop_A01G004284_R18	Upstream	0.672374	0.00223571
Pop_G18G078499_R57	Genebody	0.77242	0.000172078	Pop_A18G012832_R15	Upstream	-0.607995	0.00743123	Pop_A01G004301_R12	Upstream	0.745871	0.000379604
Pop_A06G062100_R51	Genebody	0.771842	0.000175258	Pop_A18G012852_R1	Upstream	-0.6619	0.00276953	Pop_A01G005885_R2	Upstream	0.954802	7.59687e-10
Pop_A05G001940_R57	Genebody	0.768585	0.000194116	Pop_A18G012877_R15	Upstream	-0.608345	0.00738775	Pop_A01G005885_R3	Upstream	0.616157	0.00647152
Pop_A06G064787_R60	Genebody	0.763993	0.000223601	Pop_A18G012877_R16	Upstream	-0.612613	0.00687503	Pop_A01G005885_R15	Upstream	0.868138	3.01401e-06
Pop_G09G015073_R39	Genebody	0.760397	0.000249251	Pop_A18G012950_R13	Upstream	-0.693372	0.0014184	Pop_A01G005885_R16	Upstream	0.828859	2.13039e-05
Pop_A01G079886_R31	Genebody	0.760157	0.000251052	Pop_A18G012963_R4	Upstream	0.639207	0.00428992	Pop_A01G005915_R16	Upstream	0.658349	0.00297268
Pop_G01G060428_R55	Genebody	0.759683	0.000254628	Pop_A18G012973_R7	Upstream	0.655059	0.00317169	Pop_A01G005973_R13	Upstream	-0.613453	0.00677762
Pop_A12G007812_R49	Genebody	0.758391	0.000264608	Pop_A18G013006_R5	Upstream	0.630297	0.00504778	Pop_A01G006023_R4	Upstream	0.601974	0.00821023
Pop_A01G057042_R32	Genebody	0.753036	0.000309553	Pop_A18G013028_R10	Upstream	-0.638618	0.00433697	Pop_A01G006026_R11	Upstream	0.882276	1.27423e-06
Pop_A04G018424_R25	Genebody	0.752764	0.000311999	Pop_A18G013127_R3	Upstream	-0.612026	0.00694376	Pop_A01G006026_R15	Upstream	0.620095	0.00604582
Pop_A07G006706_R48	Genebody	0.751912	0.00031976	Pop_A18G013142_R6	Upstream	0.654356	0.00321559	Pop_A01G010152_R15	Upstream	0.851797	7.27177e-06
Pop_G02G024288_R52	Genebody	0.748116	0.000356353	Pop_A18G013149_R13	Upstream	-0.640406	0.00419542	Pop_A01G010187_R14	Upstream	0.816352	3.59173e-05
Pop_A16G030755_R31	Genebody	0.74699	0.000367862	Pop_A18G013177_R17	Upstream	-0.673133	0.00220056	Pop_A01G010187_R15	Upstream	0.719515	0.000762529
Pop_G04G018400_R38	Genebody	0.746366	0.000374372	Pop_A18G018707_R11	Upstream	0.629685	0.00510363	Pop_A01G010187_R16	Upstream	0.634132	0.00470928
Pop_A02G086821_R51	Genebody	0.744769	0.000391481	Pop_A18G018781_R16	Upstream	-0.849021	8.35831e-06	Pop_A01G010200_R18	Upstream	0.712029	0.000916929
Pop_G17G067025_R53	Genebody	0.738366	0.000466801	Pop_A18G018872_R18	Upstream	-0.65265	0.00332424	Pop_A01G010219_R15	Upstream	0.627947	0.00526482
Pop_UnG029699_R51	Genebody	0.736236	0.000494403	Pop_A18G018938_R10	Upstream	-0.735556	0.000503493	Pop_A01G010230_R13	Upstream	0.642135	0.00406217
Pop_G12G086068_R33	Genebody	0.733632	0.000530002	Pop_A18G018976_R4	Upstream	0.622026	0.00584559	Pop_A01G010299_R4	Upstream	0.64823	0.00361974
Pop_A15G064460_R43	Genebody	0.728081	0.000613076	Pop_A18G018981_R5	Upstream	0.609582	0.00723616	Pop_A01G010331_R3	Upstream	-0.607822	0.00745272
Pop_A05G016965_R55	Genebody	0.725688	0.000652111	Pop_A18G019034_R11	Upstream	0.642478	0.00403616	Pop_A01G010342_R4	Upstream	0.654687	0.00319484
Pop_G17G067001_R42	Genebody	0.725259	0.000659338	Pop_A18G033458_R8	Upstream	0.611366	0.00702183	Pop_A01G010342_R5	Upstream	0.718387	0.000784286
Pop_A04G018525_R51	Genebody	0.723673	0.000686582	Pop_A18G035978_R15	Upstream	-0.612503	0.00688786	Pop_A01G010342_R12	Upstream	0.763685	0.000225712
Pop_G18G078563_R32	Genebody	0.721438	0.000726572	Pop_A18G083086_R16	Upstream	0.709045	0.000985356	Pop_A01G010352_R16	Upstream	-0.631383	0.00494995
Pop_G06G051563_R50	Genebody	0.717005	0.000811661	Pop_A18G083103_R1	Upstream	-0.614509	0.00665668	Pop_A01G010352_R17	Upstream	-0.671073	0.00229696
Pop_A10G069145_R37	Genebody	0.711452	0.000929838	Pop_A18G083152_R3	Upstream	-0.624022	0.00564433	Pop_A01G010387_R13	Upstream	0.65645	0.00308628
Pop_A13G054303_R24	Genebody	0.70977	0.000968345	Pop_A18G083162_R1	Upstream	0.635643	0.00458108	Pop_A01G010404_R17	Upstream	0.761431	0.000241639
Pop_G19G009374_R51	Genebody	0.709088	0.000984332	Pop_A18G083182_R15	Upstream	0.606651	0.00759963	Pop_A01G011821_R10	Upstream	-0.600963	0.00834727
Pop_A15G048992_R32	Genebody	0.707924	0.00101211	Pop_A18G089861_R13	Upstream	0.646746	0.00372365	Pop_A01G011839_R14	Upstream	0.753798	0.000302793
Pop_A14G045512_R36	Genebody	0.70686	0.00103809	Pop_A18G089862_R17	Upstream	0.664416	0.00263262	Pop_A01G015504_R3	Upstream	0.652516	0.00333286
Pop_G04G023323_R34	Genebody	0.705714	0.00106668	Pop_A19G025964_R1	Upstream	-0.611388	0.00701918	Pop_A01G015505_R12	Upstream	0.618755	0.0061881
Pop_A17G027627_R53	Genebody	0.704364	0.00110121	Pop_A19G028528_R9	Upstream	-0.614947	0.00660704	Pop_A01G015516_R15	Upstream	0.671963	0.00225491
Pop_G09G031935_R36	Genebody	0.703495	0.00112391	Pop_A19G028529_R6	Upstream	-0.798434	7.12015e-05	Pop_A01G015523_R13	Upstream	-0.647512	0.00366972
Pop_A03G049677_R44	Genebody	0.699247	0.0012406	Pop_A19G028569_R8	Upstream	0.612974	0.00683303	Pop_A01G015530_R12	Upstream	0.606841	0.0075757
Pop_A17G027641_R30	Genebody	0.695994	0.00133661	Pop_A19G028590_R11	Upstream	-0.618002	0.00626917	Pop_A01G015583_R9	Upstream	0.736038	0.000497041
Pop_A14G000342_R45	Genebody	0.695194	0.00136114	Pop_A19G028600_R15	Upstream	-0.711727	0.00092368	Pop_A01G015586_R5	Upstream	0.773815	0.0001646
Pop_A03G019708_R55	Genebody	0.692805	0.00143662	Pop_A19G037376_R16	Upstream	-0.664643	0.00262055	Pop_A01G015598_R4	Upstream	-0.612258	0.00691661
Pop_G13G034726_R50	Genebody	0.692755	0.00143827	Pop_A19G052301_R3	Upstream	0.604485	0.00787767	Pop_A01G015637_R16	Upstream	-0.601091	0.00832984
Pop_G01G004866_R27	Genebody	0.692268	0.00145406	Pop_A19G052308_R5	Upstream	-0.677468	0.00200858	Pop_A01G015651_R12	Upstream	0.742596	0.000415802
Pop_G04G060037_R44	Genebody	0.690818	0.00150205	Pop_A19G052313_R17	Upstream	0.732012	0.00055321	Pop_A01G015653_R13	Upstream	-0.601523	0.00827117
Pop_A18G013096_R31	Genebody	0.687668	0.00161077	Pop_A19G052337_R12	Upstream	-0.637129	0.00445771	Pop_A01G015662_R13	Upstream	-0.711688	0.000924556
Pop_A08G046294_R54	Genebody	0.678614	0.00196019	Pop_A19G052340_R11	Upstream	0.614036	0.00671061	Pop_A01G015663_R17	Upstream	0.605805	0.00770724
Pop_G01G089184_R29	Genebody	0.678041	0.00198425	Pop_A19G052341_R5	Upstream	-0.622133	0.00583464	Pop_A01G024385_R9	Upstream	-0.608045	0.00742499
Pop_A16G035178_R44	Genebody	0.675989	0.00207243	Pop_A19G052450_R6	Upstream	-0.665112	0.00259575	Pop_A01G024391_R2	Upstream	-0.617448	0.00632939
Pop_A18G012972_R21	Genebody	0.674504	0.00213829	Pop_A19G052472_R4	Upstream	-0.770751	0.000181392	Pop_A01G024391_R9	Upstream	-0.604292	0.00790287
Pop_G13G024505_R26	Genebody	0.673947	0.00216339	Pop_A19G052472_R8	Upstream	-0.740886	0.000435822	Pop_A01G024391_R10	Upstream	-0.60314	0.00805439
Pop_A16G091227_R38	Genebody	0.670973	0.00230176	Pop_A19G052479_R2	Upstream	0.70991	0.000965101	Pop_A01G024814_R12	Upstream	0.779986	0.000134741
Pop_G01G025019_R26	Genebody	0.670726	0.00231353	Pop_A19G052524_R15	Upstream	-0.795124	8.02041e-05	Pop_A01G024835_R11	Upstream	0.678528	0.00196379
Pop_A09G083566_R44	Genebody	0.670638	0.00231778	Pop_A19G052542_R6	Upstream	0.608605	0.00735575	Pop_A01G024883_R14	Upstream	0.899801	3.71531e-07
Pop_G02G012669_R30	Genebody	0.670365	0.00233089	Pop_A19G052576_R6	Upstream	0.714283	0.000867917	Pop_A01G024883_R15	Upstream	0.712096	0.000915455
Pop_A06G053320_R49	Genebody	0.668526	0.00242095	Pop_A19G052581_R14	Upstream	0.601452	0.0082807	Pop_A01G024921_R8	Upstream	0.725246	0.000659542
Pop_A03G050647_R25	Genebody	0.668427	0.0024259	Pop_A19G052800_R12	Upstream	0.604662	0.0078547	Pop_A01G024921_R18	Upstream	0.734923	0.000512094
Pop_A11G091373_R52	Genebody	0.6677	0.00246233	Pop_A19G052835_R16	Upstream	0.694355	0.00138727	Pop_A01G025083_R14	Upstream	0.669371	0.00237922
Pop_G01G089212_R29	Genebody	0.666426	0.00252729	Pop_A19G052840_R3	Upstream	0.633396	0.00477276	Pop_A01G025094_R14	Upstream	-0.665759	0.00256183
Pop_G06G051944_R49	Genebody	0.665814	0.00255896	Pop_A19G052906_R3	Upstream	-0.627028	0.00535182	Pop_A01G027301_R17	Upstream	-0.641439	0.00411541
Pop_G10G023069_R31	Genebody	0.665163	0.00259303	Pop_A19G052923_R2	Upstream	-0.648959	0.00356957	Pop_A01G027302_R18	Upstream	0.84814	8.73068e-06
Pop_A06G063007_R51	Genebody	0.665133	0.00259462	Pop_A19G053000_R9	Upstream	0.641716	0.0040941	Pop_A01G027308_R8	Upstream	0.655377	0.003152
Pop_A02G023841_R35	Genebody	0.664794	0.00261252	Pop_A19G053026_R11	Upstream	0.640687	0.00417348	Pop_A01G029505_R18	Upstream	0.859848	4.77672e-06
Pop_G03G013474_R58	Genebody	0.664457	0.00263046	Pop_A19G053072_R13	Upstream	0.654182	0.00322655	Pop_A01G029510_R15	Upstream	-0.699618	0.00123002
Pop_A04G059448_R39	Genebody	0.663557	0.00267874	Pop_A19G053091_R10	Upstream	-0.622231	0.00582463	Pop_A01G029595_R13	Upstream	0.625173	0.00553078
Pop_G01G067331_R52	Genebody	0.662692	0.00272581	Pop_A19G053127_R9	Upstream	-0.789464	9.78427e-05	Pop_A01G032069_R4	Upstream	0.678846	0.00195049
Pop_G06G089796_R29	Genebody	0.662019	0.00276292	Pop_A19G053144_R13	Upstream	0.684875	0.00171255	Pop_A01G032134_R3	Upstream	-0.650293	0.00347924
Pop_G02G015960_R38	Genebody	0.661727	0.00277915	Pop_A19G053236_R16	Upstream	0.615071	0.00659309	Pop_A01G032195_R16	Upstream	-0.636665	0.00449591
Pop_G13G024664_R55	Genebody	0.660895	0.00282585	Pop_A19G053238_R20	Upstream	0.602435	0.00814839	Pop_A01G032251_R11	Upstream	-0.627426	0.00531398
Pop_G13G071455_R40	Genebody	0.660594	0.00284291	Pop_A19G053240_R11	Upstream	0.680383	0.00188742	Pop_A01G032265_R20	Upstream	-0.695504	0.00135158
Pop_G08G082463_R28	Genebody	0.660584	0.00284347	Pop_A19G053254_R17	Upstream	-0.609335	0.00726621	Pop_A01G032288_R15	Upstream	0.684063	0.00174312
Pop_G05G032856_R29	Genebody	0.660242	0.00286295	Pop_A19G053281_R9	Upstream	-0.610675	0.00710417	Pop_A01G032314_R11	Upstream	-0.708045	0.0010092
Pop_A10G047504_R49	Genebody	0.658548	0.002961	Pop_A19G054956_R17	Upstream	0.695574	0.00134944	Pop_A01G032314_R15	Upstream	-0.650427	0.00347025
Pop_A06G062340_R34	Genebody	0.65805	0.00299036	Pop_A19G055075_R18	Upstream	0.725791	0.000650394	Pop_A01G032339_R2	Upstream	0.641548	0.00410702
Pop_G12G068259_R32	Genebody	0.657641	0.00301465	Pop_A19G080757_R17	Upstream	-0.70875	0.000992345	Pop_A01G032339_R8	Upstream	0.745769	0.000380686
Pop_G12G050733_R28	Genebody	0.656544	0.00308057	Pop_A19G080959_R16	Upstream	-0.657048	0.00305011	Pop_A01G032341_R12	Upstream	0.698972	0.00124849
Pop_A10G047152_R26	Genebody	0.655737	0.00312979	Pop_G01G002726_R4	Upstream	0.625372	0.00551139	Pop_A01G054458_R7	Upstream	0.679912	0.00190658
Pop_A18G012754_R54	Genebody	0.654962	0.00317775	Pop_G01G002819_R9	Upstream	0.808366	4.91484e-05	Pop_A01G054466_R8	Upstream	-0.685033	0.00170666
Pop_G09G027970_R54	Genebody	0.654188	0.00322616	Pop_G01G002822_R12	Upstream	-0.638255	0.00436611	Pop_A01G054548_R15	Upstream	-0.68124	0.00185297
Pop_A16G055254_R38	Genebody	0.653959	0.0032406	Pop_G01G002892_R3	Upstream	-0.691643	0.00147461	Pop_A01G054623_R18	Upstream	0.764664	0.00021907
Pop_G13G024604_R23	Genebody	0.651579	0.00339393	Pop_G01G002931_R14	Upstream	-0.813863	3.96683e-05	Pop_A01G054637_R15	Upstream	0.644443	0.00388968
Pop_G06G014331_R26	Genebody	0.650461	0.00346801	Pop_G01G004347_R9	Upstream	0.637739	0.0044079	Pop_A01G054637_R16	Upstream	0.696016	0.00133595
Pop_G08G082352_R37	Genebody	0.650354	0.00347515	Pop_G01G004373_R15	Upstream	0.689384	0.00155076	Pop_A01G054659_R19	Upstream	0.620303	0.00602405
Pop_A16G028765_R53	Genebody	0.650029	0.00349698	Pop_G01G004591_R17	Upstream	-0.669932	0.00235183	Pop_A01G054701_R10	Upstream	0.657346	0.00303224
Pop_G08G058478_R47	Genebody	0.649731	0.00351709	Pop_G01G004623_R4	Upstream	-0.703592	0.00112137	Pop_A01G054701_R11	Upstream	0.801211	6.43226e-05
Pop_A19G080959_R40	Genebody	0.648704	0.00358707	Pop_G01G004661_R6	Upstream	-0.612228	0.00692012	Pop_A01G054712_R18	Upstream	-0.617123	0.0063649
Pop_A08G045804_R53	Genebody	0.648517	0.00359991	Pop_G01G004663_R2	Upstream	0.885514	1.03022e-06	Pop_A01G054715_R17	Upstream	0.612762	0.00685774
Pop_G03G013989_R58	Genebody	0.648283	0.00361606	Pop_G01G004732_R4	Upstream	-0.611601	0.00699396	Pop_A01G054720_R19	Upstream	-0.641286	0.00412716
Pop_A01G010292_R50	Genebody	0.647104	0.00369836	Pop_G01G004774_R12	Upstream	0.672338	0.00223739	Pop_A01G054731_R1	Upstream	-0.622397	0.00580774
Pop_G07G062452_R30	Genebody	0.646682	0.00372818	Pop_G01G004847_R4	Upstream	0.674716	0.00212877	Pop_A01G054732_R5	Upstream	0.665253	0.0025883
Pop_G10G047763_R54	Genebody	0.646397	0.00374841	Pop_G01G004886_R10	Upstream	0.674489	0.00213894	Pop_A01G054736_R18	Upstream	-0.633037	0.004804
Pop_A08G064048_R24	Genebody	0.646061	0.00377243	Pop_G01G005787_R9	Upstream	-0.670635	0.00231791	Pop_A01G054750_R3	Upstream	-0.620994	0.00595197
Pop_G14G045087_R48	Genebody	0.645341	0.00382425	Pop_G01G005808_R4	Upstream	-0.683204	0.00177598	Pop_A01G054752_R15	Upstream	0.694826	0.00137255
Pop_A11G032714_R32	Genebody	0.644299	0.00390032	Pop_G01G005853_R17	Upstream	-0.630511	0.00502841	Pop_A01G054752_R16	Upstream	0.715104	0.000850615
Pop_G15G048713_R40	Genebody	0.643526	0.00395751	Pop_G01G011329_R5	Upstream	0.689966	0.00153085	Pop_A01G054772_R16	Upstream	-0.641373	0.00412049
Pop_UnG020210_R38	Genebody	0.643269	0.00397665	Pop_G01G011355_R8	Upstream	-0.682171	0.00181613	Pop_A01G054838_R1	Upstream	0.727226	0.000626804
Pop_G01G011327_R35	Genebody	0.643097	0.00398956	Pop_G01G011358_R3	Upstream	-0.61598	0.00649118	Pop_A01G054880_R17	Upstream	-0.657058	0.0030495
Pop_G01G035891_R40	Genebody	0.642895	0.00400468	Pop_G01G011358_R5	Upstream	-0.607967	0.00743464	Pop_A01G056985_R1	Upstream	0.710584	0.000949548
Pop_A15G017188_R51	Genebody	0.642116	0.00406359	Pop_G01G011359_R9	Upstream	0.699475	0.00123409	Pop_A01G057015_R7	Upstream	0.636524	0.00450761
Pop_A17G020411_R34	Genebody	0.64114	0.00413843	Pop_G01G013283_R14	Upstream	0.606096	0.00767011	Pop_A01G057016_R15	Upstream	0.602671	0.00811679
Pop_A13G011481_R40	Genebody	0.64049	0.00418885	Pop_G01G013341_R11	Upstream	-0.638675	0.00433237	Pop_A01G057023_R5	Upstream	-0.743791	0.000402269
Pop_A13G010011_R58	Genebody	0.639093	0.00429893	Pop_G01G013356_R17	Upstream	0.626732	0.00538004	Pop_A01G058718_R5	Upstream	0.731286	0.000563872
Pop_A05G056333_R33	Genebody	0.638922	0.00431263	Pop_G01G013385_R17	Upstream	-0.604163	0.0079197	Pop_A01G058791_R6	Upstream	0.701669	0.0011729
Pop_A12G068059_R52	Genebody	0.638138	0.00437557	Pop_G01G013402_R10	Upstream	-0.638641	0.00433512	Pop_A01G058817_R9	Upstream	0.600714	0.00838123
Pop_A12G019392_R50	Genebody	0.638137	0.00437566	Pop_G01G016486_R10	Upstream	0.70788	0.0010132	Pop_A01G058824_R2	Upstream	0.65203	0.00336444
Pop_G15G074235_R33	Genebody	0.637895	0.00439524	Pop_G01G016511_R8	Upstream	-0.79859	7.07987e-05	Pop_A01G058832_R10	Upstream	0.718905	0.000774237
Pop_G06G003142_R48	Genebody	0.637581	0.0044208	Pop_G01G016529_R9	Upstream	-0.600213	0.00845007	Pop_A01G058837_R5	Upstream	-0.662303	0.00274723
Pop_G15G074500_R36	Genebody	0.636839	0.0044816	Pop_G01G016540_R11	Upstream	-0.711881	0.000920222	Pop_A01G058838_R5	Upstream	0.742694	0.00041468
Pop_A11G032677_R29	Genebody	0.636587	0.00450239	Pop_G01G016558_R17	Upstream	-0.617596	0.00631325	Pop_A01G058838_R8	Upstream	0.623938	0.0056527
Pop_A01G004005_R53	Genebody	0.636386	0.00451901	Pop_G01G016597_R7	Upstream	0.640618	0.00417885	Pop_A01G058847_R8	Upstream	0.638161	0.00437372
Pop_G13G071398_R43	Genebody	0.633033	0.00480432	Pop_G01G020684_R3	Upstream	-0.868509	2.95049e-06	Pop_A01G058856_R5	Upstream	0.829551	2.06722e-05
Pop_A14G000463_R27	Genebody	0.632952	0.00481137	Pop_G01G020700_R12	Upstream	-0.665811	0.00255913	Pop_A01G058856_R6	Upstream	0.640827	0.00416263
Pop_G05G008647_R37	Genebody	0.632842	0.00482099	Pop_G01G020750_R2	Upstream	-0.728156	0.000611896	Pop_A01G058955_R4	Upstream	0.604516	0.00787367
Pop_G06G082798_R27	Genebody	0.632687	0.00483458	Pop_G01G020789_R4	Upstream	0.718227	0.000787426	Pop_A01G058987_R11	Upstream	0.703797	0.00111597
Pop_G03G013413_R26	Genebody	0.631503	0.00493923	Pop_G01G020800_R13	Upstream	0.621764	0.00587243	Pop_A01G058987_R12	Upstream	0.706087	0.00105732
Pop_G04G066793_R44	Genebody	0.631422	0.00494649	Pop_G01G020806_R6	Upstream	0.630785	0.00500364	Pop_A01G058987_R13	Upstream	0.789152	9.89044e-05
Pop_G16G068899_R48	Genebody	0.631417	0.00494696	Pop_G01G020852_R2	Upstream	-0.653738	0.00325459	Pop_A01G059039_R17	Upstream	-0.665847	0.00255728
Pop_G10G027063_R44	Genebody	0.630732	0.00500843	Pop_G01G020852_R14	Upstream	-0.779633	0.000136313	Pop_A01G059623_R1	Upstream	0.809473	4.70991e-05
Pop_A11G020349_R52	Genebody	0.629727	0.0050998	Pop_G01G020877_R14	Upstream	-0.662531	0.00273465	Pop_A01G059687_R17	Upstream	-0.617976	0.00627203
Pop_A12G019439_R41	Genebody	0.629584	0.00511291	Pop_G01G020888_R10	Upstream	-0.680544	0.00188087	Pop_A01G059766_R9	Upstream	-0.603151	0.00805295
Pop_G02G016031_R31	Genebody	0.628223	0.00523896	Pop_G01G020920_R10	Upstream	0.608645	0.00735075	Pop_A01G059786_R10	Upstream	-0.618521	0.00621321
Pop_G19G052237_R56	Genebody	0.627806	0.0052781	Pop_G01G021853_R14	Upstream	0.629248	0.00514374	Pop_A01G059788_R16	Upstream	0.644708	0.00387033
Pop_G03G013968_R42	Genebody	0.627798	0.00527883	Pop_G01G024704_R11	Upstream	-0.627633	0.00529441	Pop_A01G059788_R17	Upstream	0.628287	0.00523302
Pop_G19G009791_R37	Genebody	0.627687	0.00528938	Pop_G01G024981_R11	Upstream	-0.614654	0.00664023	Pop_A01G059788_R18	Upstream	0.713342	0.00088811
Pop_A14G000828_R27	Genebody	0.627103	0.00534466	Pop_G01G026134_R10	Upstream	-0.791389	9.15078e-05	Pop_A01G059791_R14	Upstream	0.624188	0.00562787
Pop_A08G009115_R54	Genebody	0.624966	0.00555104	Pop_G01G027009_R12	Upstream	-0.759986	0.000252335	Pop_A01G059800_R3	Upstream	0.636806	0.00448434
Pop_G14G044259_R29	Genebody	0.624151	0.00563149	Pop_G01G034611_R16	Upstream	0.670817	0.00230917	Pop_A01G059800_R12	Upstream	0.649805	0.00351209
Pop_G02G024095_R38	Genebody	0.623275	0.00571898	Pop_G01G036569_R10	Upstream	-0.714212	0.00086944	Pop_A01G059862_R5	Upstream	0.771447	0.000177454
Pop_G10G001575_R39	Genebody	0.623256	0.00572087	Pop_G01G058625_R15	Upstream	-0.644645	0.0038749	Pop_A01G059862_R6	Upstream	0.657254	0.00303779
Pop_A01G081820_R39	Genebody	0.623213	0.00572517	Pop_G01G058684_R11	Upstream	-0.728782	0.000602022	Pop_A01G059880_R19	Upstream	-0.621806	0.00586811
Pop_A11G032669_R27	Genebody	0.623176	0.00572888	Pop_G01G058733_R18	Upstream	0.625133	0.00553472	Pop_A01G059901_R17	Upstream	0.647344	0.00368145
Pop_A04G026326_R52	Genebody	0.623069	0.00573972	Pop_G01G058745_R16	Upstream	0.63728	0.00444539	Pop_A01G067177_R13	Upstream	0.65107	0.00342751
Pop_G02G015983_R50	Genebody	0.62278	0.00576893	Pop_G01G058765_R16	Upstream	-0.606577	0.00760904	Pop_A01G067256_R5	Upstream	0.794041	8.33518e-05
Pop_A17G033861_R32	Genebody	0.622132	0.00583476	Pop_G01G058777_R8	Upstream	-0.676207	0.00206294	Pop_A01G067258_R4	Upstream	-0.757128	0.000274684
Pop_A10G069649_R46	Genebody	0.621923	0.00585617	Pop_G01G058925_R5	Upstream	-0.662381	0.00274294	Pop_A01G067295_R17	Upstream	0.672834	0.00221435
Pop_G03G001004_R33	Genebody	0.621204	0.00593019	Pop_G01G058983_R11	Upstream	-0.731315	0.000563446	Pop_A01G074733_R1	Upstream	-0.720493	0.000744062
Pop_A01G059038_R22	Genebody	0.620615	0.00599138	Pop_G01G060429_R17	Upstream	-0.675751	0.00208287	Pop_A01G074745_R16	Upstream	0.884298	1.11661e-06
Pop_G03G010532_R39	Genebody	0.618516	0.00621377	Pop_G01G067436_R16	Upstream	0.756738	0.000277855	Pop_A01G074745_R17	Upstream	0.885126	1.05714e-06
Pop_A01G010199_R52	Genebody	0.617728	0.00629894	Pop_G01G067506_R2	Upstream	-0.795579	7.89129e-05	Pop_A01G074749_R19	Upstream	0.61817	0.00625096
Pop_A13G054142_R23	Genebody	0.617709	0.006301	Pop_G01G067686_R7	Upstream	0.608541	0.00736356	Pop_A01G074789_R12	Upstream	0.673173	0.00219874
Pop_A19G052411_R28	Genebody	0.617697	0.00630233	Pop_G01G067711_R5	Upstream	0.622699	0.00577714	Pop_A01G074896_R16	Upstream	0.785989	0.000110224
Pop_A14G044067_R26	Genebody	0.617294	0.00634622	Pop_G01G067711_R16	Upstream	0.655154	0.00316579	Pop_A01G074921_R18	Upstream	0.765018	0.000216717
Pop_G14G000663_R33	Genebody	0.617075	0.00637024	Pop_G01G067734_R7	Upstream	-0.753935	0.000301587	Pop_A01G074929_R6	Upstream	-0.629471	0.00512326
Pop_A02G031323_R42	Genebody	0.616918	0.00638741	Pop_G01G067746_R14	Upstream	-0.643072	0.00399139	Pop_A01G074933_R1	Upstream	0.688729	0.00157344
Pop_G01G024982_R47	Genebody	0.61659	0.0064236	Pop_G01G067768_R7	Upstream	0.661738	0.00277854	Pop_A01G074933_R5	Upstream	0.904746	2.51832e-07
Pop_A12G068023_R56	Genebody	0.616303	0.00645532	Pop_G01G067776_R4	Upstream	-0.735669	0.000501978	Pop_A01G074933_R6	Upstream	0.745964	0.000378613
Pop_A08G009202_R33	Genebody	0.615887	0.00650159	Pop_G01G067781_R16	Upstream	-0.693752	0.00140629	Pop_A01G075031_R13	Upstream	0.637328	0.00444143
Pop_A13G009990_R51	Genebody	0.615822	0.00650878	Pop_G01G067810_R10	Upstream	-0.607811	0.00745406	Pop_A01G075031_R15	Upstream	0.710214	0.000958063
Pop_G03G021418_R39	Genebody	0.615756	0.00651616	Pop_G01G067815_R6	Upstream	0.686906	0.00163804	Pop_A01G079719_R3	Upstream	-0.64534	0.00382434
Pop_A06G085745_R41	Genebody	0.615302	0.00656707	Pop_G01G067840_R4	Upstream	-0.620568	0.00599627	Pop_A01G079720_R14	Upstream	-0.674893	0.00212085
Pop_A03G049263_R32	Genebody	0.615276	0.00657	Pop_G01G067871_R10	Upstream	0.61731	0.00634449	Pop_A01G079757_R17	Upstream	0.688615	0.00157743
Pop_G06G075912_R60	Genebody	0.615222	0.00657613	Pop_G01G072450_R10	Upstream	-0.678887	0.00194881	Pop_A01G079778_R18	Upstream	-0.601068	0.00833295
Pop_G02G030897_R32	Genebody	0.61481	0.0066226	Pop_G01G074590_R11	Upstream	-0.6186	0.00620475	Pop_A01G079856_R11	Upstream	-0.623428	0.00570359
Pop_G05G008433_R45	Genebody	0.614753	0.00662901	Pop_G01G074604_R6	Upstream	-0.625627	0.00548658	Pop_A01G079882_R17	Upstream	0.695237	0.00135981
Pop_A05G073323_R38	Genebody	0.614704	0.0066346	Pop_G01G074609_R6	Upstream	-0.648248	0.00361851	Pop_A01G079922_R5	Upstream	-0.674692	0.00212986
Pop_A06G089315_R57	Genebody	0.614269	0.00668408	Pop_G01G075132_R7	Upstream	-0.659166	0.00292489	Pop_A01G080002_R14	Upstream	-0.608283	0.00739545
Pop_G07G060985_R27	Genebody	0.61404	0.00671018	Pop_G01G075388_R9	Upstream	-0.640863	0.00415985	Pop_A01G081135_R13	Upstream	0.739231	0.000455967
Pop_G01G067726_R34	Genebody	0.613698	0.00674945	Pop_G01G075415_R12	Upstream	0.654418	0.0032117	Pop_A01G081135_R14	Upstream	0.897512	4.41822e-07
Pop_A10G069524_R52	Genebody	0.613626	0.00675775	Pop_G01G075446_R5	Upstream	-0.61213	0.00693155	Pop_A01G081135_R15	Upstream	0.664942	0.00260472
Pop_A03G049666_R60	Genebody	0.612125	0.00693214	Pop_G01G075493_R12	Upstream	0.745946	0.000378807	Pop_A01G081746_R17	Upstream	0.702347	0.00115452
Pop_A06G063184_R47	Genebody	0.611116	0.00705152	Pop_G01G075588_R9	Upstream	0.603052	0.00806616	Pop_A01G081746_R18	Upstream	0.63168	0.00492348
Pop_G06G003124_R40	Genebody	0.610758	0.00709419	Pop_G01G075599_R18	Upstream	0.606083	0.00767179	Pop_A01G081753_R10	Upstream	-0.671403	0.00228127
Pop_A18G012878_R33	Genebody	0.610461	0.00712981	Pop_G01G075632_R2	Upstream	-0.619213	0.00613919	Pop_A01G081753_R11	Upstream	-0.661231	0.0028069
Pop_A12G019439_R52	Genebody	0.609783	0.00721171	Pop_G01G075782_R10	Upstream	-0.608144	0.0074127	Pop_A01G081753_R12	Upstream	-0.718476	0.000782559
Pop_G02G065973_R44	Genebody	0.609457	0.00725138	Pop_G01G079622_R4	Upstream	-0.725929	0.000648102	Pop_A01G081753_R13	Upstream	-0.672486	0.0022305
Pop_G03G055499_R46	Genebody	0.609113	0.00729326	Pop_G01G079693_R15	Upstream	-0.689106	0.00156034	Pop_A01G081754_R9	Upstream	0.749162	0.000345934
Pop_G13G034726_R27	Genebody	0.608877	0.00732225	Pop_G01G080986_R13	Upstream	0.65086	0.00344141	Pop_A01G081754_R10	Upstream	0.817047	3.49261e-05
Pop_G13G071455_R27	Genebody	0.608631	0.00735253	Pop_G01G081003_R5	Upstream	-0.732696	0.0005433	Pop_A01G081754_R11	Upstream	0.912543	1.30429e-07
Pop_A15G017071_R52	Genebody	0.608273	0.00739666	Pop_G01G081018_R1	Upstream	-0.673996	0.00216116	Pop_A01G081754_R12	Upstream	0.72247	0.000707863
Pop_G06G075874_R37	Genebody	0.608124	0.00741511	Pop_G01G081036_R6	Upstream	-0.695078	0.00136472	Pop_A01G081755_R17	Upstream	0.665935	0.0025527
Pop_A07G085201_R58	Genebody	0.607214	0.00752868	Pop_G01G081162_R10	Upstream	-0.609181	0.00728498	Pop_A01G081755_R18	Upstream	0.822463	2.79668e-05
Pop_G01G004439_R39	Genebody	0.607137	0.00753836	Pop_G01G081173_R4	Upstream	-0.659688	0.0028947	Pop_A01G081755_R19	Upstream	0.714358	0.000866323
Pop_G18G078643_R35	Genebody	0.606945	0.00756249	Pop_G01G081176_R3	Upstream	-0.600093	0.00846662	Pop_A01G081760_R7	Upstream	0.757037	0.000275416
Pop_G06G003198_R49	Genebody	0.606883	0.00757032	Pop_G01G081903_R15	Upstream	0.64472	0.00386939	Pop_A01G081760_R8	Upstream	0.655288	0.00315749
Pop_G06G051362_R49	Genebody	0.605366	0.00776359	Pop_G01G081927_R13	Upstream	0.695088	0.00136441	Pop_A01G081760_R9	Upstream	0.759098	0.000259108
Pop_A01G010207_R54	Genebody	0.605302	0.00777187	Pop_G01G081936_R3	Upstream	-0.680858	0.00186825	Pop_A01G081760_R10	Upstream	0.730285	0.000578882
Pop_G15G074432_R35	Genebody	0.605296	0.00777264	Pop_G01G081950_R15	Upstream	-0.67065	0.00231718	Pop_A01G081762_R1	Upstream	0.666518	0.00252256
Pop_A05G072058_R41	Genebody	0.605063	0.00780274	Pop_G01G089169_R1	Upstream	-0.653838	0.00324825	Pop_A01G081775_R6	Upstream	0.78884	9.99743e-05
Pop_G14G045173_R41	Genebody	0.605041	0.00780553	Pop_G01G089229_R15	Upstream	-0.681303	0.00185042	Pop_A01G081775_R14	Upstream	0.695551	0.00135014
Pop_G08G063509_R31	Genebody	0.604799	0.00783686	Pop_G01G089229_R16	Upstream	-0.739347	0.000454533	Pop_A01G081775_R15	Upstream	0.830942	1.9451e-05
Pop_A07G006343_R35	Genebody	0.604704	0.00784927	Pop_G01G089243_R17	Upstream	0.668529	0.00242083	Pop_A01G081788_R16	Upstream	0.644609	0.00387756
Pop_UnG035624_R43	Genebody	0.604533	0.00787142	Pop_G01G089276_R12	Upstream	0.615387	0.00655753	Pop_A01G081817_R5	Upstream	0.775954	0.000153676
Pop_UnG026796_R50	Genebody	0.604505	0.00787505	Pop_G01G090308_R4	Upstream	-0.735899	0.000498896	Pop_A01G081817_R6	Upstream	0.677046	0.0020266
Pop_A10G001310_R33	Genebody	0.604341	0.00789648	Pop_G01G090316_R9	Upstream	-0.600077	0.00846884	Pop_A01G081825_R2	Upstream	0.613057	0.00682337
Pop_G02G015819_R54	Genebody	0.603828	0.00796358	Pop_G01G090319_R14	Upstream	0.648261	0.00361757	Pop_A01G081859_R13	Upstream	0.775486	0.000156009
Pop_A13G010053_R39	Genebody	0.603693	0.00798132	Pop_G01G090351_R3	Upstream	-0.656648	0.00307424	Pop_A01G081859_R14	Upstream	0.733234	0.000535624
Pop_A09G029014_R37	Genebody	0.603622	0.00799076	Pop_G01G090351_R17	Upstream	-0.626246	0.00542672	Pop_A01G081859_R15	Upstream	0.661778	0.00277634
Pop_G16G025639_R35	Genebody	0.601879	0.00822306	Pop_G01G090354_R2	Upstream	0.615786	0.00651283	Pop_A01G081859_R16	Upstream	0.664044	0.0026525
Pop_G01G004774_R49	Genebody	0.601553	0.00826705	Pop_G01G090358_R12	Upstream	0.655342	0.00315416	Pop_A01G081882_R14	Upstream	-0.655112	0.00316843
Pop_G05G072281_R39	Genebody	0.601134	0.00832397	Pop_G01G090359_R17	Upstream	0.625909	0.00545917	Pop_A02G004912_R5	Upstream	0.601973	0.00821031
Pop_G10G047348_R41	Genebody	0.601082	0.0083311	Pop_G01G090449_R14	Upstream	-0.643817	0.0039359	Pop_A02G004925_R16	Upstream	0.649432	0.00353731
Pop_A14G044657_R57	Genebody	0.601032	0.00833782	Pop_G01G090514_R14	Upstream	-0.662765	0.00272182	Pop_A02G004925_R17	Upstream	0.757883	0.000268625
Pop_A10G047031_R52	Genebody	0.600961	0.00834758	Pop_G01G090525_R18	Upstream	-0.687996	0.00159914	Pop_A02G004926_R3	Upstream	-0.668529	0.00242081
Pop_G06G051729_R34	Genebody	0.600671	0.00838718	Pop_G01G090539_R1	Upstream	-0.836447	1.5202e-05	Pop_A02G004976_R6	Upstream	0.630461	0.0050329
Pop_A08G046167_R28	Genebody	0.600248	0.00844533	Pop_G02G005212_R20	Upstream	0.789246	9.85841e-05	Pop_A02G005081_R4	Upstream	-0.623777	0.00566874
Pop_A10G001266_R41	Genebody	0.600227	0.00844812	Pop_G02G005240_R15	Upstream	-0.605341	0.00776681	Pop_A02G005153_R14	Upstream	0.604569	0.00786678
Pop_A07G006398_R42	Genebody	0.600127	0.00846191	Pop_G02G005258_R20	Upstream	0.605361	0.00776426	Pop_A02G005397_R17	Upstream	-0.680239	0.00189322
[truncated: 3,529 more rows]
