# Supplementary material for: Allele-specific DNA methylation and gene expression during shoot organogenesis in tissue culture of hybrid poplar
Source: Hortic Res. 2024 Jan 24;11(3):uhae027. doi: 10.1093/hr/uhae027 (PMC10967691; doi:10.1093/hr/uhae027)
Supplement: Web_Material_uhae027 [file web_material_uhae027.zip › Table S5.xlsx]

## Sheet: Sheet1
Table S5. Functional analysis of methylation-related non-DEGs using KEGG database
ID	Description	GeneRatio	BgRatio	pvalue	p.adjust	qvalue
ko03015	mRNA surveillance pathway	29/651	63/13956	2.3e-22	2.3e-22	6.33e-20
ko03013	Nucleocytoplasmic transport	34/651	98/13956	3.57e-21	3.57e-21	4.91e-19
ko03040	Spliceosome	34/651	123/13956	1.17e-17	1.17e-17	1.08e-15
ko03018	RNA degradation	23/651	79/13956	6.82e-13	6.82e-13	3.75e-11
ko04141	Protein processing in endoplasmic reticulum	30/651	144/13956	3.25e-12	3.25e-12	1.49e-10
ko04120	Ubiquitin mediated proteolysis	27/651	133/13956	7.49e-11	7.49e-11	2.94e-09
ko03420	Nucleotide excision repair	17/651	61/13956	1.5e-09	1.5e-09	5.14e-08
ko04114	Oocyte meiosis	19/651	80/13956	3.14e-09	3.14e-09	8.63e-08
ko04110	Cell cycle	24/651	133/13956	1.01e-08	1.01e-08	2.53e-07
ko04075	Plant hormone signal transduction	13/651	45/13956	8.06e-08	8.06e-08	1.85e-06
ko04142	Lysosome	20/651	108/13956	1.1e-07	1.1e-07	2.32e-06
ko03010	Ribosome	23/651	143/13956	1.86e-07	1.86e-07	3.65e-06
ko04721	Synaptic vesicle cycle	13/651	55/13956	1.04e-06	1.04e-06	1.79e-05
ko03410	Base excision repair	12/651	52/13956	3.55e-06	3.55e-06	5.42e-05
ko04144	Endocytosis	23/651	169/13956	3.74e-06	3.74e-06	5.42e-05
ko04136	Autophagy - other	8/651	23/13956	5.64e-06	5.64e-06	7.38e-05
ko03082	ATP-dependent chromatin remodeling	15/651	84/13956	6.79e-06	6.79e-06	8.47e-05
ko00510	N-Glycan biosynthesis	11/651	48/13956	9.74e-06	9.74e-06	0.000116346
ko04714	Thermogenesis	23/651	188/13956	2.23e-05	2.23e-05	0.000254736
ko04137	Mitophagy - animal	14/651	85/13956	3.54e-05	3.54e-05	0.000373861
ko04140	Autophagy - animal	18/651	132/13956	4.07e-05	4.07e-05	0.000414647
ko03060	Protein export	9/651	39/13956	5.95e-05	5.95e-05	0.000563726
ko03050	Proteasome	10/651	49/13956	7.18e-05	7.18e-05	0.00065714
ko04111	Cell cycle - yeast	17/651	126/13956	7.59e-05	7.59e-05	0.000672237
ko04138	Autophagy - yeast	13/651	82/13956	0.000100402	0.000100402	0.000862003
ko04145	Phagosome	14/651	95/13956	0.000123835	0.000123835	0.00103097
ko00100	Steroid biosynthesis	8/651	34/13956	0.000132519	0.000132519	0.00107082
ko04626	Plant-pathogen interaction	13/651	86/13956	0.000165093	0.000165093	0.00129592
ko05152	Tuberculosis	16/651	131/13956	0.000391148	0.000391148	0.00282796
ko03030	DNA replication	10/651	60/13956	0.000414741	0.000414741	0.00292165
ko03008	Ribosome biogenesis in eukaryotes	12/651	83/13956	0.000444836	0.000444836	0.0029808
ko04071	Sphingolipid signaling pathway	12/651	83/13956	0.000444836	0.000444836	0.0029808
ko03083	Polycomb repressive complex	10/651	65/13956	0.000798799	0.000798799	0.00510371
ko04139	Mitophagy - yeast	7/651	34/13956	0.00083123	0.00083123	0.0051426
ko04966	Collecting duct acid secretion	5/651	17/13956	0.000842322	0.000842322	0.0051426
ko00970	Aminoacyl-tRNA biosynthesis	10/651	66/13956	0.000902903	0.000902903	0.00539263
ko04150	mTOR signaling pathway	14/651	117/13956	0.00108638	0.00108638	0.0063504
ko04212	Longevity regulating pathway - worm	9/651	57/13956	0.00119492	0.00119492	0.00669975
ko04922	Glucagon signaling pathway	9/651	57/13956	0.00119492	0.00119492	0.00669975
ko04146	Peroxisome	10/651	74/13956	0.00220224	0.00220224	0.0121007
ko04068	FoxO signaling pathway	12/651	102/13956	0.00277931	0.00277931	0.0149721
ko04914	Progesterone-mediated oocyte maturation	9/651	65/13956	0.0030513	0.0030513	0.0158171
ko00513	Various types of N-glycan biosynthesis	8/651	55/13956	0.00375656	0.00375656	0.0177942
ko00531	Glycosaminoglycan degradation	4/651	15/13956	0.00424082	0.00424082	0.0197476
ko04152	AMPK signaling pathway	10/651	85/13956	0.00607631	0.00607631	0.0278231
ko00564	Glycerophospholipid metabolism	12/651	115/13956	0.00734792	0.00734792	0.0318162
ko04218	Cellular senescence	12/651	117/13956	0.00839879	0.00839879	0.0342993
ko04113	Meiosis - yeast	11/651	103/13956	0.0084894	0.0084894	0.0342993
ko00190	Oxidative phosphorylation	19/651	224/13956	0.00874952	0.00874952	0.0348379
ko04016	MAPK signaling pathway - plant	7/651	54/13956	0.0122581	0.0122581	0.0481109
ko04115	p53 signaling pathway	8/651	68/13956	0.0134674	0.0134674	0.051434
ko04070	Phosphatidylinositol signaling system	7/651	55/13956	0.013498	0.013498	0.051434
ko04217	Necroptosis	10/651	96/13956	0.0139134	0.0139134	0.051434
ko04350	TGF-beta signaling pathway	10/651	96/13956	0.0139134	0.0139134	0.051434
ko04720	Long-term potentiation	6/651	43/13956	0.0140979	0.0140979	0.051434
ko03430	Mismatch repair	6/651	44/13956	0.0156993	0.0156993	0.054597
ko01230	Biosynthesis of amino acids	19/651	238/13956	0.0159286	0.0159286	0.0547021
ko00480	Glutathione metabolism	7/651	57/13956	0.0162427	0.0162427	0.0550921
ko03022	Basal transcription factors	5/651	36/13956	0.0247647	0.0247647	0.080507
ko04066	HIF-1 signaling pathway	8/651	76/13956	0.0249078	0.0249078	0.080507
ko00561	Glycerolipid metabolism	9/651	91/13956	0.0258595	0.0258595	0.0814097
ko04011	MAPK signaling pathway - yeast	9/651	91/13956	0.0258595	0.0258595	0.0814097
ko00010	Glycolysis / Gluconeogenesis	10/651	106/13956	0.0260761	0.0260761	0.0814097
ko04660	T cell receptor signaling pathway	9/651	92/13956	0.0275264	0.0275264	0.0849722
ko04666	Fc gamma R-mediated phagocytosis	7/651	64/13956	0.028934	0.028934	0.088325
ko00592	alpha-Linolenic acid metabolism	4/651	26/13956	0.0309905	0.0309905	0.0925459
ko00270	Cysteine and methionine metabolism	11/651	125/13956	0.0317799	0.0317799	0.093883
ko05417	Lipid and atherosclerosis	13/651	160/13956	0.0366436	0.0366436	0.104868
ko04710	Circadian rhythm	4/651	28/13956	0.0394685	0.0394685	0.110648
ko04712	Circadian rhythm - plant	4/651	28/13956	0.0394685	0.0394685	0.110648
ko01212	Fatty acid metabolism	8/651	84/13956	0.0418444	0.0418444	0.112708
ko04728	Dopaminergic synapse	8/651	84/13956	0.0418444	0.0418444	0.112708
ko01240	Biosynthesis of cofactors	25/651	375/13956	0.0464381	0.0464381	0.122676
