# Supplementary material for: Allele-specific DNA methylation and gene expression during shoot organogenesis in tissue culture of hybrid poplar
Source: Hortic Res. 2024 Jan 24;11(3):uhae027. doi: 10.1093/hr/uhae027 (PMC10967691; doi:10.1093/hr/uhae027)
Supplement: Web_Material_uhae027 [file web_material_uhae027.zip › Table S6.xlsx]

## Sheet: Sheet1
Table S6. Identification of alleles in 84K poplar
Allele ID	Maternal allele	Paternal allele
Pop_AG000001	Pop_A01G081846	Pop_G01G079611
Pop_AG000002	Pop_A01G081857	Pop_G01G079610
Pop_AG000003	Pop_A01G081868	Pop_G01G079608
Pop_AG000004	Pop_A01G081879	Pop_G01G079607
Pop_AG000005	Pop_A01G081890	Pop_G01G079606
Pop_AG000006	Pop_A01G081712	Pop_G01G079605
Pop_AG000007	Pop_A01G081723	Pop_G01G079603
Pop_AG000008	Pop_A01G081745	Pop_G01G079602
Pop_AG000009	Pop_A01G081778	Pop_G01G079597
Pop_AG000010	Pop_A01G081800	Pop_G01G079596
Pop_AG000011	Pop_A01G081812	Pop_G01G079595
Pop_AG000012	Pop_A01G081816	Pop_G01G079593
Pop_AG000013	Pop_A01G081817	Pop_G01G079591
Pop_AG000014	Pop_A01G081819	Pop_G01G079590
Pop_AG000015	Pop_A01G081821	Pop_G01G079589
Pop_AG000016	Pop_A01G081822	Pop_G01G079588
Pop_AG000017	Pop_A01G081823	Pop_G01G079714
Pop_AG000018	Pop_A01G081825	Pop_G01G079713
Pop_AG000019	Pop_A01G081826	Pop_G01G079712
Pop_AG000020	Pop_A01G081827	Pop_G01G079711
Pop_AG000021	Pop_A01G081828	Pop_G01G079710
Pop_AG000022	Pop_A01G081836	Pop_G01G079703
Pop_AG000023	Pop_A01G081839	Pop_G01G079699
Pop_AG000024	Pop_A01G081840	Pop_G01G079698
Pop_AG000025	Pop_A01G081841	Pop_G01G079696
Pop_AG000026	Pop_A01G081842	Pop_G01G079695
Pop_AG000027	Pop_A01G081843	Pop_G01G079690
Pop_AG000028	Pop_A01G081844	Pop_G01G079694
Pop_AG000029	Pop_A01G081848	Pop_G01G079692
Pop_AG000030	Pop_A01G081851	Pop_G01G079689
Pop_AG000031	Pop_A01G081852	Pop_G01G079688
Pop_AG000032	Pop_A01G081853	Pop_G01G079687
Pop_AG000033	Pop_A01G081854	Pop_G01G079686
Pop_AG000034	Pop_A01G081856	Pop_G01G079685
Pop_AG000035	Pop_A01G081858	Pop_G01G079683
Pop_AG000036	Pop_A01G081859	Pop_G01G079681
Pop_AG000037	Pop_A01G081860	Pop_G01G079680
Pop_AG000038	Pop_A01G081862	Pop_G01G079679
Pop_AG000039	Pop_A01G081864	Pop_G01G079677
Pop_AG000040	Pop_A01G081865	Pop_G01G079676
Pop_AG000041	Pop_A01G081867	Pop_G01G079675
Pop_AG000042	Pop_A01G081869	Pop_G01G079674
Pop_AG000043	Pop_A01G081870	Pop_G01G079673
Pop_AG000044	Pop_A01G081871	Pop_G01G079672
Pop_AG000045	Pop_A01G081872	Pop_G01G079669
Pop_AG000046	Pop_A01G081873	Pop_G01G079666
Pop_AG000047	Pop_A01G081880	Pop_G01G079663
Pop_AG000048	Pop_A01G081881	Pop_G01G079662
Pop_AG000049	Pop_A01G081882	Pop_G01G079660
Pop_AG000050	Pop_A01G081883	Pop_G01G079659
Pop_AG000051	Pop_A01G081887	Pop_G01G079657
Pop_AG000052	Pop_A01G081888	Pop_G01G079656
Pop_AG000053	Pop_A01G081889	Pop_G01G079655
Pop_AG000054	Pop_A01G081893	Pop_G01G079654
Pop_AG000055	Pop_A01G081894	Pop_G01G079653
Pop_AG000056	Pop_A01G081895	Pop_G01G079652
Pop_AG000057	Pop_A01G081900	Pop_G01G079645
Pop_AG000058	Pop_A01G081702	Pop_G01G079644
Pop_AG000059	Pop_A01G081703	Pop_G01G079643
Pop_AG000060	Pop_A01G081705	Pop_G01G079642
Pop_AG000061	Pop_A01G081706	Pop_G01G079641
Pop_AG000062	Pop_A01G081707	Pop_G01G079638
Pop_AG000063	Pop_A01G081708	Pop_G01G079637
Pop_AG000064	Pop_A01G081710	Pop_G01G079635
Pop_AG000065	Pop_A01G081713	Pop_G01G079631
Pop_AG000066	Pop_A01G081715	Pop_G01G079630
Pop_AG000067	Pop_A01G081716	Pop_G01G079629
Pop_AG000068	Pop_A01G081717	Pop_G01G079627
Pop_AG000069	Pop_A01G081721	Pop_G01G079625
Pop_AG000070	Pop_A01G081722	Pop_G01G079624
Pop_AG000071	Pop_A01G081724	Pop_G01G079623
Pop_AG000072	Pop_A01G081725	Pop_G01G079693
Pop_AG000073	Pop_A01G081729	Pop_G01G079586
Pop_AG000074	Pop_A01G081731	Pop_G01G031084
Pop_AG000075	Pop_A01G081733	Pop_G01G031092
Pop_AG000076	Pop_A01G081735	Pop_G01G031093
Pop_AG000077	Pop_A01G081737	Pop_G01G031074
Pop_AG000078	Pop_A01G081739	Pop_G01G031076
Pop_AG000079	Pop_A01G081740	Pop_G01G031077
Pop_AG000080	Pop_A01G081742	Pop_G01G031078
Pop_AG000081	Pop_A01G081743	Pop_G01G031079
Pop_AG000082	Pop_A01G081744	Pop_G01G031081
Pop_AG000083	Pop_A01G081747	Pop_G01G031083
Pop_AG000084	Pop_A01G081748	Pop_G01G031085
Pop_AG000085	Pop_A01G081751	Pop_G01G021846
Pop_AG000086	Pop_A01G081761	Pop_G01G021849
Pop_AG000087	Pop_A01G081769	Pop_G01G021848
Pop_AG000088	Pop_A01G081788	Pop_G01G021860
Pop_AG000089	Pop_A01G081805	Pop_G01G021856
Pop_AG000090	Pop_A01G081806	Pop_G01G021855
Pop_AG000091	Pop_A01G081807	Pop_G01G021844
Pop_AG000092	Pop_A01G024813	Pop_G01G081996
Pop_AG000093	Pop_A01G024924	Pop_G01G082007
Pop_AG000094	Pop_A01G025033	Pop_G01G081902
Pop_AG000095	Pop_A01G025044	Pop_G01G081922
Pop_AG000096	Pop_A01G025055	Pop_G01G081923
Pop_AG000097	Pop_A01G025066	Pop_G01G081924
Pop_AG000098	Pop_A01G025077	Pop_G01G081925
Pop_AG000099	Pop_A01G025088	Pop_G01G081926
Pop_AG000100	Pop_A01G024814	Pop_G01G081927
Pop_AG000101	Pop_A01G024858	Pop_G01G081932
Pop_AG000102	Pop_A01G024869	Pop_G01G081931
Pop_AG000103	Pop_A01G024891	Pop_G01G081933
Pop_AG000104	Pop_A01G024902	Pop_G01G081934
Pop_AG000105	Pop_A01G024913	Pop_G01G081935
Pop_AG000106	Pop_A01G024925	Pop_G01G081936
Pop_AG000107	Pop_A01G024947	Pop_G01G081937
Pop_AG000108	Pop_A01G024958	Pop_G01G081939
Pop_AG000109	Pop_A01G024969	Pop_G01G081940
Pop_AG000110	Pop_A01G024980	Pop_G01G081943
Pop_AG000111	Pop_A01G024991	Pop_G01G081945
Pop_AG000112	Pop_A01G025013	Pop_G01G081946
Pop_AG000113	Pop_A01G025021	Pop_G01G081948
Pop_AG000114	Pop_A01G025024	Pop_G01G081950
Pop_AG000115	Pop_A01G025026	Pop_G01G081951
Pop_AG000116	Pop_A01G025030	Pop_G01G081953
Pop_AG000117	Pop_A01G025031	Pop_G01G081956
Pop_AG000118	Pop_A01G025032	Pop_G01G081957
Pop_AG000119	Pop_A01G025034	Pop_G01G081958
Pop_AG000120	Pop_A01G025035	Pop_G01G081959
Pop_AG000121	Pop_A01G025036	Pop_G01G081960
Pop_AG000122	Pop_A01G025037	Pop_G01G081961
Pop_AG000123	Pop_A01G025041	Pop_G01G081964
Pop_AG000124	Pop_A01G025042	Pop_G01G081966
Pop_AG000125	Pop_A01G025043	Pop_G01G081967
Pop_AG000126	Pop_A01G025045	Pop_G01G081968
Pop_AG000127	Pop_A01G025046	Pop_G01G081969
Pop_AG000128	Pop_A01G025048	Pop_G01G081971
Pop_AG000129	Pop_A01G025049	Pop_G01G081972
Pop_AG000130	Pop_A01G025051	Pop_G01G081973
Pop_AG000131	Pop_A01G025052	Pop_G01G081975
Pop_AG000132	Pop_A01G025053	Pop_G01G081976
Pop_AG000133	Pop_A01G025054	Pop_G01G081977
Pop_AG000134	Pop_A01G025059	Pop_G01G081981
Pop_AG000135	Pop_A01G025060	Pop_G01G081982
Pop_AG000136	Pop_A01G025061	Pop_G01G081984
Pop_AG000137	Pop_A01G025062	Pop_G01G081986
Pop_AG000138	Pop_A01G025063	Pop_G01G081987
Pop_AG000139	Pop_A01G025064	Pop_G01G081988
Pop_AG000140	Pop_A01G025070	Pop_G01G081991
Pop_AG000141	Pop_A01G025071	Pop_G01G081993
Pop_AG000142	Pop_A01G025072	Pop_G01G081997
Pop_AG000143	Pop_A01G025073	Pop_G01G081998
Pop_AG000144	Pop_A01G025074	Pop_G01G081999
Pop_AG000145	Pop_A01G025075	Pop_G01G082000
Pop_AG000146	Pop_A01G025076	Pop_G01G082001
Pop_AG000147	Pop_A01G025079	Pop_G01G082003
Pop_AG000148	Pop_A01G025082	Pop_G01G082005
Pop_AG000149	Pop_A01G025083	Pop_G01G082006
Pop_AG000150	Pop_A01G025086	Pop_G01G082008
Pop_AG000151	Pop_A01G025087	Pop_G01G082011
Pop_AG000152	Pop_A01G025089	Pop_G01G082012
Pop_AG000153	Pop_A01G025090	Pop_G01G082013
Pop_AG000154	Pop_A01G025091	Pop_G01G082014
Pop_AG000155	Pop_A01G025092	Pop_G01G082015
Pop_AG000156	Pop_A01G025093	Pop_G01G082016
Pop_AG000157	Pop_A01G025095	Pop_G01G081903
Pop_AG000158	Pop_A01G025096	Pop_G01G081905
Pop_AG000159	Pop_A01G025097	Pop_G01G081906
Pop_AG000160	Pop_A01G025098	Pop_G01G081907
Pop_AG000161	Pop_A01G024816	Pop_G01G081910
Pop_AG000162	Pop_A01G024817	Pop_G01G081911
Pop_AG000163	Pop_A01G024820	Pop_G01G081916
Pop_AG000164	Pop_A01G024823	Pop_G01G081918
Pop_AG000165	Pop_A01G024829	Pop_G01G027024
Pop_AG000166	Pop_A01G024831	Pop_G01G027001
Pop_AG000167	Pop_A01G024832	Pop_G01G027012
Pop_AG000168	Pop_A01G024841	Pop_G01G027027
Pop_AG000169	Pop_A01G024842	Pop_G01G027028
Pop_AG000170	Pop_A01G024843	Pop_G01G027002
Pop_AG000171	Pop_A01G024844	Pop_G01G027003
Pop_AG000172	Pop_A01G024845	Pop_G01G027004
Pop_AG000173	Pop_A01G024846	Pop_G01G027005
Pop_AG000174	Pop_A01G024850	Pop_G01G027008
Pop_AG000175	Pop_A01G024851	Pop_G01G027009
Pop_AG000176	Pop_A01G024852	Pop_G01G027016
Pop_AG000177	Pop_A01G024859	Pop_G01G072452
Pop_AG000178	Pop_A01G024860	Pop_G01G072455
Pop_AG000179	Pop_A01G024861	Pop_G01G072456
Pop_AG000180	Pop_A01G024866	Pop_G01G072458
Pop_AG000181	Pop_A01G024867	Pop_G01G072459
Pop_AG000182	Pop_A01G024870	Pop_G01G072420
Pop_AG000183	Pop_A01G024871	Pop_G01G072421
Pop_AG000184	Pop_A01G024872	Pop_G01G072422
Pop_AG000185	Pop_A01G024874	Pop_G01G072423
Pop_AG000186	Pop_A01G024876	Pop_G01G072424
Pop_AG000187	Pop_A01G024877	Pop_G01G072425
Pop_AG000188	Pop_A01G024878	Pop_G01G072426
Pop_AG000189	Pop_A01G024879	Pop_G01G072427
Pop_AG000190	Pop_A01G024881	Pop_G01G072428
Pop_AG000191	Pop_A01G024882	Pop_G01G072429
Pop_AG000192	Pop_A01G024883	Pop_G01G072431
Pop_AG000193	Pop_A01G024884	Pop_G01G072432
Pop_AG000194	Pop_A01G024885	Pop_G01G072433
Pop_AG000195	Pop_A01G024886	Pop_G01G072434
Pop_AG000196	Pop_A01G024887	Pop_G01G072435
Pop_AG000197	Pop_A01G024889	Pop_G01G072436
Pop_AG000198	Pop_A01G024890	Pop_G01G027011
Pop_AG000199	Pop_A01G024892	Pop_G01G072440
Pop_AG000200	Pop_A01G024893	Pop_G01G072442
Pop_AG000201	Pop_A01G024894	Pop_G01G072443
Pop_AG000202	Pop_A01G024895	Pop_G01G072444
Pop_AG000203	Pop_A01G024898	Pop_G01G072445
Pop_AG000204	Pop_A01G024899	Pop_G01G072446
Pop_AG000205	Pop_A01G024906	Pop_G01G072448
Pop_AG000206	Pop_A01G024907	Pop_G01G072449
Pop_AG000207	Pop_A01G024908	Pop_G01G072450
Pop_AG000208	Pop_A01G024910	Pop_G01G072453
Pop_AG000209	Pop_A01G024911	Pop_G01G072454
Pop_AG000210	Pop_A01G069922	Pop_G01G024954
Pop_AG000211	Pop_A01G069955	Pop_G01G024949
Pop_AG000212	Pop_A01G069885	Pop_G01G024953
Pop_AG000213	Pop_A01G069888	Pop_G01G024956
Pop_AG000214	Pop_A01G069890	Pop_G01G024963
Pop_AG000215	Pop_A01G069892	Pop_G01G024965
Pop_AG000216	Pop_A01G069894	Pop_G01G024968
Pop_AG000217	Pop_A01G069895	Pop_G01G024970
Pop_AG000218	Pop_A01G069898	Pop_G01G024973
Pop_AG000219	Pop_A01G069899	Pop_G01G024974
Pop_AG000220	Pop_A01G069901	Pop_G01G024975
Pop_AG000221	Pop_A01G069902	Pop_G01G024976
Pop_AG000222	Pop_A01G069903	Pop_G01G024977
Pop_AG000223	Pop_A01G069904	Pop_G01G024978
Pop_AG000224	Pop_A01G069905	Pop_G01G024979
Pop_AG000225	Pop_A01G069906	Pop_G01G024981
Pop_AG000226	Pop_A01G069907	Pop_G01G024982
Pop_AG000227	Pop_A01G069909	Pop_G01G024986
Pop_AG000228	Pop_A01G017627	Pop_G01G024997
Pop_AG000229	Pop_A01G017568	Pop_G01G024998
Pop_AG000230	Pop_A01G017570	Pop_G01G024999
Pop_AG000231	Pop_A01G017572	Pop_G01G025000
Pop_AG000232	Pop_A01G017574	Pop_G01G025003
Pop_AG000233	Pop_A01G017575	Pop_G01G025004
Pop_AG000234	Pop_A01G017576	Pop_G01G025005
Pop_AG000235	Pop_A01G017577	Pop_G01G025006
Pop_AG000236	Pop_A01G017581	Pop_G01G025008
Pop_AG000237	Pop_A01G017582	Pop_G01G025009
Pop_AG000238	Pop_A01G017584	Pop_G01G025010
Pop_AG000239	Pop_A01G017586	Pop_G01G025011
Pop_AG000240	Pop_A01G017588	Pop_G01G025014
Pop_AG000241	Pop_A01G017593	Pop_G01G025017
Pop_AG000242	Pop_A01G017595	Pop_G01G025018
Pop_AG000243	Pop_A01G017596	Pop_G01G025019
Pop_AG000244	Pop_A01G017601	Pop_G01G034624
Pop_AG000245	Pop_A01G017603	Pop_G01G034623
Pop_AG000246	Pop_A01G017605	Pop_G01G034622
Pop_AG000247	Pop_A01G017606	Pop_G01G034621
Pop_AG000248	Pop_A01G017607	Pop_G01G034620
Pop_AG000249	Pop_A01G017608	Pop_G01G034619
Pop_AG000250	Pop_A01G017609	Pop_G01G034618
Pop_AG000251	Pop_A01G017610	Pop_G01G034616
Pop_AG000252	Pop_A01G017612	Pop_G01G034615
Pop_AG000253	Pop_A01G017613	Pop_G01G034614
Pop_AG000254	Pop_A01G017614	Pop_G01G034613
Pop_AG000255	Pop_A01G017615	Pop_G01G034612
Pop_AG000256	Pop_A01G017616	Pop_G01G034611
Pop_AG000257	Pop_A01G017617	Pop_G01G034610
Pop_AG000258	Pop_A01G017618	Pop_G01G034609
Pop_AG000259	Pop_A01G017619	Pop_G01G034608
Pop_AG000260	Pop_A01G017623	Pop_G01G034605
Pop_AG000261	Pop_A01G036601	Pop_G01G034603
Pop_AG000262	Pop_A01G036600	Pop_G01G034602
Pop_AG000263	Pop_A01G036598	Pop_G01G034601
Pop_AG000264	Pop_A01G036597	Pop_G01G034599
Pop_AG000265	Pop_A01G036596	Pop_G01G034598
Pop_AG000266	Pop_A01G036609	Pop_G01G034597
Pop_AG000267	Pop_A01G036608	Pop_G01G034596
Pop_AG000268	Pop_A01G036606	Pop_G01G034593
Pop_AG000269	Pop_A01G036605	Pop_G01G034592
Pop_AG000270	Pop_A01G036602	Pop_G01G034581
Pop_AG000271	Pop_A01G075019	Pop_G01G034577
Pop_AG000272	Pop_A01G075020	Pop_G01G034574
Pop_AG000273	Pop_A01G075021	Pop_G01G034570
Pop_AG000274	Pop_A01G075022	Pop_G01G034569
Pop_AG000275	Pop_A01G075023	Pop_G01G034568
Pop_AG000276	Pop_A01G075024	Pop_G01G034567
Pop_AG000277	Pop_A01G075025	Pop_G01G034566
Pop_AG000278	Pop_A01G075026	Pop_G01G034561
Pop_AG000279	Pop_A01G075030	Pop_G01G034557
Pop_AG000280	Pop_A01G075031	Pop_G01G034556
Pop_AG000281	Pop_A01G075032	Pop_G01G034555
Pop_AG000282	Pop_A01G075039	Pop_G01G034549
Pop_AG000283	Pop_A01G075041	Pop_G01G034547
Pop_AG000284	Pop_A01G075042	Pop_G01G034546
Pop_AG000285	Pop_A01G075043	Pop_G01G034545
Pop_AG000286	Pop_A01G075045	Pop_G01G034594
Pop_AG000287	Pop_A01G075053	Pop_G01G013366
Pop_AG000288	Pop_A01G075056	Pop_G01G013399
Pop_AG000289	Pop_A01G075057	Pop_G01G013283
Pop_AG000290	Pop_A01G075058	Pop_G01G013294
Pop_AG000291	Pop_A01G075059	Pop_G01G013305
Pop_AG000292	Pop_A01G075065	Pop_G01G013318
Pop_AG000293	Pop_A01G075066	Pop_G01G013319
Pop_AG000294	Pop_A01G075067	Pop_G01G013320
Pop_AG000295	Pop_A01G075068	Pop_G01G013323
Pop_AG000296	Pop_A01G075069	Pop_G01G013324
Pop_AG000297	Pop_A01G075070	Pop_G01G013325
Pop_AG000298	Pop_A01G075072	Pop_G01G013327
Pop_AG000299	Pop_A01G075074	Pop_G01G013329
Pop_AG000300	Pop_A01G075075	Pop_G01G013331
Pop_AG000301	Pop_A01G075078	Pop_G01G013339
Pop_AG000302	Pop_A01G075080	Pop_G01G013341
Pop_AG000303	Pop_A01G075081	Pop_G01G013342
Pop_AG000304	Pop_A01G074912	Pop_G01G013346
Pop_AG000305	Pop_A01G074913	Pop_G01G013347
Pop_AG000306	Pop_A01G074914	Pop_G01G013348
Pop_AG000307	Pop_A01G074915	Pop_G01G013349
Pop_AG000308	Pop_A01G074916	Pop_G01G013351
Pop_AG000309	Pop_A01G074917	Pop_G01G013352
Pop_AG000310	Pop_A01G074921	Pop_G01G013354
Pop_AG000311	Pop_A01G074923	Pop_G01G013356
Pop_AG000312	Pop_A01G074924	Pop_G01G013359
Pop_AG000313	Pop_A01G074925	Pop_G01G013360
Pop_AG000314	Pop_A01G074927	Pop_G01G013362
Pop_AG000315	Pop_A01G074930	Pop_G01G013368
Pop_AG000316	Pop_A01G074932	Pop_G01G013369
Pop_AG000317	Pop_A01G074933	Pop_G01G013370
Pop_AG000318	Pop_A01G074934	Pop_G01G013371
Pop_AG000319	Pop_A01G074935	Pop_G01G013372
Pop_AG000320	Pop_A01G074938	Pop_G01G013373
Pop_AG000321	Pop_A01G074941	Pop_G01G013375
Pop_AG000322	Pop_A01G074942	Pop_G01G013376
Pop_AG000323	Pop_A01G074944	Pop_G01G013379
Pop_AG000324	Pop_A01G074946	Pop_G01G013382
Pop_AG000325	Pop_A01G074947	Pop_G01G013383
Pop_AG000326	Pop_A01G074948	Pop_G01G013384
Pop_AG000327	Pop_A01G074949	Pop_G01G013385
Pop_AG000328	Pop_A01G074951	Pop_G01G013387
Pop_AG000329	Pop_A01G074952	Pop_G01G013389
Pop_AG000330	Pop_A01G074953	Pop_G01G013390
Pop_AG000331	Pop_A01G074955	Pop_G01G013391
Pop_AG000332	Pop_A01G074956	Pop_G01G013392
Pop_AG000333	Pop_A01G074957	Pop_G01G013393
Pop_AG000334	Pop_A01G074958	Pop_G01G013395
Pop_AG000335	Pop_A01G074960	Pop_G01G013396
Pop_AG000336	Pop_A01G074961	Pop_G01G013398
Pop_AG000337	Pop_A01G074963	Pop_G01G013401
Pop_AG000338	Pop_A01G074964	Pop_G01G013402
Pop_AG000339	Pop_A01G074966	Pop_G01G013404
Pop_AG000340	Pop_A01G074967	Pop_G01G013405
Pop_AG000341	Pop_A01G074968	Pop_G01G013406
Pop_AG000342	Pop_A01G074969	Pop_G01G013408
Pop_AG000343	Pop_A01G074970	Pop_G01G013409
Pop_AG000344	Pop_A01G074971	Pop_G01G013285
Pop_AG000345	Pop_A01G074973	Pop_G01G013292
Pop_AG000346	Pop_A01G074974	Pop_G01G013295
Pop_AG000347	Pop_A01G074975	Pop_G01G013296
Pop_AG000348	Pop_A01G074977	Pop_G01G013297
Pop_AG000349	Pop_A01G074978	Pop_G01G013298
Pop_AG000350	Pop_A01G074979	Pop_G01G013299
Pop_AG000351	Pop_A01G074981	Pop_G01G013302
Pop_AG000352	Pop_A01G074982	Pop_G01G013304
Pop_AG000353	Pop_A01G074983	Pop_G01G013308
Pop_AG000354	Pop_A01G074984	Pop_G01G013307
Pop_AG000355	Pop_A01G074985	Pop_G01G013309
Pop_AG000356	Pop_A01G074988	Pop_G01G013310
Pop_AG000357	Pop_A01G074989	Pop_G01G013311
Pop_AG000358	Pop_A01G074990	Pop_G01G013313
Pop_AG000359	Pop_A01G081092	Pop_G01G075095
Pop_AG000360	Pop_A01G081130	Pop_G01G075106
Pop_AG000361	Pop_A01G081141	Pop_G01G075117
Pop_AG000362	Pop_A01G081152	Pop_G01G075128
Pop_AG000363	Pop_A01G081163	Pop_G01G075136
Pop_AG000364	Pop_A01G081174	Pop_G01G075137
Pop_AG000365	Pop_A01G080982	Pop_G01G075138
Pop_AG000366	Pop_A01G080993	Pop_G01G075085
Pop_AG000367	Pop_A01G081004	Pop_G01G075086
Pop_AG000368	Pop_A01G081015	Pop_G01G075087
Pop_AG000369	Pop_A01G081026	Pop_G01G075088
Pop_AG000370	Pop_A01G081048	Pop_G01G075090
Pop_AG000371	Pop_A01G081059	Pop_G01G075091
Pop_AG000372	Pop_A01G081070	Pop_G01G075092
Pop_AG000373	Pop_A01G081093	Pop_G01G075094
Pop_AG000374	Pop_A01G081112	Pop_G01G075097
Pop_AG000375	Pop_A01G081113	Pop_G01G075098
Pop_AG000376	Pop_A01G081114	Pop_G01G075099
Pop_AG000377	Pop_A01G081116	Pop_G01G075101
Pop_AG000378	Pop_A01G081118	Pop_G01G075104
Pop_AG000379	Pop_A01G081120	Pop_G01G075105
Pop_AG000380	Pop_A01G081124	Pop_G01G075108
Pop_AG000381	Pop_A01G081125	Pop_G01G075122
Pop_AG000382	Pop_A01G081129	Pop_G01G075126
Pop_AG000383	Pop_A01G081131	Pop_G01G075127
Pop_AG000384	Pop_A01G081132	Pop_G01G075130
Pop_AG000385	Pop_A01G081133	Pop_G01G075131
Pop_AG000386	Pop_A01G081136	Pop_G01G026128
Pop_AG000387	Pop_A01G081138	Pop_G01G026129
Pop_AG000388	Pop_A01G081140	Pop_G01G026132
Pop_AG000389	Pop_A01G081142	Pop_G01G026133
Pop_AG000390	Pop_A01G081143	Pop_G01G026134
Pop_AG000391	Pop_A01G081144	Pop_G01G026135
Pop_AG000392	Pop_A01G081145	Pop_G01G026122
Pop_AG000393	Pop_A01G081146	Pop_G01G026124
Pop_AG000394	Pop_A01G081147	Pop_G01G026125
Pop_AG000395	Pop_A01G081148	Pop_G01G026126
Pop_AG000396	Pop_A01G081149	Pop_G01G026127
Pop_AG000397	Pop_A01G024362	Pop_G01G081150
Pop_AG000398	Pop_A01G024373	Pop_G01G081151
Pop_AG000399	Pop_A01G024392	Pop_G01G081156
Pop_AG000400	Pop_A01G024394	Pop_G01G081158
Pop_AG000401	Pop_A01G024395	Pop_G01G081160
Pop_AG000402	Pop_A01G024396	Pop_G01G081161
Pop_AG000403	Pop_A01G024363	Pop_G01G081162
Pop_AG000404	Pop_A01G024364	Pop_G01G081164
Pop_AG000405	Pop_A01G024365	Pop_G01G081165
Pop_AG000406	Pop_A01G024369	Pop_G01G081167
Pop_AG000407	Pop_A01G024371	Pop_G01G081168
Pop_AG000408	Pop_A01G024372	Pop_G01G081169
Pop_AG000409	Pop_A01G024374	Pop_G01G081170
Pop_AG000410	Pop_A01G024375	Pop_G01G081172
Pop_AG000411	Pop_A01G024376	Pop_G01G081173
Pop_AG000412	Pop_A01G024378	Pop_G01G081176
Pop_AG000413	Pop_A01G024379	Pop_G01G081177
Pop_AG000414	Pop_A01G024380	Pop_G01G081178
Pop_AG000415	Pop_A01G024381	Pop_G01G081179
Pop_AG000416	Pop_A01G024385	Pop_G01G081182
Pop_AG000417	Pop_A01G024386	Pop_G01G081184
Pop_AG000418	Pop_A01G024388	Pop_G01G081187
Pop_AG000419	Pop_A01G024390	Pop_G01G081191
Pop_AG000420	Pop_A01G015456	Pop_G01G081192
Pop_AG000421	Pop_A01G015601	Pop_G01G081188
Pop_AG000422	Pop_A01G015656	Pop_G01G080983
Pop_AG000423	Pop_A01G015501	Pop_G01G080985
Pop_AG000424	Pop_A01G015512	Pop_G01G080986
Pop_AG000425	Pop_A01G015523	Pop_G01G080989
Pop_AG000426	Pop_A01G015534	Pop_G01G080990
Pop_AG000427	Pop_A01G015545	Pop_G01G080991
Pop_AG000428	Pop_A01G015556	Pop_G01G080992
Pop_AG000429	Pop_A01G015568	Pop_G01G080994
Pop_AG000430	Pop_A01G015582	Pop_G01G080995
Pop_AG000431	Pop_A01G015583	Pop_G01G080996
Pop_AG000432	Pop_A01G015584	Pop_G01G081002
Pop_AG000433	Pop_A01G015586	Pop_G01G081001
Pop_AG000434	Pop_A01G015587	Pop_G01G081005
Pop_AG000435	Pop_A01G015588	Pop_G01G081006
Pop_AG000436	Pop_A01G015592	Pop_G01G081008
Pop_AG000437	Pop_A01G015593	Pop_G01G081009
Pop_AG000438	Pop_A01G015594	Pop_G01G081011
Pop_AG000439	Pop_A01G015595	Pop_G01G081012
Pop_AG000440	Pop_A01G015597	Pop_G01G081013
Pop_AG000441	Pop_A01G015598	Pop_G01G081014
Pop_AG000442	Pop_A01G015599	Pop_G01G081016
Pop_AG000443	Pop_A01G015600	Pop_G01G081017
Pop_AG000444	Pop_A01G015602	Pop_G01G081018
Pop_AG000445	Pop_A01G015603	Pop_G01G081019
Pop_AG000446	Pop_A01G015604	Pop_G01G081020
Pop_AG000447	Pop_A01G015605	Pop_G01G081021
Pop_AG000448	Pop_A01G015606	Pop_G01G081022
Pop_AG000449	Pop_A01G015607	Pop_G01G081023
Pop_AG000450	Pop_A01G015609	Pop_G01G081025
Pop_AG000451	Pop_A01G015613	Pop_G01G081029
Pop_AG000452	Pop_A01G015614	Pop_G01G081030
Pop_AG000453	Pop_A01G015615	Pop_G01G081031
Pop_AG000454	Pop_A01G015617	Pop_G01G081033
Pop_AG000455	Pop_A01G015618	Pop_G01G081034
Pop_AG000456	Pop_A01G015619	Pop_G01G081035
Pop_AG000457	Pop_A01G015620	Pop_G01G081036
Pop_AG000458	Pop_A01G015622	Pop_G01G081040
Pop_AG000459	Pop_A01G015625	Pop_G01G081041
Pop_AG000460	Pop_A01G015626	Pop_G01G081042
Pop_AG000461	Pop_A01G015627	Pop_G01G081043
Pop_AG000462	Pop_A01G015629	Pop_G01G081044
Pop_AG000463	Pop_A01G015630	Pop_G01G081045
Pop_AG000464	Pop_A01G015631	Pop_G01G081046
Pop_AG000465	Pop_A01G015632	Pop_G01G059017
Pop_AG000466	Pop_A01G015633	Pop_G01G059016
Pop_AG000467	Pop_A01G015635	Pop_G01G059015
Pop_AG000468	Pop_A01G015636	Pop_G01G059014
Pop_AG000469	Pop_A01G015637	Pop_G01G059013
Pop_AG000470	Pop_A01G015640	Pop_G01G059012
Pop_AG000471	Pop_A01G015641	Pop_G01G059011
Pop_AG000472	Pop_A01G015643	Pop_G01G059009
Pop_AG000473	Pop_A01G015644	Pop_G01G059008
Pop_AG000474	Pop_A01G015646	Pop_G01G059007
Pop_AG000475	Pop_A01G015649	Pop_G01G059006
Pop_AG000476	Pop_A01G015650	Pop_G01G059005
Pop_AG000477	Pop_A01G015651	Pop_G01G059004
Pop_AG000478	Pop_A01G015652	Pop_G01G059003
Pop_AG000479	Pop_A01G015653	Pop_G01G059002
Pop_AG000480	Pop_A01G015654	Pop_G01G059001
Pop_AG000481	Pop_A01G015657	Pop_G01G058997
Pop_AG000482	Pop_A01G015658	Pop_G01G058996
Pop_AG000483	Pop_A01G015659	Pop_G01G058995
Pop_AG000484	Pop_A01G015661	Pop_G01G058993
Pop_AG000485	Pop_A01G015663	Pop_G01G058991
Pop_AG000486	Pop_A01G015666	Pop_G01G058985
Pop_AG000487	Pop_A01G015459	Pop_G01G058983
Pop_AG000488	Pop_A01G015460	Pop_G01G058982
Pop_AG000489	Pop_A01G015461	Pop_G01G058981
Pop_AG000490	Pop_A01G015462	Pop_G01G058979
Pop_AG000491	Pop_A01G015463	Pop_G01G058977
Pop_AG000492	Pop_A01G015464	Pop_G01G058975
Pop_AG000493	Pop_A01G015466	Pop_G01G058974
Pop_AG000494	Pop_A01G015473	Pop_G01G058972
Pop_AG000495	Pop_A01G015474	Pop_G01G058971
Pop_AG000496	Pop_A01G015477	Pop_G01G058970
Pop_AG000497	Pop_A01G015480	Pop_G01G058969
Pop_AG000498	Pop_A01G015481	Pop_G01G058968
Pop_AG000499	Pop_A01G015482	Pop_G01G058967
Pop_AG000500	Pop_A01G015483	Pop_G01G058966
Pop_AG000501	Pop_A01G015485	Pop_G01G058964
Pop_AG000502	Pop_A01G015486	Pop_G01G058963
Pop_AG000503	Pop_A01G015487	Pop_G01G058962
Pop_AG000504	Pop_A01G015488	Pop_G01G058961
Pop_AG000505	Pop_A01G015489	Pop_G01G058960
Pop_AG000506	Pop_A01G015491	Pop_G01G058959
Pop_AG000507	Pop_A01G015492	Pop_G01G058958
Pop_AG000508	Pop_A01G015493	Pop_G01G058957
Pop_AG000509	Pop_A01G015494	Pop_G01G058956
Pop_AG000510	Pop_A01G015495	Pop_G01G058954
Pop_AG000511	Pop_A01G015497	Pop_G01G058952
Pop_AG000512	Pop_A01G015498	Pop_G01G058950
Pop_AG000513	Pop_A01G015499	Pop_G01G058948
Pop_AG000514	Pop_A01G015500	Pop_G01G058947
Pop_AG000515	Pop_A01G015502	Pop_G01G058946
Pop_AG000516	Pop_A01G015503	Pop_G01G058945
Pop_AG000517	Pop_A01G015504	Pop_G01G058943
Pop_AG000518	Pop_A01G015505	Pop_G01G058942
Pop_AG000519	Pop_A01G015506	Pop_G01G058941
Pop_AG000520	Pop_A01G015507	Pop_G01G058939
Pop_AG000521	Pop_A01G015509	Pop_G01G058938
Pop_AG000522	Pop_A01G015511	Pop_G01G058936
Pop_AG000523	Pop_A01G015513	Pop_G01G058935
Pop_AG000524	Pop_A01G015514	Pop_G01G058934
Pop_AG000525	Pop_A01G015515	Pop_G01G058932
Pop_AG000526	Pop_A01G015516	Pop_G01G058931
Pop_AG000527	Pop_A01G015517	Pop_G01G058930
Pop_AG000528	Pop_A01G015518	Pop_G01G058929
Pop_AG000529	Pop_A01G015521	Pop_G01G058928
Pop_AG000530	Pop_A01G015524	Pop_G01G058927
Pop_AG000531	Pop_A01G015525	Pop_G01G058926
Pop_AG000532	Pop_A01G015526	Pop_G01G058925
Pop_AG000533	Pop_A01G015527	Pop_G01G058924
Pop_AG000534	Pop_A01G015528	Pop_G01G058922
Pop_AG000535	Pop_A01G015529	Pop_G01G058921
Pop_AG000536	Pop_A01G015530	Pop_G01G058920
Pop_AG000537	Pop_A01G015531	Pop_G01G058919
Pop_AG000538	Pop_A01G015532	Pop_G01G058917
Pop_AG000539	Pop_A01G015535	Pop_G01G058916
Pop_AG000540	Pop_A01G015536	Pop_G01G058915
Pop_AG000541	Pop_A01G015537	Pop_G01G058914
Pop_AG000542	Pop_A01G015538	Pop_G01G058913
Pop_AG000543	Pop_A01G015539	Pop_G01G058911
Pop_AG000544	Pop_A01G015540	Pop_G01G058910
Pop_AG000545	Pop_A01G015541	Pop_G01G058909
Pop_AG000546	Pop_A01G015542	Pop_G01G058908
Pop_AG000547	Pop_A01G015543	Pop_G01G058906
Pop_AG000548	Pop_A01G015544	Pop_G01G058905
Pop_AG000549	Pop_A01G015546	Pop_G01G058904
Pop_AG000550	Pop_A01G015547	Pop_G01G058903
Pop_AG000551	Pop_A01G015548	Pop_G01G058902
Pop_AG000552	Pop_A01G015550	Pop_G01G058900
Pop_AG000553	Pop_A01G015551	Pop_G01G058899
Pop_AG000554	Pop_A01G015552	Pop_G01G058897
Pop_AG000555	Pop_A01G015553	Pop_G01G058896
Pop_AG000556	Pop_A01G015554	Pop_G01G058895
Pop_AG000557	Pop_A01G015555	Pop_G01G058894
Pop_AG000558	Pop_A01G015557	Pop_G01G058893
Pop_AG000559	Pop_A01G015558	Pop_G01G058892
Pop_AG000560	Pop_A01G015559	Pop_G01G058891
Pop_AG000561	Pop_A01G015560	Pop_G01G058888
Pop_AG000562	Pop_A01G015561	Pop_G01G058887
Pop_AG000563	Pop_A01G015562	Pop_G01G058886
Pop_AG000564	Pop_A01G015563	Pop_G01G058885
Pop_AG000565	Pop_A01G015565	Pop_G01G058883
Pop_AG000566	Pop_A01G015566	Pop_G01G058882
Pop_AG000567	Pop_A01G015569	Pop_G01G058881
Pop_AG000568	Pop_A01G015570	Pop_G01G058880
Pop_AG000569	Pop_A01G015574	Pop_G01G058879
Pop_AG000570	Pop_A01G015577	Pop_G01G058874
Pop_AG000571	Pop_A01G015578	Pop_G01G058870
Pop_AG000572	Pop_A01G015580	Pop_G01G058872
Pop_AG000573	Pop_A01G000040	Pop_G01G000163
Pop_AG000574	Pop_A01G000042	Pop_G01G000164
Pop_AG000575	Pop_A01G000044	Pop_G01G000165
Pop_AG000576	Pop_A01G000045	Pop_G01G000166
Pop_AG000577	Pop_A01G058864	Pop_G01G060430
Pop_AG000578	Pop_A01G058863	Pop_G01G060431
Pop_AG000579	Pop_A01G058862	Pop_G01G060432
Pop_AG000580	Pop_A01G058861	Pop_G01G060433
Pop_AG000581	Pop_A01G058860	Pop_G01G060435
Pop_AG000582	Pop_A01G058859	Pop_G01G060398
Pop_AG000583	Pop_A01G058858	Pop_G01G060399
Pop_AG000584	Pop_A01G058857	Pop_G01G060400
Pop_AG000585	Pop_A01G058854	Pop_G01G060402
Pop_AG000586	Pop_A01G058852	Pop_G01G060403
Pop_AG000587	Pop_A01G058850	Pop_G01G060405
Pop_AG000588	Pop_A01G058849	Pop_G01G060406
Pop_AG000589	Pop_A01G058848	Pop_G01G060407
Pop_AG000590	Pop_A01G058847	Pop_G01G060411
Pop_AG000591	Pop_A01G058845	Pop_G01G060412
Pop_AG000592	Pop_A01G058844	Pop_G01G060413
Pop_AG000593	Pop_A01G058843	Pop_G01G060414
Pop_AG000594	Pop_A01G058842	Pop_G01G060415
Pop_AG000595	Pop_A01G058841	Pop_G01G060416
Pop_AG000596	Pop_A01G058840	Pop_G01G060417
Pop_AG000597	Pop_A01G058839	Pop_G01G060418
Pop_AG000598	Pop_A01G058838	Pop_G01G060420
Pop_AG000599	Pop_A01G058837	Pop_G01G060421
Pop_AG000600	Pop_A01G058836	Pop_G01G060422
Pop_AG000601	Pop_A01G058834	Pop_G01G060423
Pop_AG000602	Pop_A01G058833	Pop_G01G060424
Pop_AG000603	Pop_A01G058831	Pop_G01G060426
Pop_AG000604	Pop_A01G058830	Pop_G01G060428
Pop_AG000605	Pop_A01G058829	Pop_G01G060429
Pop_AG000606	Pop_A01G058826	Pop_G01G002222
Pop_AG000607	Pop_A01G058823	Pop_G01G002233
Pop_AG000608	Pop_A01G058819	Pop_G01G002266
Pop_AG000609	Pop_A01G058818	Pop_G01G002277
Pop_AG000610	Pop_A01G058817	Pop_G01G002282
Pop_AG000611	Pop_A01G058816	Pop_G01G002284
Pop_AG000612	Pop_A01G058815	Pop_G01G002223
Pop_AG000613	Pop_A01G058814	Pop_G01G002224
Pop_AG000614	Pop_A01G058812	Pop_G01G002225
Pop_AG000615	Pop_A01G058811	Pop_G01G002234
Pop_AG000616	Pop_A01G058810	Pop_G01G002235
Pop_AG000617	Pop_A01G058807	Pop_G01G002236
Pop_AG000618	Pop_A01G058806	Pop_G01G002237
Pop_AG000619	Pop_A01G058805	Pop_G01G002239
Pop_AG000620	Pop_A01G058801	Pop_G01G002240
Pop_AG000621	Pop_A01G058800	Pop_G01G002241
Pop_AG000622	Pop_A01G058799	Pop_G01G002242
Pop_AG000623	Pop_A01G058798	Pop_G01G002243
Pop_AG000624	Pop_A01G058797	Pop_G01G002246
Pop_AG000625	Pop_A01G058796	Pop_G01G002248
Pop_AG000626	Pop_A01G058795	Pop_G01G002249
Pop_AG000627	Pop_A01G058793	Pop_G01G002250
Pop_AG000628	Pop_A01G058792	Pop_G01G002251
Pop_AG000629	Pop_A01G058788	Pop_G01G002252
Pop_AG000630	Pop_A01G058787	Pop_G01G002253
Pop_AG000631	Pop_A01G058786	Pop_G01G002254
Pop_AG000632	Pop_A01G058785	Pop_G01G002256
Pop_AG000633	Pop_A01G058781	Pop_G01G002257
Pop_AG000634	Pop_A01G059091	Pop_G01G002258
Pop_AG000635	Pop_A01G059090	Pop_G01G002259
Pop_AG000636	Pop_A01G059087	Pop_G01G002261
Pop_AG000637	Pop_A01G059086	Pop_G01G002262
Pop_AG000638	Pop_A01G059085	Pop_G01G002263
Pop_AG000639	Pop_A01G059083	Pop_G01G002264
Pop_AG000640	Pop_A01G059082	Pop_G01G002265
Pop_AG000641	Pop_A01G059080	Pop_G01G002267
Pop_AG000642	Pop_A01G059079	Pop_G01G002268
Pop_AG000643	Pop_A01G059078	Pop_G01G002269
Pop_AG000644	Pop_A01G059077	Pop_G01G002270
Pop_AG000645	Pop_A01G059076	Pop_G01G002271
Pop_AG000646	Pop_A01G059075	Pop_G01G002272
Pop_AG000647	Pop_A01G059074	Pop_G01G002274
Pop_AG000648	Pop_A01G059072	Pop_G01G002275
Pop_AG000649	Pop_A01G059071	Pop_G01G002276
Pop_AG000650	Pop_A01G059069	Pop_G01G002281
Pop_AG000651	Pop_A01G059067	Pop_G01G058686
Pop_AG000652	Pop_A01G059065	Pop_G01G058685
Pop_AG000653	Pop_A01G059064	Pop_G01G058684
Pop_AG000654	Pop_A01G059063	Pop_G01G058683
Pop_AG000655	Pop_A01G059062	Pop_G01G058682
Pop_AG000656	Pop_A01G059061	Pop_G01G058681
Pop_AG000657	Pop_A01G059060	Pop_G01G058680
Pop_AG000658	Pop_A01G059057	Pop_G01G058677
Pop_AG000659	Pop_A01G059056	Pop_G01G058676
Pop_AG000660	Pop_A01G059054	Pop_G01G058675
Pop_AG000661	Pop_A01G059053	Pop_G01G058664
Pop_AG000662	Pop_A01G059051	Pop_G01G058663
Pop_AG000663	Pop_A01G059050	Pop_G01G058662
Pop_AG000664	Pop_A01G059049	Pop_G01G058661
Pop_AG000665	Pop_A01G059047	Pop_G01G058660
Pop_AG000666	Pop_A01G059046	Pop_G01G058659
Pop_AG000667	Pop_A01G059045	Pop_G01G058658
Pop_AG000668	Pop_A01G059044	Pop_G01G058657
Pop_AG000669	Pop_A01G059043	Pop_G01G058655
Pop_AG000670	Pop_A01G059042	Pop_G01G058654
Pop_AG000671	Pop_A01G059041	Pop_G01G058653
Pop_AG000672	Pop_A01G059040	Pop_G01G058652
Pop_AG000673	Pop_A01G059039	Pop_G01G058651
Pop_AG000674	Pop_A01G059038	Pop_G01G058650
Pop_AG000675	Pop_A01G059036	Pop_G01G058649
Pop_AG000676	Pop_A01G059035	Pop_G01G058648
Pop_AG000677	Pop_A01G059033	Pop_G01G058646
Pop_AG000678	Pop_A01G059032	Pop_G01G058644
Pop_AG000679	Pop_A01G059031	Pop_G01G058643
Pop_AG000680	Pop_A01G059030	Pop_G01G058642
Pop_AG000681	Pop_A01G059028	Pop_G01G058641
Pop_AG000682	Pop_A01G059027	Pop_G01G058639
Pop_AG000683	Pop_A01G059024	Pop_G01G058638
Pop_AG000684	Pop_A01G059022	Pop_G01G058637
Pop_AG000685	Pop_A01G059021	Pop_G01G058636
Pop_AG000686	Pop_A01G059019	Pop_G01G058633
Pop_AG000687	Pop_A01G059018	Pop_G01G058632
Pop_AG000688	Pop_A01G059010	Pop_G01G058631
Pop_AG000689	Pop_A01G058999	Pop_G01G058629
Pop_AG000690	Pop_A01G058987	Pop_G01G058627
Pop_AG000691	Pop_A01G058965	Pop_G01G058626
Pop_AG000692	Pop_A01G058955	Pop_G01G058625
Pop_AG000693	Pop_A01G058944	Pop_G01G058624
Pop_AG000694	Pop_A01G058923	Pop_G01G058778
Pop_AG000695	Pop_A01G058912	Pop_G01G058777
Pop_AG000696	Pop_A01G058901	Pop_G01G058776
Pop_AG000697	Pop_A01G058890	Pop_G01G058775
Pop_AG000698	Pop_A01G058856	Pop_G01G058774
Pop_AG000699	Pop_A01G058846	Pop_G01G058773
Pop_AG000700	Pop_A01G058835	Pop_G01G058772
Pop_AG000701	Pop_A01G058813	Pop_G01G058770
Pop_AG000702	Pop_A01G058802	Pop_G01G058769
Pop_AG000703	Pop_A01G058791	Pop_G01G058767
Pop_AG000704	Pop_A01G058780	Pop_G01G058766
Pop_AG000705	Pop_A01G059081	Pop_G01G058765
Pop_AG000706	Pop_A01G059059	Pop_G01G058763
Pop_AG000707	Pop_A01G059048	Pop_G01G058762
Pop_AG000708	Pop_A01G059037	Pop_G01G058761
Pop_AG000709	Pop_A01G058998	Pop_G01G058758
Pop_AG000710	Pop_A01G058889	Pop_G01G058754
Pop_AG000711	Pop_A01G058779	Pop_G01G058753
Pop_AG000712	Pop_A01G002206	Pop_G01G058752
Pop_AG000713	Pop_A01G002212	Pop_G01G058751
Pop_AG000714	Pop_A01G002215	Pop_G01G058748
Pop_AG000715	Pop_A01G002216	Pop_G01G058747
Pop_AG000716	Pop_A01G002217	Pop_G01G058745
Pop_AG000717	Pop_A01G002196	Pop_G01G058744
Pop_AG000718	Pop_A01G002197	Pop_G01G058743
Pop_AG000719	Pop_A01G002198	Pop_G01G058742
Pop_AG000720	Pop_A01G002199	Pop_G01G058741
Pop_AG000721	Pop_A01G002201	Pop_G01G058739
Pop_AG000722	Pop_A01G002202	Pop_G01G058738
Pop_AG000723	Pop_A01G002203	Pop_G01G058737
Pop_AG000724	Pop_A01G002204	Pop_G01G058736
Pop_AG000725	Pop_A01G002205	Pop_G01G058734
Pop_AG000726	Pop_A01G002207	Pop_G01G058733
Pop_AG000727	Pop_A01G002208	Pop_G01G058732
Pop_AG000728	Pop_A01G002209	Pop_G01G058731
Pop_AG000729	Pop_A01G002210	Pop_G01G058730
Pop_AG000730	Pop_A01G000046	Pop_G01G000167
Pop_AG000731	Pop_A01G058728	Pop_G01G090485
Pop_AG000732	Pop_A01G058727	Pop_G01G090484
Pop_AG000733	Pop_A01G058723	Pop_G01G090483
Pop_AG000734	Pop_A01G058722	Pop_G01G090482
Pop_AG000735	Pop_A01G058721	Pop_G01G090481
Pop_AG000736	Pop_A01G058720	Pop_G01G090479
Pop_AG000737	Pop_A01G058719	Pop_G01G090478
Pop_AG000738	Pop_A01G058718	Pop_G01G090476
Pop_AG000739	Pop_A01G058717	Pop_G01G090475
Pop_AG000740	Pop_A01G058714	Pop_G01G090468
Pop_AG000741	Pop_A01G058712	Pop_G01G090467
Pop_AG000742	Pop_A01G058710	Pop_G01G090466
Pop_AG000743	Pop_A01G058709	Pop_G01G090465
Pop_AG000744	Pop_A01G058708	Pop_G01G090464
Pop_AG000745	Pop_A01G058706	Pop_G01G090462
Pop_AG000746	Pop_A01G058705	Pop_G01G090461
Pop_AG000747	Pop_A01G058704	Pop_G01G090460
Pop_AG000748	Pop_A01G058703	Pop_G01G090459
Pop_AG000749	Pop_A01G058699	Pop_G01G090454
Pop_AG000750	Pop_A01G058698	Pop_G01G090452
Pop_AG000751	Pop_A01G058697	Pop_G01G090451
Pop_AG000752	Pop_A01G058696	Pop_G01G090450
Pop_AG000753	Pop_A01G058695	Pop_G01G090449
Pop_AG000754	Pop_A01G058693	Pop_G01G090448
Pop_AG000755	Pop_A01G058692	Pop_G01G090446
Pop_AG000756	Pop_A01G058690	Pop_G01G090444
Pop_AG000757	Pop_A01G058689	Pop_G01G090443
Pop_AG000758	Pop_A01G058688	Pop_G01G090442
Pop_AG000759	Pop_A01G058687	Pop_G01G090441
Pop_AG000760	Pop_A01G058667	Pop_G01G090440
Pop_AG000761	Pop_A01G058645	Pop_G01G090438
Pop_AG000762	Pop_A01G058634	Pop_G01G090437
Pop_AG000763	Pop_A01G058623	Pop_G01G090435
Pop_AG000764	Pop_A01G058768	Pop_G01G090434
Pop_AG000765	Pop_A01G058757	Pop_G01G090433
Pop_AG000766	Pop_A01G058735	Pop_G01G090432
Pop_AG000767	Pop_A01G058724	Pop_G01G090430
Pop_AG000768	Pop_A01G058713	Pop_G01G090428
Pop_AG000769	Pop_A01G058702	Pop_G01G090427
Pop_AG000770	Pop_A01G058622	Pop_G01G090426
Pop_AG000771	Pop_A01G032158	Pop_G01G090422
Pop_AG000772	Pop_A01G032155	Pop_G01G090420
Pop_AG000773	Pop_A01G032154	Pop_G01G090419
Pop_AG000774	Pop_A01G032153	Pop_G01G090418
Pop_AG000775	Pop_A01G032151	Pop_G01G090417
Pop_AG000776	Pop_A01G032150	Pop_G01G090416
Pop_AG000777	Pop_A01G032149	Pop_G01G090415
Pop_AG000778	Pop_A01G032148	Pop_G01G090413
Pop_AG000779	Pop_A01G032147	Pop_G01G090412
Pop_AG000780	Pop_A01G032145	Pop_G01G090410
Pop_AG000781	Pop_A01G032144	Pop_G01G090409
Pop_AG000782	Pop_A01G032143	Pop_G01G090408
Pop_AG000783	Pop_A01G032142	Pop_G01G090407
Pop_AG000784	Pop_A01G032139	Pop_G01G090405
Pop_AG000785	Pop_A01G032137	Pop_G01G090401
Pop_AG000786	Pop_A01G032136	Pop_G01G090400
Pop_AG000787	Pop_A01G032135	Pop_G01G090399
Pop_AG000788	Pop_A01G032134	Pop_G01G090398
Pop_AG000789	Pop_A01G032133	Pop_G01G090397
Pop_AG000790	Pop_A01G032132	Pop_G01G090396
Pop_AG000791	Pop_A01G032131	Pop_G01G090395
Pop_AG000792	Pop_A01G032129	Pop_G01G090394
Pop_AG000793	Pop_A01G032128	Pop_G01G090393
Pop_AG000794	Pop_A01G032127	Pop_G01G090392
Pop_AG000795	Pop_A01G032126	Pop_G01G090389
Pop_AG000796	Pop_A01G032125	Pop_G01G090388
Pop_AG000797	Pop_A01G032123	Pop_G01G090387
Pop_AG000798	Pop_A01G032122	Pop_G01G090385
Pop_AG000799	Pop_A01G032110	Pop_G01G090379
Pop_AG000800	Pop_A01G032107	Pop_G01G090378
Pop_AG000801	Pop_A01G032106	Pop_G01G090377
Pop_AG000802	Pop_A01G032104	Pop_G01G090376
Pop_AG000803	Pop_A01G032103	Pop_G01G090375
Pop_AG000804	Pop_A01G032101	Pop_G01G090374
Pop_AG000805	Pop_A01G032100	Pop_G01G090373
Pop_AG000806	Pop_A01G032099	Pop_G01G090372
Pop_AG000807	Pop_A01G032098	Pop_G01G090370
Pop_AG000808	Pop_A01G032249	Pop_G01G090368
Pop_AG000809	Pop_A01G032248	Pop_G01G090367
Pop_AG000810	Pop_A01G032247	Pop_G01G090366
Pop_AG000811	Pop_A01G032246	Pop_G01G090364
Pop_AG000812	Pop_A01G032245	Pop_G01G090363
Pop_AG000813	Pop_A01G032243	Pop_G01G090362
Pop_AG000814	Pop_A01G032242	Pop_G01G090361
Pop_AG000815	Pop_A01G032241	Pop_G01G090360
Pop_AG000816	Pop_A01G032240	Pop_G01G090359
Pop_AG000817	Pop_A01G032237	Pop_G01G090357
Pop_AG000818	Pop_A01G032236	Pop_G01G090356
Pop_AG000819	Pop_A01G032233	Pop_G01G090354
Pop_AG000820	Pop_A01G032232	Pop_G01G090353
Pop_AG000821	Pop_A01G032227	Pop_G01G090351
Pop_AG000822	Pop_A01G032226	Pop_G01G090350
Pop_AG000823	Pop_A01G032225	Pop_G01G090349
Pop_AG000824	Pop_A01G032224	Pop_G01G090348
Pop_AG000825	Pop_A01G032223	Pop_G01G090346
Pop_AG000826	Pop_A01G032222	Pop_G01G090345
Pop_AG000827	Pop_A01G032221	Pop_G01G090344
Pop_AG000828	Pop_A01G032220	Pop_G01G090343
Pop_AG000829	Pop_A01G032219	Pop_G01G090342
Pop_AG000830	Pop_A01G032218	Pop_G01G090341
Pop_AG000831	Pop_A01G032216	Pop_G01G090340
Pop_AG000832	Pop_A01G032214	Pop_G01G090337
Pop_AG000833	Pop_A01G032213	Pop_G01G090335
Pop_AG000834	Pop_A01G032212	Pop_G01G090334
Pop_AG000835	Pop_A01G032210	Pop_G01G090331
Pop_AG000836	Pop_A01G032208	Pop_G01G090329
Pop_AG000837	Pop_A01G032207	Pop_G01G090328
Pop_AG000838	Pop_A01G032203	Pop_G01G090327
Pop_AG000839	Pop_A01G032202	Pop_G01G090326
Pop_AG000840	Pop_A01G032201	Pop_G01G090324
Pop_AG000841	Pop_A01G032200	Pop_G01G090323
Pop_AG000842	Pop_A01G032199	Pop_G01G090322
Pop_AG000843	Pop_A01G032197	Pop_G01G090319
Pop_AG000844	Pop_A01G032195	Pop_G01G090318
Pop_AG000845	Pop_A01G032194	Pop_G01G090317
Pop_AG000846	Pop_A01G032193	Pop_G01G090316
Pop_AG000847	Pop_A01G032192	Pop_G01G090315
Pop_AG000848	Pop_A01G032190	Pop_G01G090313
Pop_AG000849	Pop_A01G032188	Pop_G01G090312
Pop_AG000850	Pop_A01G032187	Pop_G01G090311
Pop_AG000851	Pop_A01G032186	Pop_G01G090310
Pop_AG000852	Pop_A01G032184	Pop_G01G090309
Pop_AG000853	Pop_A01G032183	Pop_G01G090308
Pop_AG000854	Pop_A01G032181	Pop_G01G090304
Pop_AG000855	Pop_A01G032180	Pop_G01G090302
Pop_AG000856	Pop_A01G032179	Pop_G01G090301
Pop_AG000857	Pop_A01G032178	Pop_G01G090300
Pop_AG000858	Pop_A01G032176	Pop_G01G090299
Pop_AG000859	Pop_A01G032173	Pop_G01G090298
Pop_AG000860	Pop_A01G032172	Pop_G01G090297
Pop_AG000861	Pop_A01G032171	Pop_G01G090295
Pop_AG000862	Pop_A01G032170	Pop_G01G090294
Pop_AG000863	Pop_A01G032169	Pop_G01G090293
Pop_AG000864	Pop_A01G032167	Pop_G01G090565
Pop_AG000865	Pop_A01G032165	Pop_G01G090559
Pop_AG000866	Pop_A01G032163	Pop_G01G090558
Pop_AG000867	Pop_A01G032162	Pop_G01G090557
Pop_AG000868	Pop_A01G032160	Pop_G01G090554
Pop_AG000869	Pop_A01G032130	Pop_G01G090553
Pop_AG000870	Pop_A01G032119	Pop_G01G090551
Pop_AG000871	Pop_A01G032108	Pop_G01G090550
Pop_AG000872	Pop_A01G032228	Pop_G01G090547
Pop_AG000873	Pop_A01G032217	Pop_G01G090546
Pop_AG000874	Pop_A01G032196	Pop_G01G090545
Pop_AG000875	Pop_A01G032096	Pop_G01G090542
Pop_AG000876	Pop_A01G010127	Pop_G01G090541
Pop_AG000877	Pop_A01G010238	Pop_G01G090540
Pop_AG000878	Pop_A01G010345	Pop_G01G090539
Pop_AG000879	Pop_A01G010356	Pop_G01G090538
Pop_AG000880	Pop_A01G010367	Pop_G01G090537
Pop_AG000881	Pop_A01G010378	Pop_G01G090536
Pop_AG000882	Pop_A01G010389	Pop_G01G090535
Pop_AG000883	Pop_A01G010400	Pop_G01G090534
Pop_AG000884	Pop_A01G010411	Pop_G01G090532
Pop_AG000885	Pop_A01G010128	Pop_G01G090530
Pop_AG000886	Pop_A01G010139	Pop_G01G090529
Pop_AG000887	Pop_A01G010150	Pop_G01G090528
Pop_AG000888	Pop_A01G010161	Pop_G01G090527
Pop_AG000889	Pop_A01G010172	Pop_G01G090525
Pop_AG000890	Pop_A01G010194	Pop_G01G090523
Pop_AG000891	Pop_A01G010205	Pop_G01G090521
Pop_AG000892	Pop_A01G010227	Pop_G01G090519
Pop_AG000893	Pop_A01G010239	Pop_G01G090518
Pop_AG000894	Pop_A01G010250	Pop_G01G090517
Pop_AG000895	Pop_A01G010292	Pop_G01G090516
Pop_AG000896	Pop_A01G010314	Pop_G01G090514
Pop_AG000897	Pop_A01G010325	Pop_G01G090513
Pop_AG000898	Pop_A01G010346	Pop_G01G090509
Pop_AG000899	Pop_A01G010347	Pop_G01G090508
Pop_AG000900	Pop_A01G010348	Pop_G01G090507
Pop_AG000901	Pop_A01G010350	Pop_G01G090504
Pop_AG000902	Pop_A01G010351	Pop_G01G090503
Pop_AG000903	Pop_A01G010352	Pop_G01G090502
Pop_AG000904	Pop_A01G010353	Pop_G01G090501
Pop_AG000905	Pop_A01G010354	Pop_G01G090498
Pop_AG000906	Pop_A01G010355	Pop_G01G090497
Pop_AG000907	Pop_A01G010357	Pop_G01G090496
Pop_AG000908	Pop_A01G010358	Pop_G01G090495
Pop_AG000909	Pop_A01G010359	Pop_G01G090494
Pop_AG000910	Pop_A01G010360	Pop_G01G090493
Pop_AG000911	Pop_A01G010361	Pop_G01G090492
Pop_AG000912	Pop_A01G010362	Pop_G01G090491
Pop_AG000913	Pop_A01G010363	Pop_G01G090490
Pop_AG000914	Pop_A01G010365	Pop_G01G090488
Pop_AG000915	Pop_A01G010366	Pop_G01G090487
Pop_AG000916	Pop_A01G010368	Pop_G01G090480
Pop_AG000917	Pop_A01G010369	Pop_G01G090469
Pop_AG000918	Pop_A01G010370	Pop_G01G090458
Pop_AG000919	Pop_A01G010376	Pop_G01G090436
Pop_AG000920	Pop_A01G010377	Pop_G01G090425
Pop_AG000921	Pop_A01G010381	Pop_G01G090414
Pop_AG000922	Pop_A01G010383	Pop_G01G090380
Pop_AG000923	Pop_A01G010386	Pop_G01G090358
Pop_AG000924	Pop_A01G010388	Pop_G01G090325
Pop_AG000925	Pop_A01G010390	Pop_G01G090303
Pop_AG000926	Pop_A01G010392	Pop_G01G090292
Pop_AG000927	Pop_A01G010393	Pop_G01G090555
Pop_AG000928	Pop_A01G010395	Pop_G01G090533
Pop_AG000929	Pop_A01G010396	Pop_G01G090522
Pop_AG000930	Pop_A01G010397	Pop_G01G090511
Pop_AG000931	Pop_A01G010398	Pop_G01G090500
Pop_AG000932	Pop_A01G010399	Pop_G01G090489
Pop_AG000933	Pop_A01G010401	Pop_G01G090291
Pop_AG000934	Pop_A01G010404	Pop_G01G067644
Pop_AG000935	Pop_A01G010405	Pop_G01G067642
Pop_AG000936	Pop_A01G010406	Pop_G01G067641
Pop_AG000937	Pop_A01G010407	Pop_G01G067640
Pop_AG000938	Pop_A01G010408	Pop_G01G067638
Pop_AG000939	Pop_A01G010412	Pop_G01G067637
Pop_AG000940	Pop_A01G010414	Pop_G01G067635
Pop_AG000941	Pop_A01G010417	Pop_G01G067628
Pop_AG000942	Pop_A01G010419	Pop_G01G067623
Pop_AG000943	Pop_A01G010129	Pop_G01G067617
Pop_AG000944	Pop_A01G010130	Pop_G01G067616
Pop_AG000945	Pop_A01G010132	Pop_G01G067615
Pop_AG000946	Pop_A01G010133	Pop_G01G067614
Pop_AG000947	Pop_A01G010134	Pop_G01G067612
Pop_AG000948	Pop_A01G010135	Pop_G01G067610
Pop_AG000949	Pop_A01G010136	Pop_G01G067609
Pop_AG000950	Pop_A01G010137	Pop_G01G067608
Pop_AG000951	Pop_A01G010138	Pop_G01G067607
Pop_AG000952	Pop_A01G010141	Pop_G01G067606
Pop_AG000953	Pop_A01G010143	Pop_G01G067605
Pop_AG000954	Pop_A01G010144	Pop_G01G067604
Pop_AG000955	Pop_A01G010145	Pop_G01G067603
Pop_AG000956	Pop_A01G010146	Pop_G01G067602
Pop_AG000957	Pop_A01G010147	Pop_G01G067599
Pop_AG000958	Pop_A01G010149	Pop_G01G067598
Pop_AG000959	Pop_A01G010152	Pop_G01G067597
Pop_AG000960	Pop_A01G010153	Pop_G01G067595
Pop_AG000961	Pop_A01G010154	Pop_G01G067594
Pop_AG000962	Pop_A01G010155	Pop_G01G067593
Pop_AG000963	Pop_A01G010156	Pop_G01G067592
Pop_AG000964	Pop_A01G010157	Pop_G01G067591
Pop_AG000965	Pop_A01G010159	Pop_G01G067590
Pop_AG000966	Pop_A01G010162	Pop_G01G067588
Pop_AG000967	Pop_A01G010167	Pop_G01G067586
Pop_AG000968	Pop_A01G010169	Pop_G01G067577
Pop_AG000969	Pop_A01G010173	Pop_G01G067574
Pop_AG000970	Pop_A01G010176	Pop_G01G067570
Pop_AG000971	Pop_A01G010177	Pop_G01G067569
Pop_AG000972	Pop_A01G010178	Pop_G01G067568
Pop_AG000973	Pop_A01G010179	Pop_G01G067566
Pop_AG000974	Pop_A01G010181	Pop_G01G067563
Pop_AG000975	Pop_A01G010182	Pop_G01G067561
Pop_AG000976	Pop_A01G010185	Pop_G01G067558
Pop_AG000977	Pop_A01G010186	Pop_G01G067557
Pop_AG000978	Pop_A01G010188	Pop_G01G067553
Pop_AG000979	Pop_A01G010189	Pop_G01G067551
Pop_AG000980	Pop_A01G010190	Pop_G01G067549
Pop_AG000981	Pop_A01G010191	Pop_G01G067548
Pop_AG000982	Pop_A01G010192	Pop_G01G067547
Pop_AG000983	Pop_A01G010195	Pop_G01G067544
Pop_AG000984	Pop_A01G010196	Pop_G01G067543
Pop_AG000985	Pop_A01G010197	Pop_G01G067542
Pop_AG000986	Pop_A01G010198	Pop_G01G067541
Pop_AG000987	Pop_A01G010199	Pop_G01G067540
Pop_AG000988	Pop_A01G010200	Pop_G01G067539
Pop_AG000989	Pop_A01G010201	Pop_G01G067538
Pop_AG000990	Pop_A01G010202	Pop_G01G067537
Pop_AG000991	Pop_A01G010203	Pop_G01G067535
Pop_AG000992	Pop_A01G010206	Pop_G01G067533
Pop_AG000993	Pop_A01G010207	Pop_G01G067531
Pop_AG000994	Pop_A01G010208	Pop_G01G067530
Pop_AG000995	Pop_A01G010209	Pop_G01G067529
Pop_AG000996	Pop_A01G010210	Pop_G01G067528
Pop_AG000997	Pop_A01G010212	Pop_G01G067526
Pop_AG000998	Pop_A01G010214	Pop_G01G067525
Pop_AG000999	Pop_A01G010215	Pop_G01G067520
Pop_AG001000	Pop_A01G010218	Pop_G01G067519
Pop_AG001001	Pop_A01G010219	Pop_G01G067518
Pop_AG001002	Pop_A01G010222	Pop_G01G067515
Pop_AG001003	Pop_A01G010223	Pop_G01G067514
Pop_AG001004	Pop_A01G010224	Pop_G01G067513
Pop_AG001005	Pop_A01G010225	Pop_G01G067512
Pop_AG001006	Pop_A01G010228	Pop_G01G067508
Pop_AG001007	Pop_A01G010229	Pop_G01G067507
Pop_AG001008	Pop_A01G010230	Pop_G01G067506
Pop_AG001009	Pop_A01G010233	Pop_G01G067504
Pop_AG001010	Pop_A01G010234	Pop_G01G067503
Pop_AG001011	Pop_A01G010235	Pop_G01G067502
Pop_AG001012	Pop_A01G010236	Pop_G01G067501
Pop_AG001013	Pop_A01G010237	Pop_G01G067499
Pop_AG001014	Pop_A01G010240	Pop_G01G067497
Pop_AG001015	Pop_A01G010241	Pop_G01G067495
Pop_AG001016	Pop_A01G010242	Pop_G01G067494
Pop_AG001017	Pop_A01G010244	Pop_G01G067493
Pop_AG001018	Pop_A01G010245	Pop_G01G067492
Pop_AG001019	Pop_A01G010246	Pop_G01G067491
Pop_AG001020	Pop_A01G010248	Pop_G01G067490
Pop_AG001021	Pop_A01G010249	Pop_G01G067488
Pop_AG001022	Pop_A01G010251	Pop_G01G067487
Pop_AG001023	Pop_A01G010253	Pop_G01G067484
Pop_AG001024	Pop_A01G010255	Pop_G01G067483
Pop_AG001025	Pop_A01G010260	Pop_G01G067480
Pop_AG001026	Pop_A01G010262	Pop_G01G067476
Pop_AG001027	Pop_A01G010263	Pop_G01G067475
Pop_AG001028	Pop_A01G010264	Pop_G01G067473
Pop_AG001029	Pop_A01G010265	Pop_G01G067472
Pop_AG001030	Pop_A01G010266	Pop_G01G067471
Pop_AG001031	Pop_A01G010268	Pop_G01G067470
Pop_AG001032	Pop_A01G010269	Pop_G01G067469
Pop_AG001033	Pop_A01G010270	Pop_G01G067468
Pop_AG001034	Pop_A01G010272	Pop_G01G067466
Pop_AG001035	Pop_A01G010273	Pop_G01G067463
Pop_AG001036	Pop_A01G010274	Pop_G01G067462
Pop_AG001037	Pop_A01G010275	Pop_G01G067461
Pop_AG001038	Pop_A01G010276	Pop_G01G067460
Pop_AG001039	Pop_A01G010277	Pop_G01G067459
Pop_AG001040	Pop_A01G010278	Pop_G01G067458
Pop_AG001041	Pop_A01G010279	Pop_G01G067457
Pop_AG001042	Pop_A01G010281	Pop_G01G067454
Pop_AG001043	Pop_A01G010282	Pop_G01G067453
Pop_AG001044	Pop_A01G010283	Pop_G01G067452
Pop_AG001045	Pop_A01G010285	Pop_G01G067451
Pop_AG001046	Pop_A01G010286	Pop_G01G067450
Pop_AG001047	Pop_A01G010287	Pop_G01G067449
Pop_AG001048	Pop_A01G010288	Pop_G01G067448
Pop_AG001049	Pop_A01G010291	Pop_G01G067442
Pop_AG001050	Pop_A01G010293	Pop_G01G067441
Pop_AG001051	Pop_A01G010294	Pop_G01G067439
Pop_AG001052	Pop_A01G010298	Pop_G01G067431
Pop_AG001053	Pop_A01G010299	Pop_G01G067430
Pop_AG001054	Pop_A01G010300	Pop_G01G067428
Pop_AG001055	Pop_A01G010302	Pop_G01G067425
Pop_AG001056	Pop_A01G010304	Pop_G01G067424
Pop_AG001057	Pop_A01G010305	Pop_G01G067422
Pop_AG001058	Pop_A01G010306	Pop_G01G067421
Pop_AG001059	Pop_A01G010308	Pop_G01G067419
Pop_AG001060	Pop_A01G010309	Pop_G01G067418
Pop_AG001061	Pop_A01G010310	Pop_G01G067417
Pop_AG001062	Pop_A01G010313	Pop_G01G067415
Pop_AG001063	Pop_A01G010317	Pop_G01G067413
Pop_AG001064	Pop_A01G010318	Pop_G01G067410
Pop_AG001065	Pop_A01G010319	Pop_G01G067409
Pop_AG001066	Pop_A01G010320	Pop_G01G067408
Pop_AG001067	Pop_A01G010321	Pop_G01G067407
Pop_AG001068	Pop_A01G010322	Pop_G01G067405
Pop_AG001069	Pop_A01G010323	Pop_G01G067404
Pop_AG001070	Pop_A01G010324	Pop_G01G067402
Pop_AG001071	Pop_A01G010326	Pop_G01G067401
Pop_AG001072	Pop_A01G010327	Pop_G01G067394
Pop_AG001073	Pop_A01G010328	Pop_G01G067393
Pop_AG001074	Pop_A01G010331	Pop_G01G067386
Pop_AG001075	Pop_A01G010332	Pop_G01G067384
Pop_AG001076	Pop_A01G010333	Pop_G01G067380
Pop_AG001077	Pop_A01G010334	Pop_G01G067379
Pop_AG001078	Pop_A01G010338	Pop_G01G067375
Pop_AG001079	Pop_A01G010340	Pop_G01G067369
Pop_AG001080	Pop_A01G010341	Pop_G01G067370
Pop_AG001081	Pop_A01G010342	Pop_G01G067371
Pop_AG001082	Pop_A01G010344	Pop_G01G067373
Pop_AG001083	Pop_A01G005966	Pop_G01G067374
Pop_AG001084	Pop_A01G005977	Pop_G01G067368
Pop_AG001085	Pop_A01G005988	Pop_G01G067366
Pop_AG001086	Pop_A01G005999	Pop_G01G067365
Pop_AG001087	Pop_A01G006032	Pop_G01G067363
Pop_AG001088	Pop_A01G005858	Pop_G01G067358
Pop_AG001089	Pop_A01G005869	Pop_G01G067361
Pop_AG001090	Pop_A01G005935	Pop_G01G067356
Pop_AG001091	Pop_A01G005946	Pop_G01G067355
Pop_AG001092	Pop_A01G005954	Pop_G01G067354
Pop_AG001093	Pop_A01G005956	Pop_G01G067351
Pop_AG001094	Pop_A01G005957	Pop_G01G067350
Pop_AG001095	Pop_A01G005958	Pop_G01G067349
Pop_AG001096	Pop_A01G005961	Pop_G01G067347
Pop_AG001097	Pop_A01G005963	Pop_G01G067345
Pop_AG001098	Pop_A01G005965	Pop_G01G067344
Pop_AG001099	Pop_A01G005969	Pop_G01G067343
Pop_AG001100	Pop_A01G005970	Pop_G01G067342
Pop_AG001101	Pop_A01G005971	Pop_G01G067341
Pop_AG001102	Pop_A01G005973	Pop_G01G067339
Pop_AG001103	Pop_A01G005974	Pop_G01G067338
Pop_AG001104	Pop_A01G005975	Pop_G01G067337
Pop_AG001105	Pop_A01G005976	Pop_G01G067336
Pop_AG001106	Pop_A01G005978	Pop_G01G067334
Pop_AG001107	Pop_A01G005979	Pop_G01G067333
Pop_AG001108	Pop_A01G005980	Pop_G01G067332
Pop_AG001109	Pop_A01G005981	Pop_G01G067330
Pop_AG001110	Pop_A01G005982	Pop_G01G067329
Pop_AG001111	Pop_A01G005983	Pop_G01G067328
Pop_AG001112	Pop_A01G005985	Pop_G01G067323
Pop_AG001113	Pop_A01G005989	Pop_G01G067321
Pop_AG001114	Pop_A01G005990	Pop_G01G067320
Pop_AG001115	Pop_A01G005991	Pop_G01G067319
Pop_AG001116	Pop_A01G006005	Pop_G01G067318
Pop_AG001117	Pop_A01G006006	Pop_G01G067317
Pop_AG001118	Pop_A01G006007	Pop_G01G067312
Pop_AG001119	Pop_A01G006014	Pop_G01G067309
Pop_AG001120	Pop_A01G006015	Pop_G01G067308
Pop_AG001121	Pop_A01G006016	Pop_G01G067307
Pop_AG001122	Pop_A01G006019	Pop_G01G067879
Pop_AG001123	Pop_A01G006020	Pop_G01G067878
Pop_AG001124	Pop_A01G006023	Pop_G01G067875
Pop_AG001125	Pop_A01G006024	Pop_G01G067873
Pop_AG001126	Pop_A01G006025	Pop_G01G067872
Pop_AG001127	Pop_A01G006026	Pop_G01G067871
Pop_AG001128	Pop_A01G006027	Pop_G01G067870
Pop_AG001129	Pop_A01G006028	Pop_G01G067868
Pop_AG001130	Pop_A01G006030	Pop_G01G067866
Pop_AG001131	Pop_A01G006033	Pop_G01G067865
Pop_AG001132	Pop_A01G006035	Pop_G01G067864
Pop_AG001133	Pop_A01G006037	Pop_G01G067862
Pop_AG001134	Pop_A01G006038	Pop_G01G067861
Pop_AG001135	Pop_A01G006040	Pop_G01G067860
Pop_AG001136	Pop_A01G006041	Pop_G01G067859
Pop_AG001137	Pop_A01G006042	Pop_G01G067854
Pop_AG001138	Pop_A01G005859	Pop_G01G067853
Pop_AG001139	Pop_A01G005864	Pop_G01G067848
Pop_AG001140	Pop_A01G005865	Pop_G01G067850
Pop_AG001141	Pop_A01G005866	Pop_G01G067845
Pop_AG001142	Pop_A01G005867	Pop_G01G067844
Pop_AG001143	Pop_A01G005868	Pop_G01G067843
Pop_AG001144	Pop_A01G005870	Pop_G01G067841
Pop_AG001145	Pop_A01G005871	Pop_G01G067840
Pop_AG001146	Pop_A01G005872	Pop_G01G067839
Pop_AG001147	Pop_A01G005873	Pop_G01G067837
Pop_AG001148	Pop_A01G005875	Pop_G01G067835
Pop_AG001149	Pop_A01G005876	Pop_G01G067833
Pop_AG001150	Pop_A01G005877	Pop_G01G067822
Pop_AG001151	Pop_A01G005879	Pop_G01G067800
Pop_AG001152	Pop_A01G005882	Pop_G01G067778
Pop_AG001153	Pop_A01G005883	Pop_G01G067767
Pop_AG001154	Pop_A01G005884	Pop_G01G067722
Pop_AG001155	Pop_A01G005885	Pop_G01G067711
Pop_AG001156	Pop_A01G005886	Pop_G01G067700
Pop_AG001157	Pop_A01G005890	Pop_G01G067689
Pop_AG001158	Pop_A01G005894	Pop_G01G067667
Pop_AG001159	Pop_A01G005896	Pop_G01G067645
Pop_AG001160	Pop_A01G005897	Pop_G01G067634
Pop_AG001161	Pop_A01G005899	Pop_G01G067611
Pop_AG001162	Pop_A01G005900	Pop_G01G067600
Pop_AG001163	Pop_A01G005901	Pop_G01G067589
Pop_AG001164	Pop_A01G005904	Pop_G01G067578
Pop_AG001165	Pop_A01G005905	Pop_G01G067567
Pop_AG001166	Pop_A01G005906	Pop_G01G067556
Pop_AG001167	Pop_A01G005908	Pop_G01G067622
Pop_AG001168	Pop_A01G005911	Pop_G01G067523
Pop_AG001169	Pop_A01G005912	Pop_G01G067511
Pop_AG001170	Pop_A01G005915	Pop_G01G067489
Pop_AG001171	Pop_A01G005917	Pop_G01G067467
Pop_AG001172	Pop_A01G005918	Pop_G01G067456
Pop_AG001173	Pop_A01G005923	Pop_G01G067445
Pop_AG001174	Pop_A01G005928	Pop_G01G067412
Pop_AG001175	Pop_A01G005929	Pop_G01G067400
Pop_AG001176	Pop_A01G005931	Pop_G01G067367
Pop_AG001177	Pop_A01G005933	Pop_G01G067357
Pop_AG001178	Pop_A01G005934	Pop_G01G067346
Pop_AG001179	Pop_A01G005940	Pop_G01G067313
Pop_AG001180	Pop_A01G005941	Pop_G01G067302
Pop_AG001181	Pop_A01G005942	Pop_G01G067858
Pop_AG001182	Pop_A01G005943	Pop_G01G067847
Pop_AG001183	Pop_A01G005947	Pop_G01G067744
Pop_AG001184	Pop_A01G005948	Pop_G01G067633
Pop_AG001185	Pop_A01G005950	Pop_G01G067522
Pop_AG001186	Pop_A01G067207	Pop_G01G011335
Pop_AG001187	Pop_A01G067205	Pop_G01G011334
Pop_AG001188	Pop_A01G067204	Pop_G01G011333
Pop_AG001189	Pop_A01G067203	Pop_G01G011332
Pop_AG001190	Pop_A01G067201	Pop_G01G011331
Pop_AG001191	Pop_A01G067200	Pop_G01G011330
Pop_AG001192	Pop_A01G067199	Pop_G01G011329
Pop_AG001193	Pop_A01G067198	Pop_G01G011328
Pop_AG001194	Pop_A01G067196	Pop_G01G011326
Pop_AG001195	Pop_A01G067193	Pop_G01G011324
Pop_AG001196	Pop_A01G067190	Pop_G01G011322
Pop_AG001197	Pop_A01G067189	Pop_G01G011319
Pop_AG001198	Pop_A01G067186	Pop_G01G011315
Pop_AG001199	Pop_A01G067182	Pop_G01G011312
Pop_AG001200	Pop_A01G067181	Pop_G01G011311
Pop_AG001201	Pop_A01G067180	Pop_G01G011310
Pop_AG001202	Pop_A01G067178	Pop_G01G011308
Pop_AG001203	Pop_A01G067177	Pop_G01G011307
Pop_AG001204	Pop_A01G067176	Pop_G01G011306
Pop_AG001205	Pop_A01G067175	Pop_G01G011305
Pop_AG001206	Pop_A01G067174	Pop_G01G011304
Pop_AG001207	Pop_A01G067171	Pop_G01G011301
Pop_AG001208	Pop_A01G067170	Pop_G01G011300
Pop_AG001209	Pop_A01G067169	Pop_G01G011299
Pop_AG001210	Pop_A01G067167	Pop_G01G011298
Pop_AG001211	Pop_A01G067166	Pop_G01G011296
Pop_AG001212	Pop_A01G067160	Pop_G01G011287
Pop_AG001213	Pop_A01G067159	Pop_G01G011285
Pop_AG001214	Pop_A01G067155	Pop_G01G011282
Pop_AG001215	Pop_A01G067154	Pop_G01G011428
Pop_AG001216	Pop_A01G067153	Pop_G01G011427
Pop_AG001217	Pop_A01G067152	Pop_G01G011426
Pop_AG001218	Pop_A01G067297	Pop_G01G011423
Pop_AG001219	Pop_A01G067296	Pop_G01G011422
Pop_AG001220	Pop_A01G067295	Pop_G01G011421
Pop_AG001221	Pop_A01G067293	Pop_G01G011420
Pop_AG001222	Pop_A01G067291	Pop_G01G011419
Pop_AG001223	Pop_A01G067290	Pop_G01G011417
Pop_AG001224	Pop_A01G067289	Pop_G01G011416
Pop_AG001225	Pop_A01G067287	Pop_G01G011415
Pop_AG001226	Pop_A01G067285	Pop_G01G011414
Pop_AG001227	Pop_A01G067284	Pop_G01G011413
Pop_AG001228	Pop_A01G067283	Pop_G01G011411
Pop_AG001229	Pop_A01G067282	Pop_G01G011410
Pop_AG001230	Pop_A01G067281	Pop_G01G011409
Pop_AG001231	Pop_A01G067276	Pop_G01G011408
Pop_AG001232	Pop_A01G067275	Pop_G01G011406
Pop_AG001233	Pop_A01G067274	Pop_G01G011405
Pop_AG001234	Pop_A01G067273	Pop_G01G011404
Pop_AG001235	Pop_A01G067272	Pop_G01G011403
Pop_AG001236	Pop_A01G067271	Pop_G01G011402
Pop_AG001237	Pop_A01G067270	Pop_G01G011400
Pop_AG001238	Pop_A01G067269	Pop_G01G011398
Pop_AG001239	Pop_A01G067268	Pop_G01G011397
Pop_AG001240	Pop_A01G067264	Pop_G01G011395
Pop_AG001241	Pop_A01G067263	Pop_G01G011391
Pop_AG001242	Pop_A01G067262	Pop_G01G011390
Pop_AG001243	Pop_A01G067261	Pop_G01G011389
Pop_AG001244	Pop_A01G067260	Pop_G01G011388
Pop_AG001245	Pop_A01G067253	Pop_G01G011384
Pop_AG001246	Pop_A01G067251	Pop_G01G011383
Pop_AG001247	Pop_A01G067250	Pop_G01G011381
Pop_AG001248	Pop_A01G067248	Pop_G01G011379
Pop_AG001249	Pop_A01G067247	Pop_G01G011378
Pop_AG001250	Pop_A01G067246	Pop_G01G011377
Pop_AG001251	Pop_A01G067243	Pop_G01G011376
Pop_AG001252	Pop_A01G067242	Pop_G01G011373
Pop_AG001253	Pop_A01G067241	Pop_G01G011372
Pop_AG001254	Pop_A01G067240	Pop_G01G011371
Pop_AG001255	Pop_A01G067239	Pop_G01G011370
Pop_AG001256	Pop_A01G067237	Pop_G01G011368
Pop_AG001257	Pop_A01G067236	Pop_G01G011366
Pop_AG001258	Pop_A01G067235	Pop_G01G011365
Pop_AG001259	Pop_A01G067232	Pop_G01G011364
Pop_AG001260	Pop_A01G067231	Pop_G01G011362
Pop_AG001261	Pop_A01G067230	Pop_G01G011361
Pop_AG001262	Pop_A01G067229	Pop_G01G011360
Pop_AG001263	Pop_A01G067228	Pop_G01G011359
Pop_AG001264	Pop_A01G067227	Pop_G01G011358
Pop_AG001265	Pop_A01G067225	Pop_G01G011357
Pop_AG001266	Pop_A01G067224	Pop_G01G011356
Pop_AG001267	Pop_A01G067222	Pop_G01G011355
Pop_AG001268	Pop_A01G067221	Pop_G01G011354
Pop_AG001269	Pop_A01G067220	Pop_G01G011351
Pop_AG001270	Pop_A01G067219	Pop_G01G011350
Pop_AG001271	Pop_A01G067218	Pop_G01G011349
Pop_AG001272	Pop_A01G067213	Pop_G01G011348
Pop_AG001273	Pop_A01G067211	Pop_G01G011347
Pop_AG001274	Pop_A01G067288	Pop_G01G011343
Pop_AG001275	Pop_A01G067267	Pop_G01G011342
Pop_AG001276	Pop_A01G067256	Pop_G01G011340
Pop_AG001277	Pop_A01G067245	Pop_G01G011339
Pop_AG001278	Pop_A01G067223	Pop_G01G011292
Pop_AG001279	Pop_A01G032066	Pop_G01G011281
Pop_AG001280	Pop_A01G032088	Pop_G01G011352
Pop_AG001281	Pop_A01G032068	Pop_G01G011280
Pop_AG001282	Pop_A01G032069	Pop_G01G020657
Pop_AG001283	Pop_A01G032070	Pop_G01G020768
Pop_AG001284	Pop_A01G032071	Pop_G01G020879
Pop_AG001285	Pop_A01G032072	Pop_G01G020924
Pop_AG001286	Pop_A01G032073	Pop_G01G020935
Pop_AG001287	Pop_A01G032075	Pop_G01G020968
Pop_AG001288	Pop_A01G032076	Pop_G01G020979
Pop_AG001289	Pop_A01G032078	Pop_G01G020658
Pop_AG001290	Pop_A01G032079	Pop_G01G020669
Pop_AG001291	Pop_A01G032080	Pop_G01G020691
Pop_AG001292	Pop_A01G032082	Pop_G01G020713
Pop_AG001293	Pop_A01G032083	Pop_G01G020724
Pop_AG001294	Pop_A01G032084	Pop_G01G020735
Pop_AG001295	Pop_A01G032085	Pop_G01G020746
Pop_AG001296	Pop_A01G032087	Pop_G01G020757
Pop_AG001297	Pop_A01G056948	Pop_G01G020780
Pop_AG001298	Pop_A01G056946	Pop_G01G020824
Pop_AG001299	Pop_A01G057044	Pop_G01G020857
Pop_AG001300	Pop_A01G057043	Pop_G01G020868
Pop_AG001301	Pop_A01G057042	Pop_G01G020880
Pop_AG001302	Pop_A01G057041	Pop_G01G020891
Pop_AG001303	Pop_A01G057040	Pop_G01G020902
Pop_AG001304	Pop_A01G057038	Pop_G01G020919
Pop_AG001305	Pop_A01G057037	Pop_G01G020920
Pop_AG001306	Pop_A01G057034	Pop_G01G020922
Pop_AG001307	Pop_A01G057032	Pop_G01G020923
Pop_AG001308	Pop_A01G057031	Pop_G01G020925
Pop_AG001309	Pop_A01G057030	Pop_G01G020926
Pop_AG001310	Pop_A01G057029	Pop_G01G020927
Pop_AG001311	Pop_A01G057028	Pop_G01G020928
Pop_AG001312	Pop_A01G057027	Pop_G01G020929
Pop_AG001313	Pop_A01G057025	Pop_G01G020930
Pop_AG001314	Pop_A01G057023	Pop_G01G020931
Pop_AG001315	Pop_A01G057022	Pop_G01G020932
Pop_AG001316	Pop_A01G057018	Pop_G01G020933
Pop_AG001317	Pop_A01G057017	Pop_G01G020934
Pop_AG001318	Pop_A01G057015	Pop_G01G020937
Pop_AG001319	Pop_A01G057014	Pop_G01G020938
Pop_AG001320	Pop_A01G057012	Pop_G01G020939
Pop_AG001321	Pop_A01G057011	Pop_G01G020940
Pop_AG001322	Pop_A01G057010	Pop_G01G020941
Pop_AG001323	Pop_A01G057009	Pop_G01G020942
Pop_AG001324	Pop_A01G057007	Pop_G01G020944
Pop_AG001325	Pop_A01G057004	Pop_G01G020948
Pop_AG001326	Pop_A01G057003	Pop_G01G020950
Pop_AG001327	Pop_A01G057000	Pop_G01G020952
Pop_AG001328	Pop_A01G056998	Pop_G01G020955
Pop_AG001329	Pop_A01G056997	Pop_G01G020956
Pop_AG001330	Pop_A01G056996	Pop_G01G020958
Pop_AG001331	Pop_A01G056995	Pop_G01G020959
Pop_AG001332	Pop_A01G056994	Pop_G01G020960
Pop_AG001333	Pop_A01G056993	Pop_G01G020961
Pop_AG001334	Pop_A01G056992	Pop_G01G020962
Pop_AG001335	Pop_A01G056989	Pop_G01G020964
Pop_AG001336	Pop_A01G056988	Pop_G01G020965
Pop_AG001337	Pop_A01G056987	Pop_G01G020966
Pop_AG001338	Pop_A01G056986	Pop_G01G020967
Pop_AG001339	Pop_A01G056985	Pop_G01G020969
Pop_AG001340	Pop_A01G056984	Pop_G01G020970
Pop_AG001341	Pop_A01G056981	Pop_G01G020975
Pop_AG001342	Pop_A01G056978	Pop_G01G020976
Pop_AG001343	Pop_A01G056977	Pop_G01G020977
Pop_AG001344	Pop_A01G056976	Pop_G01G020978
Pop_AG001345	Pop_A01G056975	Pop_G01G020981
Pop_AG001346	Pop_A01G056974	Pop_G01G020982
Pop_AG001347	Pop_A01G056973	Pop_G01G020983
Pop_AG001348	Pop_A01G056972	Pop_G01G020984
Pop_AG001349	Pop_A01G056971	Pop_G01G020985
Pop_AG001350	Pop_A01G056970	Pop_G01G020986
Pop_AG001351	Pop_A01G056968	Pop_G01G020987
Pop_AG001352	Pop_A01G056967	Pop_G01G020988
Pop_AG001353	Pop_A01G056966	Pop_G01G020989
Pop_AG001354	Pop_A01G056965	Pop_G01G020659
Pop_AG001355	Pop_A01G056964	Pop_G01G020660
Pop_AG001356	Pop_A01G056963	Pop_G01G020661
Pop_AG001357	Pop_A01G056961	Pop_G01G020662
Pop_AG001358	Pop_A01G056959	Pop_G01G020663
Pop_AG001359	Pop_A01G056957	Pop_G01G020664
Pop_AG001360	Pop_A01G056953	Pop_G01G020667
Pop_AG001361	Pop_A01G056952	Pop_G01G020670
Pop_AG001362	Pop_A01G056951	Pop_G01G020671
Pop_AG001363	Pop_A01G056950	Pop_G01G020672
Pop_AG001364	Pop_A01G057035	Pop_G01G020674
Pop_AG001365	Pop_A01G057024	Pop_G01G020675
Pop_AG001366	Pop_A01G057013	Pop_G01G020676
Pop_AG001367	Pop_A01G057002	Pop_G01G020677
Pop_AG001368	Pop_A01G056991	Pop_G01G020678
Pop_AG001369	Pop_A01G056980	Pop_G01G020679
Pop_AG001370	Pop_A01G056928	Pop_G01G020693
Pop_AG001371	Pop_A01G056927	Pop_G01G020694
Pop_AG001372	Pop_A01G056926	Pop_G01G020696
Pop_AG001373	Pop_A01G056925	Pop_G01G020697
Pop_AG001374	Pop_A01G056922	Pop_G01G020700
Pop_AG001375	Pop_A01G056920	Pop_G01G020701
Pop_AG001376	Pop_A01G056919	Pop_G01G020703
Pop_AG001377	Pop_A01G056918	Pop_G01G020704
Pop_AG001378	Pop_A01G056917	Pop_G01G020705
Pop_AG001379	Pop_A01G056916	Pop_G01G020706
Pop_AG001380	Pop_A01G056915	Pop_G01G020707
Pop_AG001381	Pop_A01G056914	Pop_G01G020708
Pop_AG001382	Pop_A01G056913	Pop_G01G020709
Pop_AG001383	Pop_A01G056909	Pop_G01G020711
Pop_AG001384	Pop_A01G056908	Pop_G01G020714
Pop_AG001385	Pop_A01G056907	Pop_G01G020715
Pop_AG001386	Pop_A01G056904	Pop_G01G020717
Pop_AG001387	Pop_A01G056903	Pop_G01G020719
Pop_AG001388	Pop_A01G056902	Pop_G01G020720
Pop_AG001389	Pop_A01G056901	Pop_G01G020721
Pop_AG001390	Pop_A01G056900	Pop_G01G020722
Pop_AG001391	Pop_A01G056898	Pop_G01G020728
Pop_AG001392	Pop_A01G056897	Pop_G01G020729
Pop_AG001393	Pop_A01G056896	Pop_G01G020730
Pop_AG001394	Pop_A01G056893	Pop_G01G020734
Pop_AG001395	Pop_A01G056892	Pop_G01G020736
Pop_AG001396	Pop_A01G056891	Pop_G01G020737
Pop_AG001397	Pop_A01G056890	Pop_G01G020738
Pop_AG001398	Pop_A01G056889	Pop_G01G020739
Pop_AG001399	Pop_A01G056887	Pop_G01G020741
Pop_AG001400	Pop_A01G056884	Pop_G01G020742
Pop_AG001401	Pop_A01G056881	Pop_G01G020744
Pop_AG001402	Pop_A01G056880	Pop_G01G020745
Pop_AG001403	Pop_A01G056879	Pop_G01G020747
Pop_AG001404	Pop_A01G056878	Pop_G01G020748
Pop_AG001405	Pop_A01G056876	Pop_G01G020749
Pop_AG001406	Pop_A01G056872	Pop_G01G020756
Pop_AG001407	Pop_A01G056870	Pop_G01G020759
Pop_AG001408	Pop_A01G056869	Pop_G01G020760
Pop_AG001409	Pop_A01G056868	Pop_G01G020762
Pop_AG001410	Pop_A01G056867	Pop_G01G020763
Pop_AG001411	Pop_A01G056865	Pop_G01G020765
Pop_AG001412	Pop_A01G056862	Pop_G01G020766
Pop_AG001413	Pop_A01G056859	Pop_G01G020770
Pop_AG001414	Pop_A01G056858	Pop_G01G020771
Pop_AG001415	Pop_A01G056857	Pop_G01G020772
Pop_AG001416	Pop_A01G056856	Pop_G01G020773
Pop_AG001417	Pop_A01G056854	Pop_G01G020775
Pop_AG001418	Pop_A01G056853	Pop_G01G020776
Pop_AG001419	Pop_A01G056851	Pop_G01G020779
Pop_AG001420	Pop_A01G056850	Pop_G01G020781
Pop_AG001421	Pop_A01G056849	Pop_G01G020783
Pop_AG001422	Pop_A01G056848	Pop_G01G020784
Pop_AG001423	Pop_A01G056847	Pop_G01G020785
Pop_AG001424	Pop_A01G056846	Pop_G01G020786
Pop_AG001425	Pop_A01G056845	Pop_G01G020787
Pop_AG001426	Pop_A01G056931	Pop_G01G020788
Pop_AG001427	Pop_A01G056921	Pop_G01G020789
Pop_AG001428	Pop_A01G056899	Pop_G01G020792
Pop_AG001429	Pop_A01G056888	Pop_G01G020793
Pop_AG001430	Pop_A01G056866	Pop_G01G020795
Pop_AG001431	Pop_A01G056855	Pop_G01G020796
Pop_AG001432	Pop_A01G056844	Pop_G01G020797
Pop_AG001433	Pop_A01G054455	Pop_G01G020798
Pop_AG001434	Pop_A01G054566	Pop_G01G020799
Pop_AG001435	Pop_A01G054677	Pop_G01G020800
Pop_AG001436	Pop_A01G054759	Pop_G01G020801
Pop_AG001437	Pop_A01G054770	Pop_G01G020803
Pop_AG001438	Pop_A01G054781	Pop_G01G020804
Pop_AG001439	Pop_A01G054814	Pop_G01G020810
Pop_AG001440	Pop_A01G054456	Pop_G01G020811
Pop_AG001441	Pop_A01G054467	Pop_G01G020814
Pop_AG001442	Pop_A01G054489	Pop_G01G020816
Pop_AG001443	Pop_A01G054500	Pop_G01G020817
Pop_AG001444	Pop_A01G054567	Pop_G01G020819
Pop_AG001445	Pop_A01G054589	Pop_G01G020821
Pop_AG001446	Pop_A01G054600	Pop_G01G020823
Pop_AG001447	Pop_A01G054611	Pop_G01G020825
Pop_AG001448	Pop_A01G054622	Pop_G01G020826
Pop_AG001449	Pop_A01G054633	Pop_G01G020827
Pop_AG001450	Pop_A01G054644	Pop_G01G020828
Pop_AG001451	Pop_A01G054655	Pop_G01G020829
Pop_AG001452	Pop_A01G054678	Pop_G01G020830
Pop_AG001453	Pop_A01G054689	Pop_G01G020832
Pop_AG001454	Pop_A01G054700	Pop_G01G020833
Pop_AG001455	Pop_A01G054711	Pop_G01G020836
Pop_AG001456	Pop_A01G054722	Pop_G01G020837
Pop_AG001457	Pop_A01G054733	Pop_G01G020838
Pop_AG001458	Pop_A01G054744	Pop_G01G020839
Pop_AG001459	Pop_A01G054755	Pop_G01G020840
Pop_AG001460	Pop_A01G054757	Pop_G01G020842
Pop_AG001461	Pop_A01G054760	Pop_G01G020844
Pop_AG001462	Pop_A01G054762	Pop_G01G020845
Pop_AG001463	Pop_A01G054763	Pop_G01G020847
Pop_AG001464	Pop_A01G054765	Pop_G01G020849
Pop_AG001465	Pop_A01G054766	Pop_G01G020850
Pop_AG001466	Pop_A01G054768	Pop_G01G020851
Pop_AG001467	Pop_A01G054771	Pop_G01G020852
Pop_AG001468	Pop_A01G054772	Pop_G01G020853
Pop_AG001469	Pop_A01G054773	Pop_G01G020854
Pop_AG001470	Pop_A01G054774	Pop_G01G020855
Pop_AG001471	Pop_A01G054775	Pop_G01G020856
Pop_AG001472	Pop_A01G054776	Pop_G01G020858
Pop_AG001473	Pop_A01G054777	Pop_G01G020859
Pop_AG001474	Pop_A01G054779	Pop_G01G020860
Pop_AG001475	Pop_A01G054780	Pop_G01G020861
Pop_AG001476	Pop_A01G054782	Pop_G01G020862
Pop_AG001477	Pop_A01G054783	Pop_G01G020863
Pop_AG001478	Pop_A01G054784	Pop_G01G020865
Pop_AG001479	Pop_A01G054786	Pop_G01G020872
Pop_AG001480	Pop_A01G054787	Pop_G01G020874
Pop_AG001481	Pop_A01G054788	Pop_G01G020876
Pop_AG001482	Pop_A01G054790	Pop_G01G020877
Pop_AG001483	Pop_A01G054791	Pop_G01G020878
Pop_AG001484	Pop_A01G054793	Pop_G01G020881
Pop_AG001485	Pop_A01G054794	Pop_G01G020882
Pop_AG001486	Pop_A01G054795	Pop_G01G020883
Pop_AG001487	Pop_A01G054796	Pop_G01G020884
Pop_AG001488	Pop_A01G054797	Pop_G01G020885
Pop_AG001489	Pop_A01G054801	Pop_G01G020886
Pop_AG001490	Pop_A01G054802	Pop_G01G020888
Pop_AG001491	Pop_A01G054804	Pop_G01G020889
Pop_AG001492	Pop_A01G054805	Pop_G01G020890
Pop_AG001493	Pop_A01G054807	Pop_G01G020892
Pop_AG001494	Pop_A01G054808	Pop_G01G020897
Pop_AG001495	Pop_A01G054810	Pop_G01G020899
Pop_AG001496	Pop_A01G054811	Pop_G01G020900
Pop_AG001497	Pop_A01G054812	Pop_G01G020901
Pop_AG001498	Pop_A01G054816	Pop_G01G020904
Pop_AG001499	Pop_A01G054817	Pop_G01G020905
Pop_AG001500	Pop_A01G054819	Pop_G01G020907
Pop_AG001501	Pop_A01G054821	Pop_G01G020909
Pop_AG001502	Pop_A01G054822	Pop_G01G020910
Pop_AG001503	Pop_A01G054823	Pop_G01G020911
Pop_AG001504	Pop_A01G054457	Pop_G01G059111
Pop_AG001505	Pop_A01G054458	Pop_G01G059110
Pop_AG001506	Pop_A01G054465	Pop_G01G059108
Pop_AG001507	Pop_A01G054466	Pop_G01G059107
Pop_AG001508	Pop_A01G054468	Pop_G01G059104
Pop_AG001509	Pop_A01G054469	Pop_G01G059102
Pop_AG001510	Pop_A01G054470	Pop_G01G059101
Pop_AG001511	Pop_A01G054471	Pop_G01G059100
Pop_AG001512	Pop_A01G054472	Pop_G01G059099
Pop_AG001513	Pop_A01G054474	Pop_G01G059098
Pop_AG001514	Pop_A01G054475	Pop_G01G059097
Pop_AG001515	Pop_A01G054476	Pop_G01G059096
Pop_AG001516	Pop_A01G054483	Pop_G01G059118
Pop_AG001517	Pop_A01G054484	Pop_G01G059117
Pop_AG001518	Pop_A01G054486	Pop_G01G059116
Pop_AG001519	Pop_A01G054488	Pop_G01G059115
Pop_AG001520	Pop_A01G054490	Pop_G01G059113
Pop_AG001521	Pop_A01G054491	Pop_G01G059112
Pop_AG001522	Pop_A01G054494	Pop_G01G005838
Pop_AG001523	Pop_A01G054498	Pop_G01G005849
Pop_AG001524	Pop_A01G054504	Pop_G01G005856
Pop_AG001525	Pop_A01G054510	Pop_G01G005787
Pop_AG001526	Pop_A01G054512	Pop_G01G005788
Pop_AG001527	Pop_A01G054513	Pop_G01G005789
Pop_AG001528	Pop_A01G054514	Pop_G01G005790
Pop_AG001529	Pop_A01G054515	Pop_G01G005791
Pop_AG001530	Pop_A01G054526	Pop_G01G005795
Pop_AG001531	Pop_A01G054527	Pop_G01G005797
Pop_AG001532	Pop_A01G054532	Pop_G01G005807
Pop_AG001533	Pop_A01G054534	Pop_G01G005808
Pop_AG001534	Pop_A01G054536	Pop_G01G005810
Pop_AG001535	Pop_A01G054538	Pop_G01G005811
Pop_AG001536	Pop_A01G054539	Pop_G01G005812
Pop_AG001537	Pop_A01G054540	Pop_G01G005813
Pop_AG001538	Pop_A01G054541	Pop_G01G005814
Pop_AG001539	Pop_A01G054542	Pop_G01G005815
Pop_AG001540	Pop_A01G054543	Pop_G01G005818
Pop_AG001541	Pop_A01G054545	Pop_G01G005819
Pop_AG001542	Pop_A01G054546	Pop_G01G005820
Pop_AG001543	Pop_A01G054547	Pop_G01G005821
Pop_AG001544	Pop_A01G054548	Pop_G01G005822
Pop_AG001545	Pop_A01G054550	Pop_G01G005823
Pop_AG001546	Pop_A01G054551	Pop_G01G005825
Pop_AG001547	Pop_A01G054552	Pop_G01G005826
Pop_AG001548	Pop_A01G054553	Pop_G01G005828
Pop_AG001549	Pop_A01G054554	Pop_G01G005829
Pop_AG001550	Pop_A01G054556	Pop_G01G005830
Pop_AG001551	Pop_A01G054561	Pop_G01G005831
Pop_AG001552	Pop_A01G054562	Pop_G01G005832
Pop_AG001553	Pop_A01G054564	Pop_G01G005834
Pop_AG001554	Pop_A01G054565	Pop_G01G005835
Pop_AG001555	Pop_A01G054568	Pop_G01G005837
Pop_AG001556	Pop_A01G054569	Pop_G01G005839
Pop_AG001557	Pop_A01G054571	Pop_G01G005841
Pop_AG001558	Pop_A01G054572	Pop_G01G005842
Pop_AG001559	Pop_A01G054573	Pop_G01G005843
Pop_AG001560	Pop_A01G054574	Pop_G01G005844
Pop_AG001561	Pop_A01G054576	Pop_G01G005845
Pop_AG001562	Pop_A01G054577	Pop_G01G005846
Pop_AG001563	Pop_A01G054579	Pop_G01G005847
Pop_AG001564	Pop_A01G054581	Pop_G01G005848
Pop_AG001565	Pop_A01G054582	Pop_G01G005852
Pop_AG001566	Pop_A01G054583	Pop_G01G005853
Pop_AG001567	Pop_A01G054584	Pop_G01G005854
Pop_AG001568	Pop_A01G054588	Pop_G01G067834
Pop_AG001569	Pop_A01G054592	Pop_G01G067830
Pop_AG001570	Pop_A01G054593	Pop_G01G067828
Pop_AG001571	Pop_A01G054594	Pop_G01G067827
Pop_AG001572	Pop_A01G054595	Pop_G01G067824
Pop_AG001573	Pop_A01G054596	Pop_G01G067823
Pop_AG001574	Pop_A01G054597	Pop_G01G067821
Pop_AG001575	Pop_A01G054598	Pop_G01G067820
Pop_AG001576	Pop_A01G054599	Pop_G01G067818
Pop_AG001577	Pop_A01G054601	Pop_G01G067817
Pop_AG001578	Pop_A01G054602	Pop_G01G067816
Pop_AG001579	Pop_A01G054603	Pop_G01G067814
Pop_AG001580	Pop_A01G054604	Pop_G01G067813
Pop_AG001581	Pop_A01G054606	Pop_G01G067810
Pop_AG001582	Pop_A01G054607	Pop_G01G067809
Pop_AG001583	Pop_A01G054610	Pop_G01G067804
Pop_AG001584	Pop_A01G054612	Pop_G01G067803
Pop_AG001585	Pop_A01G054614	Pop_G01G067802
Pop_AG001586	Pop_A01G054616	Pop_G01G067801
Pop_AG001587	Pop_A01G054617	Pop_G01G067798
Pop_AG001588	Pop_A01G054618	Pop_G01G067796
Pop_AG001589	Pop_A01G054619	Pop_G01G067793
Pop_AG001590	Pop_A01G054620	Pop_G01G067792
Pop_AG001591	Pop_A01G054621	Pop_G01G067791
Pop_AG001592	Pop_A01G054623	Pop_G01G067790
Pop_AG001593	Pop_A01G054624	Pop_G01G067788
Pop_AG001594	Pop_A01G054634	Pop_G01G067784
Pop_AG001595	Pop_A01G054635	Pop_G01G067783
Pop_AG001596	Pop_A01G054636	Pop_G01G067782
Pop_AG001597	Pop_A01G054637	Pop_G01G067781
Pop_AG001598	Pop_A01G054638	Pop_G01G067780
Pop_AG001599	Pop_A01G054639	Pop_G01G067779
Pop_AG001600	Pop_A01G054641	Pop_G01G067777
Pop_AG001601	Pop_A01G054643	Pop_G01G067776
Pop_AG001602	Pop_A01G054645	Pop_G01G067775
Pop_AG001603	Pop_A01G054646	Pop_G01G067774
Pop_AG001604	Pop_A01G054647	Pop_G01G067773
Pop_AG001605	Pop_A01G054648	Pop_G01G067772
Pop_AG001606	Pop_A01G054650	Pop_G01G067770
Pop_AG001607	Pop_A01G054651	Pop_G01G067769
Pop_AG001608	Pop_A01G054652	Pop_G01G067768
Pop_AG001609	Pop_A01G054653	Pop_G01G067765
Pop_AG001610	Pop_A01G054656	Pop_G01G067763
Pop_AG001611	Pop_A01G054658	Pop_G01G067760
Pop_AG001612	Pop_A01G054659	Pop_G01G067759
Pop_AG001613	Pop_A01G054660	Pop_G01G067758
Pop_AG001614	Pop_A01G054661	Pop_G01G067757
Pop_AG001615	Pop_A01G054662	Pop_G01G067755
Pop_AG001616	Pop_A01G054663	Pop_G01G067754
Pop_AG001617	Pop_A01G054664	Pop_G01G067752
Pop_AG001618	Pop_A01G054665	Pop_G01G067751
Pop_AG001619	Pop_A01G054667	Pop_G01G067750
Pop_AG001620	Pop_A01G054668	Pop_G01G067749
Pop_AG001621	Pop_A01G054669	Pop_G01G067748
Pop_AG001622	Pop_A01G054670	Pop_G01G067746
Pop_AG001623	Pop_A01G054671	Pop_G01G067743
Pop_AG001624	Pop_A01G054672	Pop_G01G067742
Pop_AG001625	Pop_A01G054675	Pop_G01G067739
Pop_AG001626	Pop_A01G054676	Pop_G01G067738
Pop_AG001627	Pop_A01G054682	Pop_G01G067736
Pop_AG001628	Pop_A01G054683	Pop_G01G067735
Pop_AG001629	Pop_A01G054684	Pop_G01G067734
Pop_AG001630	Pop_A01G054685	Pop_G01G067732
Pop_AG001631	Pop_A01G054691	Pop_G01G067731
Pop_AG001632	Pop_A01G054692	Pop_G01G067730
Pop_AG001633	Pop_A01G054693	Pop_G01G067729
Pop_AG001634	Pop_A01G054694	Pop_G01G067728
Pop_AG001635	Pop_A01G054699	Pop_G01G067725
Pop_AG001636	Pop_A01G054702	Pop_G01G067724
Pop_AG001637	Pop_A01G054704	Pop_G01G067723
Pop_AG001638	Pop_A01G054707	Pop_G01G067718
Pop_AG001639	Pop_A01G054709	Pop_G01G067716
Pop_AG001640	Pop_A01G054710	Pop_G01G067714
Pop_AG001641	Pop_A01G054712	Pop_G01G067713
Pop_AG001642	Pop_A01G054714	Pop_G01G067709
Pop_AG001643	Pop_A01G054715	Pop_G01G067707
Pop_AG001644	Pop_A01G054716	Pop_G01G067706
Pop_AG001645	Pop_A01G054720	Pop_G01G067705
Pop_AG001646	Pop_A01G054721	Pop_G01G067704
Pop_AG001647	Pop_A01G054723	Pop_G01G067698
Pop_AG001648	Pop_A01G054726	Pop_G01G067694
Pop_AG001649	Pop_A01G054727	Pop_G01G067693
Pop_AG001650	Pop_A01G054728	Pop_G01G067692
Pop_AG001651	Pop_A01G054729	Pop_G01G067691
Pop_AG001652	Pop_A01G054730	Pop_G01G067690
Pop_AG001653	Pop_A01G054731	Pop_G01G067688
Pop_AG001654	Pop_A01G054732	Pop_G01G067686
Pop_AG001655	Pop_A01G054736	Pop_G01G067683
Pop_AG001656	Pop_A01G054738	Pop_G01G067681
Pop_AG001657	Pop_A01G054739	Pop_G01G067680
Pop_AG001658	Pop_A01G054741	Pop_G01G067677
Pop_AG001659	Pop_A01G054743	Pop_G01G067676
Pop_AG001660	Pop_A01G054745	Pop_G01G067675
Pop_AG001661	Pop_A01G054747	Pop_G01G067674
Pop_AG001662	Pop_A01G054749	Pop_G01G067671
Pop_AG001663	Pop_A01G054750	Pop_G01G067668
Pop_AG001664	Pop_A01G054751	Pop_G01G067666
Pop_AG001665	Pop_A01G054753	Pop_G01G067663
Pop_AG001666	Pop_A01G054754	Pop_G01G004866
Pop_AG001667	Pop_A01G054848	Pop_G01G089919
Pop_AG001668	Pop_A01G054880	Pop_G01G089917
Pop_AG001669	Pop_A01G054881	Pop_G01G089914
Pop_AG001670	Pop_A01G054827	Pop_G01G089927
Pop_AG001671	Pop_A01G054828	Pop_G01G089926
Pop_AG001672	Pop_A01G054830	Pop_G01G089924
Pop_AG001673	Pop_A01G054834	Pop_G01G089923
Pop_AG001674	Pop_A01G054835	Pop_G01G089921
Pop_AG001675	Pop_A01G054836	Pop_G01G036570
Pop_AG001676	Pop_A01G054839	Pop_G01G036568
Pop_AG001677	Pop_A01G054843	Pop_G01G036566
Pop_AG001678	Pop_A01G054844	Pop_G01G036578
Pop_AG001679	Pop_A01G054845	Pop_G01G036577
Pop_AG001680	Pop_A01G054847	Pop_G01G036576
Pop_AG001681	Pop_A01G054851	Pop_G01G036572
Pop_AG001682	Pop_A01G054852	Pop_G01G036571
Pop_AG001683	Pop_A01G054853	Pop_G01G074901
Pop_AG001684	Pop_A01G054856	Pop_G01G074909
Pop_AG001685	Pop_A01G054857	Pop_G01G074908
Pop_AG001686	Pop_A01G054872	Pop_G01G074905
Pop_AG001687	Pop_A01G027319	Pop_G01G016609
Pop_AG001688	Pop_A01G027318	Pop_G01G016608
Pop_AG001689	Pop_A01G027315	Pop_G01G016602
Pop_AG001690	Pop_A01G027314	Pop_G01G016601
Pop_AG001691	Pop_A01G027313	Pop_G01G016600
Pop_AG001692	Pop_A01G027309	Pop_G01G016597
Pop_AG001693	Pop_A01G027307	Pop_G01G016594
Pop_AG001694	Pop_A01G027306	Pop_G01G016591
Pop_AG001695	Pop_A01G027305	Pop_G01G016590
Pop_AG001696	Pop_A01G027302	Pop_G01G016588
Pop_AG001697	Pop_A01G027301	Pop_G01G016587
Pop_AG001698	Pop_A01G027299	Pop_G01G016586
Pop_AG001699	Pop_A01G027296	Pop_G01G016584
Pop_AG001700	Pop_A01G027295	Pop_G01G016583
Pop_AG001701	Pop_A01G027294	Pop_G01G016582
Pop_AG001702	Pop_A01G027293	Pop_G01G016580
Pop_AG001703	Pop_A01G027291	Pop_G01G016578
Pop_AG001704	Pop_A01G027290	Pop_G01G016577
Pop_AG001705	Pop_A01G027330	Pop_G01G016575
Pop_AG001706	Pop_A01G027329	Pop_G01G016574
Pop_AG001707	Pop_A01G027327	Pop_G01G016571
Pop_AG001708	Pop_A01G027326	Pop_G01G016569
Pop_AG001709	Pop_A01G011833	Pop_G01G016567
Pop_AG001710	Pop_A01G011829	Pop_G01G016565
Pop_AG001711	Pop_A01G011827	Pop_G01G016564
Pop_AG001712	Pop_A01G011826	Pop_G01G016563
Pop_AG001713	Pop_A01G011825	Pop_G01G016562
Pop_AG001714	Pop_A01G011822	Pop_G01G016561
Pop_AG001715	Pop_A01G011821	Pop_G01G016560
Pop_AG001716	Pop_A01G011820	Pop_G01G016558
Pop_AG001717	Pop_A01G011818	Pop_G01G016557
Pop_AG001718	Pop_A01G011816	Pop_G01G016555
Pop_AG001719	Pop_A01G011815	Pop_G01G016554
Pop_AG001720	Pop_A01G011814	Pop_G01G016553
Pop_AG001721	Pop_A01G011813	Pop_G01G016552
Pop_AG001722	Pop_A01G011839	Pop_G01G016549
Pop_AG001723	Pop_A01G011838	Pop_G01G016547
Pop_AG001724	Pop_A01G011823	Pop_G01G016545
Pop_AG001725	Pop_A01G032346	Pop_G01G016542
Pop_AG001726	Pop_A01G032343	Pop_G01G016541
Pop_AG001727	Pop_A01G032342	Pop_G01G016540
Pop_AG001728	Pop_A01G032341	Pop_G01G016539
Pop_AG001729	Pop_A01G032339	Pop_G01G016536
Pop_AG001730	Pop_A01G032337	Pop_G01G016535
Pop_AG001731	Pop_A01G032336	Pop_G01G016534
Pop_AG001732	Pop_A01G032331	Pop_G01G016531
Pop_AG001733	Pop_A01G032330	Pop_G01G016530
Pop_AG001734	Pop_A01G032329	Pop_G01G016529
Pop_AG001735	Pop_A01G032328	Pop_G01G016528
Pop_AG001736	Pop_A01G032322	Pop_G01G016524
Pop_AG001737	Pop_A01G032320	Pop_G01G016523
Pop_AG001738	Pop_A01G032318	Pop_G01G016521
Pop_AG001739	Pop_A01G032317	Pop_G01G016520
Pop_AG001740	Pop_A01G032315	Pop_G01G016519
Pop_AG001741	Pop_A01G032313	Pop_G01G016516
Pop_AG001742	Pop_A01G032312	Pop_G01G016514
Pop_AG001743	Pop_A01G032311	Pop_G01G016512
Pop_AG001744	Pop_A01G032310	Pop_G01G016511
Pop_AG001745	Pop_A01G032309	Pop_G01G016510
Pop_AG001746	Pop_A01G032308	Pop_G01G016509
Pop_AG001747	Pop_A01G032307	Pop_G01G016508
Pop_AG001748	Pop_A01G032304	Pop_G01G016505
Pop_AG001749	Pop_A01G032302	Pop_G01G016500
Pop_AG001750	Pop_A01G032301	Pop_G01G016499
Pop_AG001751	Pop_A01G032299	Pop_G01G016497
Pop_AG001752	Pop_A01G032297	Pop_G01G016496
Pop_AG001753	Pop_A01G032296	Pop_G01G016495
Pop_AG001754	Pop_A01G032291	Pop_G01G016716
Pop_AG001755	Pop_A01G032290	Pop_G01G016715
Pop_AG001756	Pop_A01G032288	Pop_G01G016713
Pop_AG001757	Pop_A01G032286	Pop_G01G016710
Pop_AG001758	Pop_A01G032284	Pop_G01G016709
Pop_AG001759	Pop_A01G032281	Pop_G01G016707
Pop_AG001760	Pop_A01G032280	Pop_G01G016706
Pop_AG001761	Pop_A01G032278	Pop_G01G016704
Pop_AG001762	Pop_A01G032276	Pop_G01G016701
Pop_AG001763	Pop_A01G032274	Pop_G01G016699
Pop_AG001764	Pop_A01G032273	Pop_G01G016698
Pop_AG001765	Pop_A01G032271	Pop_G01G016696
Pop_AG001766	Pop_A01G032269	Pop_G01G016695
Pop_AG001767	Pop_A01G032268	Pop_G01G016694
Pop_AG001768	Pop_A01G032266	Pop_G01G016691
Pop_AG001769	Pop_A01G032264	Pop_G01G016689
Pop_AG001770	Pop_A01G032262	Pop_G01G016688
Pop_AG001771	Pop_A01G032260	Pop_G01G016683
Pop_AG001772	Pop_A01G032259	Pop_G01G016682
Pop_AG001773	Pop_A01G032258	Pop_G01G016681
Pop_AG001774	Pop_A01G032257	Pop_G01G016680
Pop_AG001775	Pop_A01G032256	Pop_G01G016679
Pop_AG001776	Pop_A01G032255	Pop_G01G016678
Pop_AG001777	Pop_A01G032253	Pop_G01G016677
Pop_AG001778	Pop_A01G032252	Pop_G01G016676
Pop_AG001779	Pop_A01G032251	Pop_G01G016674
Pop_AG001780	Pop_A01G032338	Pop_G01G016673
Pop_AG001781	Pop_A01G032327	Pop_G01G016672
Pop_AG001782	Pop_A01G032294	Pop_G01G016671
Pop_AG001783	Pop_A01G032283	Pop_G01G016670
Pop_AG001784	Pop_A01G032272	Pop_G01G016669
Pop_AG001785	Pop_A01G032261	Pop_G01G016667
Pop_AG001786	Pop_A01G003893	Pop_G01G016665
Pop_AG001787	Pop_A01G004004	Pop_G01G016663
Pop_AG001788	Pop_A01G004115	Pop_G01G016662
Pop_AG001789	Pop_A01G004226	Pop_G01G016660
Pop_AG001790	Pop_A01G004497	Pop_G01G016659
Pop_AG001791	Pop_A01G004508	Pop_G01G016658
Pop_AG001792	Pop_A01G003794	Pop_G01G016657
Pop_AG001793	Pop_A01G003805	Pop_G01G016656
Pop_AG001794	Pop_A01G003816	Pop_G01G016655
Pop_AG001795	Pop_A01G003827	Pop_G01G016654
Pop_AG001796	Pop_A01G003838	Pop_G01G016652
Pop_AG001797	Pop_A01G003849	Pop_G01G016649
Pop_AG001798	Pop_A01G003871	Pop_G01G016646
Pop_AG001799	Pop_A01G003882	Pop_G01G016644
Pop_AG001800	Pop_A01G003894	Pop_G01G016637
Pop_AG001801	Pop_A01G003905	Pop_G01G016636
Pop_AG001802	Pop_A01G003927	Pop_G01G016635
Pop_AG001803	Pop_A01G003938	Pop_G01G016626
Pop_AG001804	Pop_A01G003949	Pop_G01G016604
Pop_AG001805	Pop_A01G003971	Pop_G01G016570
Pop_AG001806	Pop_A01G003982	Pop_G01G016559
Pop_AG001807	Pop_A01G003993	Pop_G01G016548
Pop_AG001808	Pop_A01G004005	Pop_G01G016537
Pop_AG001809	Pop_A01G004038	Pop_G01G016526
Pop_AG001810	Pop_A01G004049	Pop_G01G016515
Pop_AG001811	Pop_A01G004104	Pop_G01G067658
Pop_AG001812	Pop_A01G004138	Pop_G01G016675
Pop_AG001813	Pop_A01G004149	Pop_G01G016653
Pop_AG001814	Pop_A01G004160	Pop_G01G067655
Pop_AG001815	Pop_A01G004227	Pop_G01G016664
Pop_AG001816	Pop_A01G004249	Pop_G01G016686
Pop_AG001817	Pop_A01G004293	Pop_G01G067661
Pop_AG001818	Pop_A01G004315	Pop_G01G004877
Pop_AG001819	Pop_A01G004326	Pop_G01G004888
Pop_AG001820	Pop_A01G004338	Pop_G01G004591
Pop_AG001821	Pop_A01G004349	Pop_G01G004602
Pop_AG001822	Pop_A01G004415	Pop_G01G004645
Pop_AG001823	Pop_A01G004426	Pop_G01G004656
Pop_AG001824	Pop_A01G004437	Pop_G01G004667
Pop_AG001825	Pop_A01G004459	Pop_G01G004678
Pop_AG001826	Pop_A01G004481	Pop_G01G004689
Pop_AG001827	Pop_A01G004491	Pop_G01G004700
Pop_AG001828	Pop_A01G004493	Pop_G01G004722
Pop_AG001829	Pop_A01G004494	Pop_G01G004744
Pop_AG001830	Pop_A01G004495	Pop_G01G004755
Pop_AG001831	Pop_A01G004496	Pop_G01G004766
Pop_AG001832	Pop_A01G004498	Pop_G01G004777
Pop_AG001833	Pop_A01G004499	Pop_G01G004788
Pop_AG001834	Pop_A01G004500	Pop_G01G004799
Pop_AG001835	Pop_A01G004501	Pop_G01G004811
Pop_AG001836	Pop_A01G004502	Pop_G01G004827
Pop_AG001837	Pop_A01G004503	Pop_G01G004828
Pop_AG001838	Pop_A01G004504	Pop_G01G004829
Pop_AG001839	Pop_A01G004505	Pop_G01G004830
Pop_AG001840	Pop_A01G004506	Pop_G01G004831
Pop_AG001841	Pop_A01G004507	Pop_G01G004832
Pop_AG001842	Pop_A01G004509	Pop_G01G004835
Pop_AG001843	Pop_A01G004510	Pop_G01G004836
Pop_AG001844	Pop_A01G004511	Pop_G01G004837
Pop_AG001845	Pop_A01G004515	Pop_G01G004838
Pop_AG001846	Pop_A01G004516	Pop_G01G004839
Pop_AG001847	Pop_A01G004517	Pop_G01G004841
Pop_AG001848	Pop_A01G003784	Pop_G01G004845
Pop_AG001849	Pop_A01G003785	Pop_G01G004846
Pop_AG001850	Pop_A01G003786	Pop_G01G004847
Pop_AG001851	Pop_A01G003788	Pop_G01G004850
Pop_AG001852	Pop_A01G003789	Pop_G01G004851
Pop_AG001853	Pop_A01G003790	Pop_G01G004853
Pop_AG001854	Pop_A01G003793	Pop_G01G004857
Pop_AG001855	Pop_A01G003795	Pop_G01G004859
Pop_AG001856	Pop_A01G003797	Pop_G01G004862
Pop_AG001857	Pop_A01G003799	Pop_G01G004863
Pop_AG001858	Pop_A01G003800	Pop_G01G004864
Pop_AG001859	Pop_A01G003801	Pop_G01G004865
Pop_AG001860	Pop_A01G003802	Pop_G01G004868
Pop_AG001861	Pop_A01G003803	Pop_G01G004870
Pop_AG001862	Pop_A01G003804	Pop_G01G004872
Pop_AG001863	Pop_A01G003808	Pop_G01G004873
Pop_AG001864	Pop_A01G003809	Pop_G01G004875
Pop_AG001865	Pop_A01G003810	Pop_G01G004876
Pop_AG001866	Pop_A01G003811	Pop_G01G004878
Pop_AG001867	Pop_A01G003812	Pop_G01G004879
Pop_AG001868	Pop_A01G003813	Pop_G01G004880
Pop_AG001869	Pop_A01G003814	Pop_G01G004881
Pop_AG001870	Pop_A01G003815	Pop_G01G004882
Pop_AG001871	Pop_A01G003817	Pop_G01G004883
Pop_AG001872	Pop_A01G003818	Pop_G01G004884
Pop_AG001873	Pop_A01G003819	Pop_G01G004885
Pop_AG001874	Pop_A01G003820	Pop_G01G004886
Pop_AG001875	Pop_A01G003821	Pop_G01G004887
Pop_AG001876	Pop_A01G003823	Pop_G01G004890
Pop_AG001877	Pop_A01G003824	Pop_G01G004891
Pop_AG001878	Pop_A01G003826	Pop_G01G004893
Pop_AG001879	Pop_A01G003828	Pop_G01G004895
Pop_AG001880	Pop_A01G003829	Pop_G01G004896
Pop_AG001881	Pop_A01G003830	Pop_G01G004898
Pop_AG001882	Pop_A01G003831	Pop_G01G004592
Pop_AG001883	Pop_A01G003833	Pop_G01G004594
Pop_AG001884	Pop_A01G003835	Pop_G01G004596
Pop_AG001885	Pop_A01G003836	Pop_G01G004597
Pop_AG001886	Pop_A01G003837	Pop_G01G004598
Pop_AG001887	Pop_A01G003840	Pop_G01G004600
Pop_AG001888	Pop_A01G003843	Pop_G01G004606
Pop_AG001889	Pop_A01G003844	Pop_G01G004607
Pop_AG001890	Pop_A01G003845	Pop_G01G004608
Pop_AG001891	Pop_A01G003846	Pop_G01G004609
Pop_AG001892	Pop_A01G003847	Pop_G01G004610
Pop_AG001893	Pop_A01G003848	Pop_G01G004612
Pop_AG001894	Pop_A01G003850	Pop_G01G004614
Pop_AG001895	Pop_A01G003851	Pop_G01G004615
Pop_AG001896	Pop_A01G003852	Pop_G01G004616
Pop_AG001897	Pop_A01G003853	Pop_G01G004617
Pop_AG001898	Pop_A01G003854	Pop_G01G004618
Pop_AG001899	Pop_A01G003858	Pop_G01G004619
Pop_AG001900	Pop_A01G003859	Pop_G01G004620
Pop_AG001901	Pop_A01G003862	Pop_G01G004622
Pop_AG001902	Pop_A01G003863	Pop_G01G004623
Pop_AG001903	Pop_A01G003864	Pop_G01G004625
Pop_AG001904	Pop_A01G003866	Pop_G01G004628
Pop_AG001905	Pop_A01G003867	Pop_G01G004629
Pop_AG001906	Pop_A01G003868	Pop_G01G004632
Pop_AG001907	Pop_A01G003870	Pop_G01G004640
Pop_AG001908	Pop_A01G003872	Pop_G01G004642
Pop_AG001909	Pop_A01G003873	Pop_G01G004643
Pop_AG001910	Pop_A01G003874	Pop_G01G004644
Pop_AG001911	Pop_A01G003875	Pop_G01G004646
Pop_AG001912	Pop_A01G003876	Pop_G01G004647
Pop_AG001913	Pop_A01G003878	Pop_G01G004649
Pop_AG001914	Pop_A01G003880	Pop_G01G004651
Pop_AG001915	Pop_A01G003881	Pop_G01G004652
Pop_AG001916	Pop_A01G003883	Pop_G01G004653
Pop_AG001917	Pop_A01G003884	Pop_G01G004654
Pop_AG001918	Pop_A01G003885	Pop_G01G004655
Pop_AG001919	Pop_A01G003886	Pop_G01G004657
Pop_AG001920	Pop_A01G003887	Pop_G01G004658
Pop_AG001921	Pop_A01G003888	Pop_G01G004659
Pop_AG001922	Pop_A01G003889	Pop_G01G004660
Pop_AG001923	Pop_A01G003890	Pop_G01G004661
Pop_AG001924	Pop_A01G003891	Pop_G01G004662
Pop_AG001925	Pop_A01G003892	Pop_G01G004663
Pop_AG001926	Pop_A01G003895	Pop_G01G004665
Pop_AG001927	Pop_A01G003896	Pop_G01G004668
Pop_AG001928	Pop_A01G003898	Pop_G01G004669
Pop_AG001929	Pop_A01G003900	Pop_G01G004671
Pop_AG001930	Pop_A01G003901	Pop_G01G004672
Pop_AG001931	Pop_A01G003902	Pop_G01G004673
Pop_AG001932	Pop_A01G003904	Pop_G01G004675
Pop_AG001933	Pop_A01G003906	Pop_G01G004676
Pop_AG001934	Pop_A01G003908	Pop_G01G004677
Pop_AG001935	Pop_A01G003909	Pop_G01G004680
Pop_AG001936	Pop_A01G003910	Pop_G01G004681
Pop_AG001937	Pop_A01G003912	Pop_G01G004682
Pop_AG001938	Pop_A01G003913	Pop_G01G004683
Pop_AG001939	Pop_A01G003917	Pop_G01G004685
Pop_AG001940	Pop_A01G003918	Pop_G01G004686
Pop_AG001941	Pop_A01G003921	Pop_G01G004688
Pop_AG001942	Pop_A01G003922	Pop_G01G004690
Pop_AG001943	Pop_A01G003924	Pop_G01G004693
Pop_AG001944	Pop_A01G003925	Pop_G01G004694
Pop_AG001945	Pop_A01G003926	Pop_G01G004695
Pop_AG001946	Pop_A01G003932	Pop_G01G004698
Pop_AG001947	Pop_A01G003933	Pop_G01G004702
Pop_AG001948	Pop_A01G003934	Pop_G01G004703
Pop_AG001949	Pop_A01G003937	Pop_G01G004704
Pop_AG001950	Pop_A01G003939	Pop_G01G004706
Pop_AG001951	Pop_A01G003940	Pop_G01G004707
Pop_AG001952	Pop_A01G003942	Pop_G01G004709
Pop_AG001953	Pop_A01G003943	Pop_G01G004710
Pop_AG001954	Pop_A01G003945	Pop_G01G004713
Pop_AG001955	Pop_A01G003946	Pop_G01G004714
Pop_AG001956	Pop_A01G003947	Pop_G01G004716
Pop_AG001957	Pop_A01G003948	Pop_G01G004717
Pop_AG001958	Pop_A01G003952	Pop_G01G004719
Pop_AG001959	Pop_A01G003953	Pop_G01G004720
Pop_AG001960	Pop_A01G003954	Pop_G01G004721
Pop_AG001961	Pop_A01G003955	Pop_G01G004723
Pop_AG001962	Pop_A01G003956	Pop_G01G004725
Pop_AG001963	Pop_A01G003958	Pop_G01G004727
Pop_AG001964	Pop_A01G003959	Pop_G01G004728
Pop_AG001965	Pop_A01G003961	Pop_G01G004729
Pop_AG001966	Pop_A01G003962	Pop_G01G004730
Pop_AG001967	Pop_A01G003963	Pop_G01G004731
Pop_AG001968	Pop_A01G003964	Pop_G01G004732
Pop_AG001969	Pop_A01G003966	Pop_G01G004735
Pop_AG001970	Pop_A01G003967	Pop_G01G004738
Pop_AG001971	Pop_A01G003972	Pop_G01G004740
Pop_AG001972	Pop_A01G003974	Pop_G01G004741
Pop_AG001973	Pop_A01G003976	Pop_G01G004742
Pop_AG001974	Pop_A01G003977	Pop_G01G004743
Pop_AG001975	Pop_A01G003978	Pop_G01G004745
Pop_AG001976	Pop_A01G003979	Pop_G01G004747
Pop_AG001977	Pop_A01G003980	Pop_G01G004748
Pop_AG001978	Pop_A01G003986	Pop_G01G004749
Pop_AG001979	Pop_A01G003987	Pop_G01G004750
Pop_AG001980	Pop_A01G003988	Pop_G01G004751
Pop_AG001981	Pop_A01G003989	Pop_G01G004753
Pop_AG001982	Pop_A01G003991	Pop_G01G004756
Pop_AG001983	Pop_A01G003992	Pop_G01G004757
Pop_AG001984	Pop_A01G003996	Pop_G01G004758
Pop_AG001985	Pop_A01G003997	Pop_G01G004760
Pop_AG001986	Pop_A01G003999	Pop_G01G004761
Pop_AG001987	Pop_A01G004002	Pop_G01G004762
Pop_AG001988	Pop_A01G004006	Pop_G01G004763
Pop_AG001989	Pop_A01G004008	Pop_G01G004764
Pop_AG001990	Pop_A01G004009	Pop_G01G004765
Pop_AG001991	Pop_A01G004011	Pop_G01G004768
Pop_AG001992	Pop_A01G004012	Pop_G01G004769
Pop_AG001993	Pop_A01G004013	Pop_G01G004771
Pop_AG001994	Pop_A01G004014	Pop_G01G004772
Pop_AG001995	Pop_A01G004017	Pop_G01G004773
Pop_AG001996	Pop_A01G004022	Pop_G01G004774
Pop_AG001997	Pop_A01G004023	Pop_G01G004775
Pop_AG001998	Pop_A01G004024	Pop_G01G004776
[truncated: 27,296 more rows]
