# Supplementary material for: Allele-specific DNA methylation and gene expression during shoot organogenesis in tissue culture of hybrid poplar
Source: Hortic Res. 2024 Jan 24;11(3):uhae027. doi: 10.1093/hr/uhae027 (PMC10967691; doi:10.1093/hr/uhae027)
Supplement: Web_Material_uhae027 [file web_material_uhae027.zip › Table S7.xlsx]

## Sheet: Sheet1
Table S7. List of the genetic-based ASEGs identified in 84K poplar
Maternal-bais	Paternal-bias
Pop_AG000021	Pop_AG000003
Pop_AG000026	Pop_AG000014
Pop_AG000033	Pop_AG000015
Pop_AG000068	Pop_AG000016
Pop_AG000078	Pop_AG000017
Pop_AG000083	Pop_AG000022
Pop_AG000085	Pop_AG000036
Pop_AG000090	Pop_AG000038
Pop_AG000092	Pop_AG000039
Pop_AG000096	Pop_AG000046
Pop_AG000103	Pop_AG000047
Pop_AG000107	Pop_AG000048
Pop_AG000108	Pop_AG000062
Pop_AG000113	Pop_AG000080
Pop_AG000121	Pop_AG000088
Pop_AG000124	Pop_AG000091
Pop_AG000134	Pop_AG000112
Pop_AG000136	Pop_AG000120
Pop_AG000137	Pop_AG000126
Pop_AG000148	Pop_AG000127
Pop_AG000150	Pop_AG000128
Pop_AG000153	Pop_AG000132
Pop_AG000156	Pop_AG000142
Pop_AG000168	Pop_AG000143
Pop_AG000177	Pop_AG000146
Pop_AG000189	Pop_AG000159
Pop_AG000191	Pop_AG000165
Pop_AG000205	Pop_AG000175
Pop_AG000206	Pop_AG000190
Pop_AG000207	Pop_AG000192
Pop_AG000219	Pop_AG000193
Pop_AG000224	Pop_AG000198
Pop_AG000234	Pop_AG000213
Pop_AG000240	Pop_AG000222
Pop_AG000250	Pop_AG000227
Pop_AG000255	Pop_AG000236
Pop_AG000256	Pop_AG000245
Pop_AG000260	Pop_AG000253
Pop_AG000263	Pop_AG000268
Pop_AG000269	Pop_AG000277
Pop_AG000280	Pop_AG000279
Pop_AG000285	Pop_AG000288
Pop_AG000289	Pop_AG000299
Pop_AG000290	Pop_AG000302
Pop_AG000296	Pop_AG000304
Pop_AG000301	Pop_AG000315
Pop_AG000308	Pop_AG000319
Pop_AG000310	Pop_AG000329
Pop_AG000321	Pop_AG000335
Pop_AG000322	Pop_AG000341
Pop_AG000325	Pop_AG000346
Pop_AG000326	Pop_AG000358
Pop_AG000330	Pop_AG000360
Pop_AG000332	Pop_AG000366
Pop_AG000336	Pop_AG000367
Pop_AG000338	Pop_AG000369
Pop_AG000349	Pop_AG000377
Pop_AG000350	Pop_AG000380
Pop_AG000351	Pop_AG000387
Pop_AG000354	Pop_AG000417
Pop_AG000374	Pop_AG000418
Pop_AG000375	Pop_AG000421
Pop_AG000379	Pop_AG000426
Pop_AG000381	Pop_AG000447
Pop_AG000390	Pop_AG000450
Pop_AG000391	Pop_AG000471
Pop_AG000401	Pop_AG000472
Pop_AG000412	Pop_AG000487
Pop_AG000416	Pop_AG000491
Pop_AG000419	Pop_AG000496
Pop_AG000423	Pop_AG000499
Pop_AG000424	Pop_AG000502
Pop_AG000425	Pop_AG000505
Pop_AG000431	Pop_AG000506
Pop_AG000432	Pop_AG000516
Pop_AG000433	Pop_AG000519
Pop_AG000435	Pop_AG000521
Pop_AG000437	Pop_AG000526
Pop_AG000439	Pop_AG000527
Pop_AG000452	Pop_AG000528
Pop_AG000455	Pop_AG000534
Pop_AG000456	Pop_AG000536
Pop_AG000457	Pop_AG000539
Pop_AG000461	Pop_AG000545
Pop_AG000464	Pop_AG000546
Pop_AG000465	Pop_AG000549
Pop_AG000467	Pop_AG000556
Pop_AG000468	Pop_AG000577
Pop_AG000469	Pop_AG000582
Pop_AG000477	Pop_AG000584
Pop_AG000481	Pop_AG000586
Pop_AG000482	Pop_AG000588
Pop_AG000485	Pop_AG000592
Pop_AG000497	Pop_AG000594
Pop_AG000500	Pop_AG000598
Pop_AG000503	Pop_AG000603
Pop_AG000517	Pop_AG000605
Pop_AG000535	Pop_AG000627
Pop_AG000542	Pop_AG000628
Pop_AG000543	Pop_AG000630
Pop_AG000547	Pop_AG000633
Pop_AG000550	Pop_AG000634
Pop_AG000551	Pop_AG000643
Pop_AG000553	Pop_AG000644
Pop_AG000555	Pop_AG000645
Pop_AG000557	Pop_AG000654
Pop_AG000558	Pop_AG000657
Pop_AG000567	Pop_AG000659
Pop_AG000583	Pop_AG000660
Pop_AG000589	Pop_AG000669
Pop_AG000591	Pop_AG000670
Pop_AG000593	Pop_AG000688
Pop_AG000600	Pop_AG000690
Pop_AG000611	Pop_AG000700
Pop_AG000618	Pop_AG000708
Pop_AG000619	Pop_AG000718
Pop_AG000624	Pop_AG000720
Pop_AG000632	Pop_AG000722
Pop_AG000637	Pop_AG000723
Pop_AG000639	Pop_AG000724
Pop_AG000641	Pop_AG000727
Pop_AG000648	Pop_AG000728
Pop_AG000650	Pop_AG000730
Pop_AG000658	Pop_AG000739
Pop_AG000663	Pop_AG000746
Pop_AG000665	Pop_AG000750
Pop_AG000667	Pop_AG000763
Pop_AG000675	Pop_AG000765
Pop_AG000676	Pop_AG000768
Pop_AG000678	Pop_AG000773
Pop_AG000683	Pop_AG000774
Pop_AG000684	Pop_AG000776
Pop_AG000686	Pop_AG000778
Pop_AG000689	Pop_AG000779
Pop_AG000694	Pop_AG000780
Pop_AG000699	Pop_AG000782
Pop_AG000713	Pop_AG000783
Pop_AG000719	Pop_AG000786
Pop_AG000721	Pop_AG000788
Pop_AG000726	Pop_AG000793
Pop_AG000743	Pop_AG000808
Pop_AG000748	Pop_AG000809
Pop_AG000767	Pop_AG000816
Pop_AG000775	Pop_AG000822
Pop_AG000789	Pop_AG000826
Pop_AG000790	Pop_AG000835
Pop_AG000791	Pop_AG000841
Pop_AG000795	Pop_AG000843
Pop_AG000797	Pop_AG000849
Pop_AG000801	Pop_AG000857
Pop_AG000803	Pop_AG000858
Pop_AG000804	Pop_AG000861
Pop_AG000806	Pop_AG000863
Pop_AG000813	Pop_AG000864
Pop_AG000817	Pop_AG000865
Pop_AG000818	Pop_AG000868
Pop_AG000821	Pop_AG000871
Pop_AG000828	Pop_AG000875
Pop_AG000840	Pop_AG000879
Pop_AG000844	Pop_AG000883
Pop_AG000846	Pop_AG000888
Pop_AG000873	Pop_AG000890
Pop_AG000892	Pop_AG000895
Pop_AG000893	Pop_AG000903
Pop_AG000897	Pop_AG000905
Pop_AG000904	Pop_AG000920
Pop_AG000917	Pop_AG000924
Pop_AG000926	Pop_AG000925
Pop_AG000930	Pop_AG000927
Pop_AG000935	Pop_AG000941
Pop_AG000936	Pop_AG000949
Pop_AG000947	Pop_AG000956
Pop_AG000958	Pop_AG000959
Pop_AG000974	Pop_AG000964
Pop_AG000980	Pop_AG000970
Pop_AG000983	Pop_AG000977
Pop_AG000990	Pop_AG000987
Pop_AG000995	Pop_AG000992
Pop_AG001002	Pop_AG001004
Pop_AG001026	Pop_AG001005
Pop_AG001027	Pop_AG001013
Pop_AG001033	Pop_AG001022
Pop_AG001038	Pop_AG001023
Pop_AG001039	Pop_AG001035
Pop_AG001045	Pop_AG001036
Pop_AG001051	Pop_AG001037
Pop_AG001061	Pop_AG001044
Pop_AG001062	Pop_AG001046
Pop_AG001063	Pop_AG001052
Pop_AG001065	Pop_AG001053
Pop_AG001066	Pop_AG001071
Pop_AG001078	Pop_AG001083
Pop_AG001079	Pop_AG001088
Pop_AG001087	Pop_AG001094
Pop_AG001090	Pop_AG001095
Pop_AG001092	Pop_AG001106
Pop_AG001100	Pop_AG001108
Pop_AG001102	Pop_AG001120
Pop_AG001103	Pop_AG001121
Pop_AG001107	Pop_AG001125
Pop_AG001110	Pop_AG001127
Pop_AG001115	Pop_AG001150
Pop_AG001116	Pop_AG001160
Pop_AG001117	Pop_AG001163
Pop_AG001119	Pop_AG001175
Pop_AG001126	Pop_AG001184
Pop_AG001131	Pop_AG001192
Pop_AG001134	Pop_AG001200
Pop_AG001137	Pop_AG001219
Pop_AG001138	Pop_AG001220
Pop_AG001143	Pop_AG001226
Pop_AG001148	Pop_AG001237
Pop_AG001155	Pop_AG001255
Pop_AG001162	Pop_AG001262
Pop_AG001180	Pop_AG001265
Pop_AG001181	Pop_AG001281
Pop_AG001188	Pop_AG001289
Pop_AG001195	Pop_AG001291
Pop_AG001196	Pop_AG001299
Pop_AG001197	Pop_AG001302
Pop_AG001198	Pop_AG001316
Pop_AG001208	Pop_AG001321
Pop_AG001213	Pop_AG001326
Pop_AG001227	Pop_AG001327
Pop_AG001229	Pop_AG001328
Pop_AG001234	Pop_AG001330
Pop_AG001235	Pop_AG001332
Pop_AG001236	Pop_AG001333
Pop_AG001247	Pop_AG001334
Pop_AG001253	Pop_AG001339
Pop_AG001259	Pop_AG001348
Pop_AG001268	Pop_AG001350
Pop_AG001277	Pop_AG001364
Pop_AG001283	Pop_AG001365
Pop_AG001284	Pop_AG001372
Pop_AG001295	Pop_AG001393
Pop_AG001296	Pop_AG001396
Pop_AG001305	Pop_AG001401
Pop_AG001306	Pop_AG001406
Pop_AG001319	Pop_AG001411
Pop_AG001324	Pop_AG001416
Pop_AG001329	Pop_AG001427
Pop_AG001338	Pop_AG001434
Pop_AG001352	Pop_AG001436
Pop_AG001358	Pop_AG001437
Pop_AG001380	Pop_AG001449
Pop_AG001390	Pop_AG001450
Pop_AG001391	Pop_AG001462
Pop_AG001395	Pop_AG001463
Pop_AG001397	Pop_AG001466
Pop_AG001404	Pop_AG001473
Pop_AG001414	Pop_AG001474
Pop_AG001415	Pop_AG001477
Pop_AG001417	Pop_AG001508
Pop_AG001418	Pop_AG001510
Pop_AG001440	Pop_AG001511
Pop_AG001442	Pop_AG001518
Pop_AG001444	Pop_AG001521
Pop_AG001447	Pop_AG001539
Pop_AG001452	Pop_AG001542
Pop_AG001455	Pop_AG001547
Pop_AG001467	Pop_AG001551
Pop_AG001475	Pop_AG001570
Pop_AG001479	Pop_AG001580
Pop_AG001480	Pop_AG001581
Pop_AG001481	Pop_AG001587
Pop_AG001482	Pop_AG001589
Pop_AG001483	Pop_AG001610
Pop_AG001485	Pop_AG001629
Pop_AG001486	Pop_AG001645
Pop_AG001490	Pop_AG001653
Pop_AG001491	Pop_AG001654
Pop_AG001499	Pop_AG001658
Pop_AG001503	Pop_AG001660
Pop_AG001524	Pop_AG001662
Pop_AG001528	Pop_AG001672
Pop_AG001538	Pop_AG001675
Pop_AG001544	Pop_AG001691
Pop_AG001545	Pop_AG001701
Pop_AG001548	Pop_AG001707
Pop_AG001549	Pop_AG001714
Pop_AG001554	Pop_AG001716
Pop_AG001556	Pop_AG001721
Pop_AG001563	Pop_AG001723
Pop_AG001564	Pop_AG001731
Pop_AG001574	Pop_AG001738
Pop_AG001575	Pop_AG001741
Pop_AG001578	Pop_AG001744
Pop_AG001582	Pop_AG001745
Pop_AG001585	Pop_AG001748
Pop_AG001592	Pop_AG001753
Pop_AG001613	Pop_AG001760
Pop_AG001614	Pop_AG001768
Pop_AG001619	Pop_AG001783
Pop_AG001628	Pop_AG001799
Pop_AG001649	Pop_AG001803
Pop_AG001655	Pop_AG001805
Pop_AG001657	Pop_AG001827
Pop_AG001666	Pop_AG001840
Pop_AG001668	Pop_AG001846
Pop_AG001687	Pop_AG001851
Pop_AG001694	Pop_AG001864
Pop_AG001696	Pop_AG001867
Pop_AG001697	Pop_AG001871
Pop_AG001698	Pop_AG001874
Pop_AG001703	Pop_AG001878
Pop_AG001705	Pop_AG001883
Pop_AG001706	Pop_AG001890
Pop_AG001710	Pop_AG001894
Pop_AG001711	Pop_AG001904
Pop_AG001715	Pop_AG001905
Pop_AG001718	Pop_AG001909
Pop_AG001727	Pop_AG001915
Pop_AG001728	Pop_AG001923
Pop_AG001734	Pop_AG001925
Pop_AG001742	Pop_AG001926
Pop_AG001746	Pop_AG001934
Pop_AG001747	Pop_AG001938
Pop_AG001750	Pop_AG001944
Pop_AG001751	Pop_AG001952
Pop_AG001758	Pop_AG001958
Pop_AG001759	Pop_AG001963
Pop_AG001763	Pop_AG001966
Pop_AG001766	Pop_AG001967
Pop_AG001769	Pop_AG001968
Pop_AG001770	Pop_AG001971
Pop_AG001774	Pop_AG001977
Pop_AG001791	Pop_AG001984
Pop_AG001793	Pop_AG001996
Pop_AG001797	Pop_AG001999
Pop_AG001800	Pop_AG002004
Pop_AG001801	Pop_AG002005
Pop_AG001809	Pop_AG002006
Pop_AG001810	Pop_AG002010
Pop_AG001811	Pop_AG002012
Pop_AG001816	Pop_AG002017
Pop_AG001817	Pop_AG002018
Pop_AG001818	Pop_AG002020
Pop_AG001825	Pop_AG002024
Pop_AG001829	Pop_AG002029
Pop_AG001830	Pop_AG002031
Pop_AG001839	Pop_AG002038
Pop_AG001841	Pop_AG002039
Pop_AG001844	Pop_AG002055
Pop_AG001845	Pop_AG002056
Pop_AG001847	Pop_AG002062
Pop_AG001854	Pop_AG002067
Pop_AG001858	Pop_AG002072
Pop_AG001865	Pop_AG002086
Pop_AG001868	Pop_AG002089
Pop_AG001869	Pop_AG002096
Pop_AG001881	Pop_AG002100
Pop_AG001896	Pop_AG002106
Pop_AG001897	Pop_AG002107
Pop_AG001902	Pop_AG002119
Pop_AG001906	Pop_AG002125
Pop_AG001907	Pop_AG002130
Pop_AG001911	Pop_AG002132
Pop_AG001913	Pop_AG002148
Pop_AG001914	Pop_AG002150
Pop_AG001916	Pop_AG002153
Pop_AG001922	Pop_AG002159
Pop_AG001931	Pop_AG002162
Pop_AG001936	Pop_AG002164
Pop_AG001937	Pop_AG002165
Pop_AG001941	Pop_AG002183
Pop_AG001942	Pop_AG002184
Pop_AG001950	Pop_AG002192
Pop_AG001956	Pop_AG002193
Pop_AG001960	Pop_AG002195
Pop_AG001987	Pop_AG002208
Pop_AG002000	Pop_AG002212
Pop_AG002001	Pop_AG002215
Pop_AG002002	Pop_AG002216
Pop_AG002007	Pop_AG002218
Pop_AG002011	Pop_AG002219
Pop_AG002013	Pop_AG002226
Pop_AG002019	Pop_AG002227
Pop_AG002021	Pop_AG002231
Pop_AG002022	Pop_AG002234
Pop_AG002023	Pop_AG002237
Pop_AG002027	Pop_AG002240
Pop_AG002030	Pop_AG002242
Pop_AG002033	Pop_AG002244
Pop_AG002035	Pop_AG002250
Pop_AG002037	Pop_AG002251
Pop_AG002041	Pop_AG002262
Pop_AG002044	Pop_AG002266
Pop_AG002046	Pop_AG002269
Pop_AG002047	Pop_AG002283
Pop_AG002049	Pop_AG002285
Pop_AG002051	Pop_AG002286
Pop_AG002054	Pop_AG002291
Pop_AG002057	Pop_AG002294
Pop_AG002060	Pop_AG002305
Pop_AG002064	Pop_AG002308
Pop_AG002065	Pop_AG002309
Pop_AG002066	Pop_AG002311
Pop_AG002070	Pop_AG002319
Pop_AG002074	Pop_AG002325
Pop_AG002076	Pop_AG002328
Pop_AG002077	Pop_AG002329
Pop_AG002087	Pop_AG002330
Pop_AG002093	Pop_AG002338
Pop_AG002097	Pop_AG002341
Pop_AG002099	Pop_AG002344
Pop_AG002101	Pop_AG002349
Pop_AG002104	Pop_AG002350
Pop_AG002108	Pop_AG002357
Pop_AG002112	Pop_AG002363
Pop_AG002117	Pop_AG002367
Pop_AG002121	Pop_AG002372
Pop_AG002126	Pop_AG002381
Pop_AG002129	Pop_AG002382
Pop_AG002139	Pop_AG002386
Pop_AG002144	Pop_AG002388
Pop_AG002175	Pop_AG002395
Pop_AG002180	Pop_AG002404
Pop_AG002182	Pop_AG002406
Pop_AG002185	Pop_AG002412
Pop_AG002194	Pop_AG002418
Pop_AG002196	Pop_AG002423
Pop_AG002199	Pop_AG002430
Pop_AG002202	Pop_AG002435
Pop_AG002203	Pop_AG002442
Pop_AG002204	Pop_AG002462
Pop_AG002206	Pop_AG002484
Pop_AG002214	Pop_AG002485
Pop_AG002221	Pop_AG002486
Pop_AG002223	Pop_AG002487
Pop_AG002232	Pop_AG002489
Pop_AG002255	Pop_AG002498
Pop_AG002256	Pop_AG002499
Pop_AG002259	Pop_AG002506
Pop_AG002263	Pop_AG002508
Pop_AG002273	Pop_AG002523
Pop_AG002299	Pop_AG002524
Pop_AG002301	Pop_AG002528
Pop_AG002304	Pop_AG002539
Pop_AG002306	Pop_AG002540
Pop_AG002310	Pop_AG002543
Pop_AG002312	Pop_AG002544
Pop_AG002313	Pop_AG002545
Pop_AG002331	Pop_AG002548
Pop_AG002340	Pop_AG002551
Pop_AG002355	Pop_AG002552
Pop_AG002365	Pop_AG002554
Pop_AG002371	Pop_AG002566
Pop_AG002378	Pop_AG002579
Pop_AG002379	Pop_AG002583
Pop_AG002402	Pop_AG002586
Pop_AG002410	Pop_AG002587
Pop_AG002417	Pop_AG002588
Pop_AG002419	Pop_AG002592
Pop_AG002421	Pop_AG002595
Pop_AG002424	Pop_AG002604
Pop_AG002445	Pop_AG002606
Pop_AG002448	Pop_AG002613
Pop_AG002449	Pop_AG002616
Pop_AG002450	Pop_AG002618
Pop_AG002460	Pop_AG002623
Pop_AG002470	Pop_AG002624
Pop_AG002488	Pop_AG002637
Pop_AG002491	Pop_AG002646
Pop_AG002501	Pop_AG002651
Pop_AG002502	Pop_AG002652
Pop_AG002519	Pop_AG002663
Pop_AG002520	Pop_AG002670
Pop_AG002521	Pop_AG002671
Pop_AG002530	Pop_AG002673
Pop_AG002533	Pop_AG002675
Pop_AG002538	Pop_AG002676
Pop_AG002541	Pop_AG002684
Pop_AG002547	Pop_AG002686
Pop_AG002549	Pop_AG002694
Pop_AG002550	Pop_AG002695
Pop_AG002557	Pop_AG002704
Pop_AG002564	Pop_AG002709
Pop_AG002570	Pop_AG002714
Pop_AG002571	Pop_AG002716
Pop_AG002572	Pop_AG002726
Pop_AG002575	Pop_AG002727
Pop_AG002581	Pop_AG002738
Pop_AG002585	Pop_AG002739
Pop_AG002611	Pop_AG002745
Pop_AG002614	Pop_AG002754
Pop_AG002617	Pop_AG002756
Pop_AG002621	Pop_AG002758
Pop_AG002626	Pop_AG002764
Pop_AG002639	Pop_AG002766
Pop_AG002643	Pop_AG002769
Pop_AG002644	Pop_AG002778
Pop_AG002659	Pop_AG002787
Pop_AG002664	Pop_AG002789
Pop_AG002666	Pop_AG002790
Pop_AG002674	Pop_AG002794
Pop_AG002678	Pop_AG002795
Pop_AG002683	Pop_AG002797
Pop_AG002687	Pop_AG002799
Pop_AG002693	Pop_AG002805
Pop_AG002698	Pop_AG002817
Pop_AG002710	Pop_AG002818
Pop_AG002724	Pop_AG002821
Pop_AG002737	Pop_AG002823
Pop_AG002741	Pop_AG002827
Pop_AG002748	Pop_AG002835
Pop_AG002749	Pop_AG002838
Pop_AG002752	Pop_AG002839
Pop_AG002757	Pop_AG002844
Pop_AG002771	Pop_AG002846
Pop_AG002774	Pop_AG002847
Pop_AG002777	Pop_AG002850
Pop_AG002781	Pop_AG002854
Pop_AG002783	Pop_AG002855
Pop_AG002784	Pop_AG002863
Pop_AG002793	Pop_AG002868
Pop_AG002806	Pop_AG002870
Pop_AG002808	Pop_AG002875
Pop_AG002809	Pop_AG002879
Pop_AG002811	Pop_AG002881
Pop_AG002815	Pop_AG002882
Pop_AG002819	Pop_AG002895
Pop_AG002820	Pop_AG002900
Pop_AG002826	Pop_AG002901
Pop_AG002832	Pop_AG002906
Pop_AG002849	Pop_AG002907
Pop_AG002857	Pop_AG002913
Pop_AG002861	Pop_AG002916
Pop_AG002864	Pop_AG002924
Pop_AG002867	Pop_AG002946
Pop_AG002872	Pop_AG002954
Pop_AG002876	Pop_AG002956
Pop_AG002878	Pop_AG002961
Pop_AG002883	Pop_AG002967
Pop_AG002884	Pop_AG002974
Pop_AG002891	Pop_AG002977
Pop_AG002894	Pop_AG002983
Pop_AG002896	Pop_AG002984
Pop_AG002915	Pop_AG002985
Pop_AG002917	Pop_AG002987
Pop_AG002921	Pop_AG002993
Pop_AG002922	Pop_AG002995
Pop_AG002923	Pop_AG002996
Pop_AG002937	Pop_AG003000
Pop_AG002938	Pop_AG003001
Pop_AG002940	Pop_AG003006
Pop_AG002951	Pop_AG003018
Pop_AG002963	Pop_AG003023
Pop_AG002988	Pop_AG003030
Pop_AG002989	Pop_AG003031
Pop_AG002994	Pop_AG003035
Pop_AG003016	Pop_AG003043
Pop_AG003028	Pop_AG003044
Pop_AG003032	Pop_AG003050
Pop_AG003038	Pop_AG003051
Pop_AG003045	Pop_AG003056
Pop_AG003052	Pop_AG003060
Pop_AG003073	Pop_AG003061
Pop_AG003076	Pop_AG003069
Pop_AG003091	Pop_AG003070
Pop_AG003096	Pop_AG003078
Pop_AG003097	Pop_AG003083
Pop_AG003104	Pop_AG003085
Pop_AG003107	Pop_AG003090
Pop_AG003111	Pop_AG003093
Pop_AG003120	Pop_AG003099
Pop_AG003127	Pop_AG003103
Pop_AG003134	Pop_AG003105
Pop_AG003148	Pop_AG003114
Pop_AG003150	Pop_AG003119
Pop_AG003152	Pop_AG003128
Pop_AG003154	Pop_AG003131
Pop_AG003165	Pop_AG003138
Pop_AG003167	Pop_AG003147
Pop_AG003168	Pop_AG003149
Pop_AG003175	Pop_AG003151
Pop_AG003178	Pop_AG003155
Pop_AG003180	Pop_AG003156
Pop_AG003186	Pop_AG003157
Pop_AG003187	Pop_AG003162
Pop_AG003188	Pop_AG003174
Pop_AG003190	Pop_AG003177
Pop_AG003198	Pop_AG003183
Pop_AG003200	Pop_AG003184
Pop_AG003202	Pop_AG003185
Pop_AG003210	Pop_AG003195
Pop_AG003211	Pop_AG003204
Pop_AG003218	Pop_AG003205
Pop_AG003226	Pop_AG003208
Pop_AG003230	Pop_AG003209
Pop_AG003246	Pop_AG003216
Pop_AG003250	Pop_AG003217
Pop_AG003260	Pop_AG003222
Pop_AG003261	Pop_AG003223
Pop_AG003262	Pop_AG003229
Pop_AG003265	Pop_AG003232
Pop_AG003267	Pop_AG003236
Pop_AG003271	Pop_AG003237
Pop_AG003272	Pop_AG003238
Pop_AG003282	Pop_AG003242
Pop_AG003288	Pop_AG003248
Pop_AG003295	Pop_AG003257
Pop_AG003301	Pop_AG003263
Pop_AG003303	Pop_AG003266
Pop_AG003306	Pop_AG003273
Pop_AG003310	Pop_AG003274
Pop_AG003311	Pop_AG003279
Pop_AG003326	Pop_AG003281
Pop_AG003338	Pop_AG003289
Pop_AG003348	Pop_AG003294
Pop_AG003353	Pop_AG003297
Pop_AG003355	Pop_AG003305
Pop_AG003368	Pop_AG003312
Pop_AG003372	Pop_AG003315
Pop_AG003375	Pop_AG003321
Pop_AG003389	Pop_AG003323
Pop_AG003391	Pop_AG003324
Pop_AG003402	Pop_AG003330
Pop_AG003404	Pop_AG003331
Pop_AG003407	Pop_AG003334
Pop_AG003410	Pop_AG003341
Pop_AG003411	Pop_AG003358
Pop_AG003414	Pop_AG003394
Pop_AG003423	Pop_AG003417
Pop_AG003428	Pop_AG003419
Pop_AG003434	Pop_AG003424
Pop_AG003439	Pop_AG003429
Pop_AG003447	Pop_AG003435
Pop_AG003457	Pop_AG003440
Pop_AG003467	Pop_AG003442
Pop_AG003470	Pop_AG003445
Pop_AG003472	Pop_AG003449
Pop_AG003476	Pop_AG003459
Pop_AG003477	Pop_AG003463
Pop_AG003478	Pop_AG003466
Pop_AG003480	Pop_AG003473
Pop_AG003487	Pop_AG003482
Pop_AG003488	Pop_AG003495
Pop_AG003492	Pop_AG003496
Pop_AG003493	Pop_AG003510
Pop_AG003500	Pop_AG003517
Pop_AG003502	Pop_AG003520
Pop_AG003503	Pop_AG003529
Pop_AG003522	Pop_AG003532
Pop_AG003524	Pop_AG003543
Pop_AG003542	Pop_AG003545
Pop_AG003556	Pop_AG003555
Pop_AG003559	Pop_AG003558
Pop_AG003561	Pop_AG003562
Pop_AG003587	Pop_AG003568
Pop_AG003591	Pop_AG003571
Pop_AG003593	Pop_AG003572
Pop_AG003600	Pop_AG003576
Pop_AG003603	Pop_AG003579
Pop_AG003606	Pop_AG003586
Pop_AG003609	Pop_AG003592
Pop_AG003610	Pop_AG003594
Pop_AG003611	Pop_AG003597
Pop_AG003615	Pop_AG003602
Pop_AG003616	Pop_AG003617
Pop_AG003626	Pop_AG003627
Pop_AG003638	Pop_AG003634
Pop_AG003642	Pop_AG003639
Pop_AG003644	Pop_AG003643
Pop_AG003650	Pop_AG003656
Pop_AG003653	Pop_AG003663
Pop_AG003654	Pop_AG003671
Pop_AG003661	Pop_AG003673
Pop_AG003662	Pop_AG003677
Pop_AG003674	Pop_AG003678
Pop_AG003684	Pop_AG003679
Pop_AG003689	Pop_AG003683
Pop_AG003696	Pop_AG003687
Pop_AG003705	Pop_AG003699
Pop_AG003706	Pop_AG003701
Pop_AG003707	Pop_AG003702
Pop_AG003710	Pop_AG003711
Pop_AG003714	Pop_AG003722
Pop_AG003717	Pop_AG003724
Pop_AG003719	Pop_AG003727
Pop_AG003721	Pop_AG003728
Pop_AG003734	Pop_AG003732
Pop_AG003737	Pop_AG003750
Pop_AG003742	Pop_AG003759
Pop_AG003744	Pop_AG003760
Pop_AG003746	Pop_AG003761
Pop_AG003748	Pop_AG003764
Pop_AG003757	Pop_AG003765
Pop_AG003758	Pop_AG003768
Pop_AG003774	Pop_AG003769
Pop_AG003778	Pop_AG003776
Pop_AG003785	Pop_AG003781
Pop_AG003792	Pop_AG003782
Pop_AG003798	Pop_AG003787
Pop_AG003816	Pop_AG003790
Pop_AG003824	Pop_AG003794
Pop_AG003836	Pop_AG003797
Pop_AG003837	Pop_AG003799
Pop_AG003839	Pop_AG003801
Pop_AG003840	Pop_AG003802
Pop_AG003842	Pop_AG003804
Pop_AG003856	Pop_AG003808
Pop_AG003863	Pop_AG003809
Pop_AG003866	Pop_AG003813
Pop_AG003891	Pop_AG003825
Pop_AG003894	Pop_AG003827
Pop_AG003907	Pop_AG003835
Pop_AG003910	Pop_AG003846
Pop_AG003911	Pop_AG003864
Pop_AG003923	Pop_AG003877
Pop_AG003927	Pop_AG003881
Pop_AG003928	Pop_AG003893
Pop_AG003929	Pop_AG003898
Pop_AG003936	Pop_AG003899
Pop_AG003938	Pop_AG003905
Pop_AG003947	Pop_AG003915
Pop_AG003950	Pop_AG003918
Pop_AG003953	Pop_AG003934
Pop_AG003959	Pop_AG003937
Pop_AG003960	Pop_AG003939
Pop_AG003964	Pop_AG003942
Pop_AG003969	Pop_AG003943
Pop_AG003973	Pop_AG003957
Pop_AG003979	Pop_AG003962
Pop_AG003988	Pop_AG003977
Pop_AG003993	Pop_AG003986
Pop_AG003995	Pop_AG003987
Pop_AG003996	Pop_AG003990
Pop_AG004003	Pop_AG003992
Pop_AG004005	Pop_AG003994
Pop_AG004009	Pop_AG003997
Pop_AG004019	Pop_AG004002
Pop_AG004021	Pop_AG004004
Pop_AG004033	Pop_AG004015
Pop_AG004041	Pop_AG004023
Pop_AG004042	Pop_AG004028
Pop_AG004046	Pop_AG004031
Pop_AG004047	Pop_AG004038
Pop_AG004058	Pop_AG004053
Pop_AG004062	Pop_AG004059
Pop_AG004063	Pop_AG004061
Pop_AG004066	Pop_AG004067
Pop_AG004079	Pop_AG004077
Pop_AG004086	Pop_AG004085
Pop_AG004090	Pop_AG004092
Pop_AG004104	Pop_AG004101
Pop_AG004113	Pop_AG004109
Pop_AG004125	Pop_AG004110
Pop_AG004133	Pop_AG004122
Pop_AG004138	Pop_AG004124
Pop_AG004139	Pop_AG004131
Pop_AG004152	Pop_AG004135
Pop_AG004153	Pop_AG004137
Pop_AG004158	Pop_AG004141
Pop_AG004165	Pop_AG004143
Pop_AG004167	Pop_AG004144
Pop_AG004169	Pop_AG004156
Pop_AG004176	Pop_AG004160
Pop_AG004183	Pop_AG004162
Pop_AG004184	Pop_AG004172
Pop_AG004186	Pop_AG004173
Pop_AG004187	Pop_AG004178
Pop_AG004194	Pop_AG004180
Pop_AG004207	Pop_AG004181
Pop_AG004211	Pop_AG004182
Pop_AG004214	Pop_AG004185
Pop_AG004219	Pop_AG004189
Pop_AG004220	Pop_AG004191
Pop_AG004222	Pop_AG004197
Pop_AG004224	Pop_AG004200
Pop_AG004257	Pop_AG004206
Pop_AG004271	Pop_AG004208
Pop_AG004273	Pop_AG004217
Pop_AG004275	Pop_AG004227
Pop_AG004280	Pop_AG004228
Pop_AG004290	Pop_AG004231
Pop_AG004308	Pop_AG004237
Pop_AG004309	Pop_AG004240
Pop_AG004314	Pop_AG004244
Pop_AG004315	Pop_AG004245
Pop_AG004317	Pop_AG004251
Pop_AG004322	Pop_AG004256
Pop_AG004325	Pop_AG004258
Pop_AG004338	Pop_AG004268
Pop_AG004371	Pop_AG004274
Pop_AG004379	Pop_AG004276
Pop_AG004387	Pop_AG004306
Pop_AG004389	Pop_AG004307
Pop_AG004392	Pop_AG004320
Pop_AG004402	Pop_AG004326
Pop_AG004410	Pop_AG004327
Pop_AG004438	Pop_AG004329
Pop_AG004439	Pop_AG004330
Pop_AG004455	Pop_AG004332
Pop_AG004458	Pop_AG004349
Pop_AG004461	Pop_AG004352
Pop_AG004473	Pop_AG004354
Pop_AG004477	Pop_AG004355
Pop_AG004478	Pop_AG004366
Pop_AG004479	Pop_AG004368
Pop_AG004482	Pop_AG004372
Pop_AG004496	Pop_AG004374
Pop_AG004499	Pop_AG004384
Pop_AG004502	Pop_AG004393
Pop_AG004508	Pop_AG004405
Pop_AG004510	Pop_AG004408
Pop_AG004524	Pop_AG004409
Pop_AG004526	Pop_AG004415
Pop_AG004530	Pop_AG004426
Pop_AG004532	Pop_AG004427
Pop_AG004566	Pop_AG004430
Pop_AG004575	Pop_AG004436
Pop_AG004582	Pop_AG004440
Pop_AG004585	Pop_AG004441
Pop_AG004599	Pop_AG004445
Pop_AG004608	Pop_AG004447
Pop_AG004610	Pop_AG004451
Pop_AG004613	Pop_AG004454
Pop_AG004624	Pop_AG004456
Pop_AG004649	Pop_AG004463
Pop_AG004656	Pop_AG004466
Pop_AG004661	Pop_AG004470
Pop_AG004662	Pop_AG004471
Pop_AG004669	Pop_AG004484
Pop_AG004691	Pop_AG004486
Pop_AG004694	Pop_AG004491
Pop_AG004696	Pop_AG004498
Pop_AG004702	Pop_AG004512
Pop_AG004748	Pop_AG004514
Pop_AG004749	Pop_AG004520
Pop_AG004751	Pop_AG004529
Pop_AG004755	Pop_AG004537
Pop_AG004763	Pop_AG004539
Pop_AG004766	Pop_AG004540
Pop_AG004767	Pop_AG004545
Pop_AG004773	Pop_AG004556
Pop_AG004783	Pop_AG004565
Pop_AG004784	Pop_AG004567
Pop_AG004793	Pop_AG004568
Pop_AG004798	Pop_AG004570
Pop_AG004803	Pop_AG004572
Pop_AG004806	Pop_AG004573
Pop_AG004812	Pop_AG004577
Pop_AG004822	Pop_AG004584
Pop_AG004832	Pop_AG004589
Pop_AG004839	Pop_AG004591
Pop_AG004841	Pop_AG004593
Pop_AG004855	Pop_AG004596
Pop_AG004858	Pop_AG004604
Pop_AG004875	Pop_AG004618
Pop_AG004882	Pop_AG004620
Pop_AG004898	Pop_AG004626
Pop_AG004910	Pop_AG004627
Pop_AG004911	Pop_AG004629
Pop_AG004921	Pop_AG004632
Pop_AG004926	Pop_AG004633
Pop_AG004929	Pop_AG004636
Pop_AG004930	Pop_AG004639
Pop_AG004938	Pop_AG004642
Pop_AG004942	Pop_AG004647
Pop_AG004957	Pop_AG004651
Pop_AG004959	Pop_AG004664
Pop_AG004965	Pop_AG004676
Pop_AG004966	Pop_AG004681
Pop_AG004972	Pop_AG004682
Pop_AG004975	Pop_AG004684
Pop_AG004977	Pop_AG004685
Pop_AG004979	Pop_AG004692
Pop_AG004981	Pop_AG004701
Pop_AG004983	Pop_AG004706
Pop_AG004987	Pop_AG004708
Pop_AG005005	Pop_AG004710
Pop_AG005007	Pop_AG004717
Pop_AG005015	Pop_AG004724
Pop_AG005021	Pop_AG004725
Pop_AG005036	Pop_AG004728
Pop_AG005039	Pop_AG004730
Pop_AG005042	Pop_AG004732
Pop_AG005043	Pop_AG004735
Pop_AG005044	Pop_AG004737
Pop_AG005047	Pop_AG004738
Pop_AG005049	Pop_AG004740
Pop_AG005058	Pop_AG004759
Pop_AG005070	Pop_AG004761
Pop_AG005076	Pop_AG004762
Pop_AG005080	Pop_AG004770
Pop_AG005085	Pop_AG004775
Pop_AG005090	Pop_AG004780
Pop_AG005093	Pop_AG004781
Pop_AG005098	Pop_AG004792
Pop_AG005120	Pop_AG004795
Pop_AG005126	Pop_AG004796
Pop_AG005128	Pop_AG004814
Pop_AG005133	Pop_AG004826
Pop_AG005134	Pop_AG004828
Pop_AG005136	Pop_AG004830
Pop_AG005157	Pop_AG004842
Pop_AG005160	Pop_AG004846
Pop_AG005163	Pop_AG004850
Pop_AG005170	Pop_AG004853
Pop_AG005171	Pop_AG004861
Pop_AG005176	Pop_AG004862
Pop_AG005177	Pop_AG004876
Pop_AG005178	Pop_AG004877
Pop_AG005192	Pop_AG004879
Pop_AG005194	Pop_AG004883
Pop_AG005196	Pop_AG004887
Pop_AG005204	Pop_AG004897
Pop_AG005208	Pop_AG004912
Pop_AG005217	Pop_AG004917
Pop_AG005218	Pop_AG004925
Pop_AG005219	Pop_AG004927
Pop_AG005221	Pop_AG004939
Pop_AG005224	Pop_AG004940
Pop_AG005229	Pop_AG004941
Pop_AG005231	Pop_AG004947
Pop_AG005233	Pop_AG004948
Pop_AG005234	Pop_AG004949
Pop_AG005257	Pop_AG004950
Pop_AG005270	Pop_AG004961
Pop_AG005271	Pop_AG004967
Pop_AG005278	Pop_AG004971
Pop_AG005285	Pop_AG004976
Pop_AG005292	Pop_AG004992
Pop_AG005293	Pop_AG005000
Pop_AG005297	Pop_AG005013
Pop_AG005301	Pop_AG005017
Pop_AG005303	Pop_AG005018
Pop_AG005304	Pop_AG005033
Pop_AG005305	Pop_AG005038
Pop_AG005309	Pop_AG005041
Pop_AG005321	Pop_AG005048
Pop_AG005342	Pop_AG005053
Pop_AG005343	Pop_AG005056
Pop_AG005347	Pop_AG005063
Pop_AG005350	Pop_AG005064
Pop_AG005354	Pop_AG005078
Pop_AG005360	Pop_AG005083
Pop_AG005365	Pop_AG005086
Pop_AG005373	Pop_AG005092
Pop_AG005375	Pop_AG005094
Pop_AG005380	Pop_AG005096
Pop_AG005387	Pop_AG005099
Pop_AG005392	Pop_AG005100
Pop_AG005393	Pop_AG005103
Pop_AG005394	Pop_AG005105
Pop_AG005402	Pop_AG005110
Pop_AG005412	Pop_AG005137
Pop_AG005413	Pop_AG005142
Pop_AG005414	Pop_AG005143
Pop_AG005419	Pop_AG005155
Pop_AG005437	Pop_AG005166
Pop_AG005443	Pop_AG005183
Pop_AG005453	Pop_AG005197
Pop_AG005455	Pop_AG005198
Pop_AG005459	Pop_AG005203
Pop_AG005460	Pop_AG005205
Pop_AG005467	Pop_AG005212
Pop_AG005468	Pop_AG005216
Pop_AG005483	Pop_AG005227
Pop_AG005497	Pop_AG005238
Pop_AG005500	Pop_AG005242
Pop_AG005501	Pop_AG005243
Pop_AG005513	Pop_AG005247
Pop_AG005521	Pop_AG005260
Pop_AG005523	Pop_AG005262
Pop_AG005542	Pop_AG005284
Pop_AG005543	Pop_AG005291
Pop_AG005549	Pop_AG005295
Pop_AG005559	Pop_AG005298
Pop_AG005568	Pop_AG005307
Pop_AG005572	Pop_AG005316
Pop_AG005593	Pop_AG005317
Pop_AG005598	Pop_AG005329
Pop_AG005599	Pop_AG005333
Pop_AG005600	Pop_AG005341
Pop_AG005601	Pop_AG005348
Pop_AG005608	Pop_AG005349
Pop_AG005609	Pop_AG005351
Pop_AG005611	Pop_AG005359
Pop_AG005622	Pop_AG005361
Pop_AG005627	Pop_AG005363
Pop_AG005640	Pop_AG005367
Pop_AG005653	Pop_AG005369
Pop_AG005655	Pop_AG005376
Pop_AG005664	Pop_AG005390
Pop_AG005676	Pop_AG005395
Pop_AG005677	Pop_AG005396
Pop_AG005681	Pop_AG005399
Pop_AG005683	Pop_AG005403
Pop_AG005685	Pop_AG005407
Pop_AG005686	Pop_AG005408
Pop_AG005690	Pop_AG005410
Pop_AG005693	Pop_AG005430
Pop_AG005694	Pop_AG005431
Pop_AG005697	Pop_AG005432
Pop_AG005701	Pop_AG005435
Pop_AG005703	Pop_AG005436
Pop_AG005707	Pop_AG005438
Pop_AG005709	Pop_AG005440
Pop_AG005721	Pop_AG005444
Pop_AG005727	Pop_AG005447
Pop_AG005733	Pop_AG005452
Pop_AG005742	Pop_AG005461
Pop_AG005748	Pop_AG005466
Pop_AG005749	Pop_AG005470
Pop_AG005750	Pop_AG005472
Pop_AG005752	Pop_AG005473
Pop_AG005754	Pop_AG005474
Pop_AG005757	Pop_AG005475
Pop_AG005769	Pop_AG005481
Pop_AG005771	Pop_AG005482
Pop_AG005781	Pop_AG005486
Pop_AG005782	Pop_AG005487
Pop_AG005784	Pop_AG005489
Pop_AG005790	Pop_AG005492
Pop_AG005799	Pop_AG005499
Pop_AG005801	Pop_AG005503
Pop_AG005805	Pop_AG005508
Pop_AG005806	Pop_AG005514
Pop_AG005816	Pop_AG005517
Pop_AG005819	Pop_AG005522
Pop_AG005822	Pop_AG005527
Pop_AG005824	Pop_AG005529
Pop_AG005830	Pop_AG005531
Pop_AG005839	Pop_AG005534
Pop_AG005841	Pop_AG005541
Pop_AG005845	Pop_AG005544
Pop_AG005854	Pop_AG005545
Pop_AG005856	Pop_AG005547
Pop_AG005866	Pop_AG005557
Pop_AG005868	Pop_AG005558
Pop_AG005883	Pop_AG005561
Pop_AG005890	Pop_AG005573
Pop_AG005894	Pop_AG005576
Pop_AG005896	Pop_AG005579
Pop_AG005897	Pop_AG005587
Pop_AG005906	Pop_AG005589
Pop_AG005907	Pop_AG005591
Pop_AG005908	Pop_AG005592
Pop_AG005909	Pop_AG005604
Pop_AG005910	Pop_AG005610
Pop_AG005919	Pop_AG005612
Pop_AG005921	Pop_AG005621
Pop_AG005932	Pop_AG005631
Pop_AG005933	Pop_AG005633
Pop_AG005936	Pop_AG005641
Pop_AG005956	Pop_AG005646
Pop_AG005958	Pop_AG005647
Pop_AG005961	Pop_AG005650
Pop_AG005962	Pop_AG005651
Pop_AG005965	Pop_AG005658
Pop_AG005974	Pop_AG005669
Pop_AG005976	Pop_AG005670
Pop_AG005983	Pop_AG005674
Pop_AG005991	Pop_AG005689
Pop_AG005993	Pop_AG005691
Pop_AG006000	Pop_AG005696
Pop_AG006005	Pop_AG005700
Pop_AG006011	Pop_AG005704
Pop_AG006024	Pop_AG005710
Pop_AG006030	Pop_AG005715
Pop_AG006039	Pop_AG005724
Pop_AG006044	Pop_AG005736
Pop_AG006053	Pop_AG005740
Pop_AG006067	Pop_AG005741
Pop_AG006071	Pop_AG005743
Pop_AG006073	Pop_AG005751
Pop_AG006075	Pop_AG005753
Pop_AG006084	Pop_AG005758
Pop_AG006094	Pop_AG005761
Pop_AG006096	Pop_AG005772
Pop_AG006105	Pop_AG005789
Pop_AG006112	Pop_AG005791
Pop_AG006120	Pop_AG005792
Pop_AG006123	Pop_AG005807
Pop_AG006127	Pop_AG005810
Pop_AG006142	Pop_AG005811
Pop_AG006156	Pop_AG005817
Pop_AG006157	Pop_AG005826
Pop_AG006159	Pop_AG005829
Pop_AG006165	Pop_AG005837
Pop_AG006166	Pop_AG005838
Pop_AG006171	Pop_AG005840
Pop_AG006177	Pop_AG005843
Pop_AG006178	Pop_AG005844
Pop_AG006179	Pop_AG005857
Pop_AG006181	Pop_AG005860
Pop_AG006183	Pop_AG005863
Pop_AG006187	Pop_AG005871
Pop_AG006188	Pop_AG005872
Pop_AG006190	Pop_AG005873
Pop_AG006191	Pop_AG005877
Pop_AG006206	Pop_AG005878
Pop_AG006208	Pop_AG005881
Pop_AG006216	Pop_AG005884
Pop_AG006217	Pop_AG005885
Pop_AG006227	Pop_AG005889
Pop_AG006231	Pop_AG005895
Pop_AG006232	Pop_AG005899
Pop_AG006237	Pop_AG005901
Pop_AG006238	Pop_AG005904
Pop_AG006240	Pop_AG005905
Pop_AG006241	Pop_AG005911
Pop_AG006242	Pop_AG005912
Pop_AG006245	Pop_AG005924
Pop_AG006246	Pop_AG005928
Pop_AG006248	Pop_AG005930
Pop_AG006249	Pop_AG005931
Pop_AG006250	Pop_AG005937
Pop_AG006251	Pop_AG005944
Pop_AG006291	Pop_AG005947
Pop_AG006293	Pop_AG005948
Pop_AG006297	Pop_AG005955
Pop_AG006305	Pop_AG005957
Pop_AG006311	Pop_AG005967
Pop_AG006315	Pop_AG005978
Pop_AG006317	Pop_AG005979
Pop_AG006322	Pop_AG005981
Pop_AG006323	Pop_AG005987
Pop_AG006334	Pop_AG005989
Pop_AG006340	Pop_AG006001
Pop_AG006344	Pop_AG006007
Pop_AG006345	Pop_AG006008
Pop_AG006346	Pop_AG006009
Pop_AG006353	Pop_AG006012
Pop_AG006354	Pop_AG006016
Pop_AG006364	Pop_AG006021
Pop_AG006366	Pop_AG006025
Pop_AG006370	Pop_AG006029
Pop_AG006396	Pop_AG006040
Pop_AG006398	Pop_AG006043
Pop_AG006400	Pop_AG006045
Pop_AG006402	Pop_AG006050
Pop_AG006403	Pop_AG006061
Pop_AG006422	Pop_AG006065
Pop_AG006423	Pop_AG006066
Pop_AG006425	Pop_AG006072
Pop_AG006428	Pop_AG006076
Pop_AG006429	Pop_AG006085
Pop_AG006430	Pop_AG006087
Pop_AG006443	Pop_AG006091
Pop_AG006449	Pop_AG006092
Pop_AG006452	Pop_AG006093
Pop_AG006454	Pop_AG006098
Pop_AG006457	Pop_AG006103
Pop_AG006459	Pop_AG006107
Pop_AG006463	Pop_AG006110
Pop_AG006465	Pop_AG006113
Pop_AG006469	Pop_AG006114
Pop_AG006470	Pop_AG006117
Pop_AG006471	Pop_AG006126
Pop_AG006475	Pop_AG006136
Pop_AG006484	Pop_AG006137
Pop_AG006487	Pop_AG006138
Pop_AG006495	Pop_AG006141
Pop_AG006497	Pop_AG006146
Pop_AG006506	Pop_AG006148
Pop_AG006509	Pop_AG006152
Pop_AG006516	Pop_AG006155
Pop_AG006517	Pop_AG006162
Pop_AG006518	Pop_AG006163
Pop_AG006535	Pop_AG006174
Pop_AG006538	Pop_AG006176
Pop_AG006549	Pop_AG006180
Pop_AG006550	Pop_AG006185
Pop_AG006555	Pop_AG006193
Pop_AG006567	Pop_AG006194
Pop_AG006568	Pop_AG006195
Pop_AG006570	Pop_AG006211
Pop_AG006572	Pop_AG006212
Pop_AG006576	Pop_AG006213
Pop_AG006580	Pop_AG006219
Pop_AG006583	Pop_AG006222
Pop_AG006597	Pop_AG006230
Pop_AG006599	Pop_AG006247
Pop_AG006600	Pop_AG006256
Pop_AG006604	Pop_AG006263
Pop_AG006626	Pop_AG006269
Pop_AG006627	Pop_AG006271
Pop_AG006632	Pop_AG006272
Pop_AG006640	Pop_AG006279
Pop_AG006642	Pop_AG006319
Pop_AG006651	Pop_AG006321
Pop_AG006654	Pop_AG006324
Pop_AG006667	Pop_AG006331
Pop_AG006681	Pop_AG006343
Pop_AG006685	Pop_AG006351
Pop_AG006689	Pop_AG006352
Pop_AG006694	Pop_AG006363
Pop_AG006700	Pop_AG006367
Pop_AG006703	Pop_AG006368
Pop_AG006710	Pop_AG006369
Pop_AG006711	Pop_AG006392
Pop_AG006714	Pop_AG006393
Pop_AG006717	Pop_AG006399
Pop_AG006722	Pop_AG006401
Pop_AG006724	Pop_AG006413
Pop_AG006736	Pop_AG006417
Pop_AG006745	Pop_AG006418
Pop_AG006746	Pop_AG006435
Pop_AG006748	Pop_AG006437
Pop_AG006760	Pop_AG006477
Pop_AG006771	Pop_AG006480
Pop_AG006773	Pop_AG006483
Pop_AG006778	Pop_AG006488
Pop_AG006779	Pop_AG006490
Pop_AG006780	Pop_AG006496
Pop_AG006787	Pop_AG006498
Pop_AG006793	Pop_AG006499
Pop_AG006800	Pop_AG006500
Pop_AG006811	Pop_AG006505
Pop_AG006812	Pop_AG006507
Pop_AG006813	Pop_AG006510
Pop_AG006819	Pop_AG006513
Pop_AG006827	Pop_AG006525
Pop_AG006829	Pop_AG006526
Pop_AG006830	Pop_AG006527
Pop_AG006833	Pop_AG006528
Pop_AG006834	Pop_AG006542
Pop_AG006835	Pop_AG006545
Pop_AG006836	Pop_AG006547
Pop_AG006839	Pop_AG006553
Pop_AG006840	Pop_AG006571
Pop_AG006843	Pop_AG006581
Pop_AG006849	Pop_AG006587
Pop_AG006854	Pop_AG006588
Pop_AG006856	Pop_AG006590
Pop_AG006858	Pop_AG006592
Pop_AG006860	Pop_AG006621
Pop_AG006868	Pop_AG006622
Pop_AG006888	Pop_AG006628
Pop_AG006889	Pop_AG006634
Pop_AG006893	Pop_AG006648
Pop_AG006908	Pop_AG006652
Pop_AG006915	Pop_AG006665
Pop_AG006923	Pop_AG006671
Pop_AG006924	Pop_AG006677
Pop_AG006925	Pop_AG006678
Pop_AG006935	Pop_AG006680
Pop_AG006939	Pop_AG006686
Pop_AG006941	Pop_AG006688
Pop_AG006947	Pop_AG006699
Pop_AG006950	Pop_AG006707
Pop_AG006952	Pop_AG006709
Pop_AG006953	Pop_AG006713
Pop_AG006955	Pop_AG006719
Pop_AG006970	Pop_AG006726
Pop_AG006983	Pop_AG006732
Pop_AG006986	Pop_AG006734
Pop_AG006995	Pop_AG006738
Pop_AG007007	Pop_AG006750
Pop_AG007008	Pop_AG006758
Pop_AG007009	Pop_AG006761
Pop_AG007018	Pop_AG006768
Pop_AG007031	Pop_AG006782
Pop_AG007037	Pop_AG006786
Pop_AG007042	Pop_AG006788
Pop_AG007046	Pop_AG006789
Pop_AG007048	Pop_AG006799
Pop_AG007052	Pop_AG006802
Pop_AG007053	Pop_AG006808
Pop_AG007059	Pop_AG006815
Pop_AG007061	Pop_AG006826
Pop_AG007063	Pop_AG006837
Pop_AG007066	Pop_AG006861
Pop_AG007069	Pop_AG006866
Pop_AG007080	Pop_AG006869
Pop_AG007081	Pop_AG006873
Pop_AG007083	Pop_AG006883
Pop_AG007087	Pop_AG006884
Pop_AG007099	Pop_AG006891
Pop_AG007104	Pop_AG006898
Pop_AG007107	Pop_AG006901
Pop_AG007111	Pop_AG006906
Pop_AG007112	Pop_AG006911
Pop_AG007119	Pop_AG006917
Pop_AG007122	Pop_AG006920
Pop_AG007124	Pop_AG006934
Pop_AG007134	Pop_AG006937
Pop_AG007138	Pop_AG006945
Pop_AG007139	Pop_AG006946
Pop_AG007141	Pop_AG006957
Pop_AG007146	Pop_AG006966
Pop_AG007150	Pop_AG006967
Pop_AG007153	Pop_AG006968
Pop_AG007155	Pop_AG006972
Pop_AG007156	Pop_AG006978
Pop_AG007157	Pop_AG006982
Pop_AG007178	Pop_AG006990
Pop_AG007190	Pop_AG006991
Pop_AG007199	Pop_AG006994
Pop_AG007202	Pop_AG006997
Pop_AG007205	Pop_AG007002
Pop_AG007208	Pop_AG007005
Pop_AG007214	Pop_AG007006
Pop_AG007215	Pop_AG007011
Pop_AG007219	Pop_AG007014
Pop_AG007221	Pop_AG007017
Pop_AG007234	Pop_AG007019
Pop_AG007253	Pop_AG007024
Pop_AG007258	Pop_AG007025
Pop_AG007263	Pop_AG007029
Pop_AG007273	Pop_AG007030
Pop_AG007274	Pop_AG007054
Pop_AG007279	Pop_AG007067
Pop_AG007281	Pop_AG007068
Pop_AG007284	Pop_AG007075
Pop_AG007295	Pop_AG007079
Pop_AG007296	Pop_AG007082
Pop_AG007304	Pop_AG007092
Pop_AG007311	Pop_AG007093
Pop_AG007317	Pop_AG007095
Pop_AG007319	Pop_AG007097
Pop_AG007335	Pop_AG007103
Pop_AG007352	Pop_AG007108
Pop_AG007363	Pop_AG007131
Pop_AG007364	Pop_AG007144
Pop_AG007369	Pop_AG007148
Pop_AG007370	Pop_AG007149
Pop_AG007371	Pop_AG007158
Pop_AG007377	Pop_AG007160
Pop_AG007380	Pop_AG007163
Pop_AG007383	Pop_AG007165
Pop_AG007389	Pop_AG007166
Pop_AG007391	Pop_AG007180
Pop_AG007398	Pop_AG007182
Pop_AG007403	Pop_AG007185
Pop_AG007404	Pop_AG007194
Pop_AG007408	Pop_AG007210
Pop_AG007418	Pop_AG007216
Pop_AG007422	Pop_AG007217
Pop_AG007424	Pop_AG007226
Pop_AG007431	Pop_AG007231
Pop_AG007438	Pop_AG007233
Pop_AG007439	Pop_AG007251
Pop_AG007441	Pop_AG007252
Pop_AG007442	Pop_AG007264
Pop_AG007453	Pop_AG007269
Pop_AG007454	Pop_AG007270
Pop_AG007458	Pop_AG007275
Pop_AG007459	Pop_AG007276
Pop_AG007461	Pop_AG007277
Pop_AG007462	Pop_AG007301
Pop_AG007464	Pop_AG007307
Pop_AG007467	Pop_AG007308
Pop_AG007473	Pop_AG007318
Pop_AG007491	Pop_AG007320
Pop_AG007493	Pop_AG007321
Pop_AG007496	Pop_AG007324
Pop_AG007500	Pop_AG007327
Pop_AG007506	Pop_AG007332
Pop_AG007508	Pop_AG007334
Pop_AG007509	Pop_AG007340
Pop_AG007510	Pop_AG007345
Pop_AG007515	Pop_AG007356
Pop_AG007518	Pop_AG007359
Pop_AG007522	Pop_AG007376
Pop_AG007526	Pop_AG007378
Pop_AG007539	Pop_AG007382
Pop_AG007544	Pop_AG007386
Pop_AG007549	Pop_AG007392
Pop_AG007550	Pop_AG007395
Pop_AG007566	Pop_AG007399
Pop_AG007567	Pop_AG007416
Pop_AG007568	Pop_AG007421
Pop_AG007594	Pop_AG007423
Pop_AG007595	Pop_AG007425
Pop_AG007600	Pop_AG007426
Pop_AG007602	Pop_AG007428
Pop_AG007604	Pop_AG007435
Pop_AG007610	Pop_AG007447
Pop_AG007613	Pop_AG007451
Pop_AG007617	Pop_AG007456
Pop_AG007623	Pop_AG007470
Pop_AG007625	Pop_AG007483
Pop_AG007626	Pop_AG007485
Pop_AG007630	Pop_AG007486
Pop_AG007637	Pop_AG007488
Pop_AG007640	Pop_AG007504
Pop_AG007652	Pop_AG007537
Pop_AG007659	Pop_AG007545
Pop_AG007670	Pop_AG007546
Pop_AG007678	Pop_AG007547
Pop_AG007681	Pop_AG007553
Pop_AG007684	Pop_AG007554
Pop_AG007688	Pop_AG007555
Pop_AG007695	Pop_AG007556
Pop_AG007704	Pop_AG007565
Pop_AG007705	Pop_AG007575
Pop_AG007706	Pop_AG007576
Pop_AG007709	Pop_AG007583
Pop_AG007710	Pop_AG007588
Pop_AG007724	Pop_AG007593
Pop_AG007727	Pop_AG007599
Pop_AG007731	Pop_AG007627
Pop_AG007732	Pop_AG007628
Pop_AG007736	Pop_AG007631
Pop_AG007745	Pop_AG007634
Pop_AG007746	Pop_AG007636
Pop_AG007758	Pop_AG007643
Pop_AG007765	Pop_AG007661
Pop_AG007771	Pop_AG007664
Pop_AG007779	Pop_AG007667
Pop_AG007785	Pop_AG007675
Pop_AG007790	Pop_AG007676
Pop_AG007804	Pop_AG007683
Pop_AG007808	Pop_AG007685
Pop_AG007812	Pop_AG007687
Pop_AG007825	Pop_AG007690
Pop_AG007854	Pop_AG007703
Pop_AG007855	Pop_AG007712
Pop_AG007856	Pop_AG007714
Pop_AG007861	Pop_AG007729
Pop_AG007863	Pop_AG007738
Pop_AG007866	Pop_AG007740
Pop_AG007867	Pop_AG007744
Pop_AG007868	Pop_AG007749
Pop_AG007869	Pop_AG007751
Pop_AG007871	Pop_AG007754
Pop_AG007877	Pop_AG007760
Pop_AG007893	Pop_AG007764
Pop_AG007894	Pop_AG007773
Pop_AG007904	Pop_AG007784
Pop_AG007907	Pop_AG007789
Pop_AG007920	Pop_AG007798
Pop_AG007922	Pop_AG007801
Pop_AG007930	Pop_AG007816
Pop_AG007938	Pop_AG007819
Pop_AG007941	Pop_AG007820
Pop_AG007943	Pop_AG007822
Pop_AG007958	Pop_AG007823
Pop_AG007961	Pop_AG007833
Pop_AG007963	Pop_AG007849
Pop_AG007964	Pop_AG007852
Pop_AG007967	Pop_AG007864
Pop_AG007970	Pop_AG007865
Pop_AG007975	Pop_AG007870
Pop_AG007990	Pop_AG007872
Pop_AG007995	Pop_AG007879
Pop_AG007999	Pop_AG007881
Pop_AG008008	Pop_AG007883
Pop_AG008022	Pop_AG007887
Pop_AG008034	Pop_AG007895
Pop_AG008046	Pop_AG007896
Pop_AG008048	Pop_AG007902
Pop_AG008059	Pop_AG007903
Pop_AG008073	Pop_AG007910
Pop_AG008090	Pop_AG007917
Pop_AG008098	Pop_AG007918
Pop_AG008105	Pop_AG007919
Pop_AG008110	Pop_AG007921
Pop_AG008112	Pop_AG007936
Pop_AG008116	Pop_AG007949
Pop_AG008117	Pop_AG007954
Pop_AG008119	Pop_AG007959
Pop_AG008126	Pop_AG007974
Pop_AG008128	Pop_AG007976
Pop_AG008129	Pop_AG007986
Pop_AG008140	Pop_AG007987
Pop_AG008142	Pop_AG007992
Pop_AG008146	Pop_AG008003
Pop_AG008151	Pop_AG008006
Pop_AG008160	Pop_AG008021
Pop_AG008164	Pop_AG008025
Pop_AG008177	Pop_AG008029
Pop_AG008185	Pop_AG008030
Pop_AG008188	Pop_AG008032
Pop_AG008190	Pop_AG008035
Pop_AG008194	Pop_AG008036
Pop_AG008195	Pop_AG008041
Pop_AG008198	Pop_AG008043
Pop_AG008199	Pop_AG008049
Pop_AG008200	Pop_AG008051
Pop_AG008202	Pop_AG008056
Pop_AG008215	Pop_AG008061
Pop_AG008227	Pop_AG008066
Pop_AG008229	Pop_AG008068
Pop_AG008240	Pop_AG008078
Pop_AG008252	Pop_AG008087
Pop_AG008254	Pop_AG008089
Pop_AG008256	Pop_AG008095
Pop_AG008266	Pop_AG008122
Pop_AG008270	Pop_AG008131
Pop_AG008271	Pop_AG008132
Pop_AG008278	Pop_AG008149
Pop_AG008285	Pop_AG008152
Pop_AG008289	Pop_AG008166
Pop_AG008294	Pop_AG008169
Pop_AG008295	Pop_AG008171
Pop_AG008310	Pop_AG008173
Pop_AG008315	Pop_AG008178
Pop_AG008318	Pop_AG008180
Pop_AG008320	Pop_AG008183
Pop_AG008334	Pop_AG008184
Pop_AG008349	Pop_AG008192
Pop_AG008357	Pop_AG008210
Pop_AG008358	Pop_AG008223
Pop_AG008369	Pop_AG008224
Pop_AG008386	Pop_AG008236
Pop_AG008396	Pop_AG008250
Pop_AG008413	Pop_AG008265
Pop_AG008426	Pop_AG008280
Pop_AG008427	Pop_AG008292
Pop_AG008432	Pop_AG008297
Pop_AG008438	Pop_AG008302
Pop_AG008442	Pop_AG008305
Pop_AG008445	Pop_AG008322
Pop_AG008447	Pop_AG008342
Pop_AG008448	Pop_AG008343
Pop_AG008478	Pop_AG008346
Pop_AG008479	Pop_AG008361
Pop_AG008488	Pop_AG008362
Pop_AG008491	Pop_AG008363
Pop_AG008501	Pop_AG008368
Pop_AG008510	Pop_AG008370
Pop_AG008512	Pop_AG008371
Pop_AG008517	Pop_AG008374
Pop_AG008519	Pop_AG008377
Pop_AG008524	Pop_AG008379
Pop_AG008530	Pop_AG008388
Pop_AG008533	Pop_AG008391
Pop_AG008544	Pop_AG008393
Pop_AG008549	Pop_AG008400
Pop_AG008550	Pop_AG008412
Pop_AG008554	Pop_AG008421
Pop_AG008556	Pop_AG008425
Pop_AG008560	Pop_AG008428
Pop_AG008563	Pop_AG008429
Pop_AG008568	Pop_AG008440
Pop_AG008569	Pop_AG008441
Pop_AG008574	Pop_AG008443
Pop_AG008579	Pop_AG008444
Pop_AG008584	Pop_AG008484
Pop_AG008589	Pop_AG008487
Pop_AG008598	Pop_AG008503
Pop_AG008600	Pop_AG008508
Pop_AG008602	Pop_AG008514
Pop_AG008610	Pop_AG008526
Pop_AG008616	Pop_AG008528
Pop_AG008617	Pop_AG008546
Pop_AG008620	Pop_AG008553
Pop_AG008629	Pop_AG008559
Pop_AG008632	Pop_AG008562
Pop_AG008638	Pop_AG008571
Pop_AG008641	Pop_AG008575
Pop_AG008643	Pop_AG008577
Pop_AG008659	Pop_AG008587
Pop_AG008666	Pop_AG008588
Pop_AG008667	Pop_AG008593
Pop_AG008670	Pop_AG008604
Pop_AG008684	Pop_AG008609
Pop_AG008696	Pop_AG008623
Pop_AG008709	Pop_AG008628
Pop_AG008710	Pop_AG008631
Pop_AG008718	Pop_AG008642
Pop_AG008723	Pop_AG008644
Pop_AG008725	Pop_AG008645
Pop_AG008728	Pop_AG008653
Pop_AG008729	Pop_AG008655
Pop_AG008733	Pop_AG008668
Pop_AG008742	Pop_AG008669
Pop_AG008746	Pop_AG008671
Pop_AG008749	Pop_AG008676
Pop_AG008751	Pop_AG008683
Pop_AG008754	Pop_AG008687
Pop_AG008757	Pop_AG008691
Pop_AG008762	Pop_AG008698
Pop_AG008767	Pop_AG008702
Pop_AG008768	Pop_AG008717
Pop_AG008776	Pop_AG008721
Pop_AG008781	Pop_AG008722
Pop_AG008788	Pop_AG008727
Pop_AG008792	Pop_AG008734
Pop_AG008795	Pop_AG008740
Pop_AG008803	Pop_AG008750
Pop_AG008804	Pop_AG008752
Pop_AG008808	Pop_AG008755
Pop_AG008810	Pop_AG008759
Pop_AG008812	Pop_AG008765
Pop_AG008820	Pop_AG008774
Pop_AG008828	Pop_AG008775
Pop_AG008847	Pop_AG008778
Pop_AG008857	Pop_AG008780
Pop_AG008865	Pop_AG008782
Pop_AG008866	Pop_AG008785
Pop_AG008867	Pop_AG008794
Pop_AG008868	Pop_AG008799
Pop_AG008876	Pop_AG008801
Pop_AG008881	Pop_AG008807
Pop_AG008892	Pop_AG008811
Pop_AG008893	Pop_AG008818
Pop_AG008910	Pop_AG008821
Pop_AG008921	Pop_AG008823
Pop_AG008925	Pop_AG008824
Pop_AG008930	Pop_AG008831
Pop_AG008939	Pop_AG008835
Pop_AG008940	Pop_AG008838
Pop_AG008954	Pop_AG008842
Pop_AG008969	Pop_AG008858
Pop_AG008970	Pop_AG008863
Pop_AG008989	Pop_AG008870
Pop_AG008991	Pop_AG008874
Pop_AG008996	Pop_AG008877
Pop_AG008997	Pop_AG008887
Pop_AG008998	Pop_AG008896
Pop_AG009002	Pop_AG008897
Pop_AG009005	Pop_AG008902
Pop_AG009007	Pop_AG008904
Pop_AG009008	Pop_AG008920
Pop_AG009030	Pop_AG008922
Pop_AG009039	Pop_AG008923
Pop_AG009040	Pop_AG008933
Pop_AG009048	Pop_AG008938
Pop_AG009062	Pop_AG008944
Pop_AG009064	Pop_AG008945
Pop_AG009067	Pop_AG008946
Pop_AG009069	Pop_AG008949
Pop_AG009088	Pop_AG008960
Pop_AG009095	Pop_AG008962
Pop_AG009102	Pop_AG008966
Pop_AG009111	Pop_AG008973
Pop_AG009112	Pop_AG008984
Pop_AG009124	Pop_AG008990
Pop_AG009135	Pop_AG008994
Pop_AG009141	Pop_AG008995
Pop_AG009157	Pop_AG008999
Pop_AG009159	Pop_AG009000
Pop_AG009166	Pop_AG009017
Pop_AG009171	Pop_AG009020
Pop_AG009173	Pop_AG009022
Pop_AG009175	Pop_AG009025
Pop_AG009179	Pop_AG009026
Pop_AG009180	Pop_AG009032
Pop_AG009187	Pop_AG009054
Pop_AG009189	Pop_AG009058
Pop_AG009192	Pop_AG009066
Pop_AG009193	Pop_AG009070
Pop_AG009201	Pop_AG009072
Pop_AG009204	Pop_AG009074
Pop_AG009205	Pop_AG009077
Pop_AG009207	Pop_AG009091
Pop_AG009213	Pop_AG009103
Pop_AG009223	Pop_AG009107
Pop_AG009224	Pop_AG009110
Pop_AG009227	Pop_AG009118
Pop_AG009232	Pop_AG009119
Pop_AG009237	Pop_AG009122
Pop_AG009252	Pop_AG009128
Pop_AG009259	Pop_AG009136
Pop_AG009267	Pop_AG009142
Pop_AG009268	Pop_AG009146
Pop_AG009271	Pop_AG009147
Pop_AG009274	Pop_AG009150
Pop_AG009276	Pop_AG009162
Pop_AG009290	Pop_AG009168
Pop_AG009298	Pop_AG009172
Pop_AG009311	Pop_AG009177
Pop_AG009312	Pop_AG009186
Pop_AG009313	Pop_AG009188
Pop_AG009321	Pop_AG009196
Pop_AG009323	Pop_AG009197
Pop_AG009335	Pop_AG009200
Pop_AG009346	Pop_AG009203
Pop_AG009348	Pop_AG009210
Pop_AG009362	Pop_AG009214
Pop_AG009367	Pop_AG009216
Pop_AG009372	Pop_AG009221
Pop_AG009375	Pop_AG009233
Pop_AG009382	Pop_AG009239
Pop_AG009383	Pop_AG009241
Pop_AG009386	Pop_AG009244
Pop_AG009389	Pop_AG009246
Pop_AG009390	Pop_AG009248
Pop_AG009392	Pop_AG009249
Pop_AG009395	Pop_AG009255
Pop_AG009398	Pop_AG009270
Pop_AG009406	Pop_AG009278
Pop_AG009413	Pop_AG009279
Pop_AG009415	Pop_AG009281
Pop_AG009416	Pop_AG009308
Pop_AG009418	Pop_AG009315
Pop_AG009420	Pop_AG009317
Pop_AG009434	Pop_AG009320
Pop_AG009463	Pop_AG009330
Pop_AG009464	Pop_AG009334
Pop_AG009465	Pop_AG009338
Pop_AG009466	Pop_AG009340
Pop_AG009471	Pop_AG009341
Pop_AG009480	Pop_AG009342
Pop_AG009486	Pop_AG009353
Pop_AG009493	Pop_AG009359
Pop_AG009499	Pop_AG009360
Pop_AG009501	Pop_AG009380
Pop_AG009504	Pop_AG009381
Pop_AG009505	Pop_AG009385
Pop_AG009508	Pop_AG009396
Pop_AG009510	Pop_AG009397
Pop_AG009511	Pop_AG009407
Pop_AG009513	Pop_AG009408
Pop_AG009521	Pop_AG009409
Pop_AG009539	Pop_AG009432
Pop_AG009540	Pop_AG009433
Pop_AG009554	Pop_AG009435
Pop_AG009574	Pop_AG009440
Pop_AG009577	Pop_AG009441
Pop_AG009586	Pop_AG009443
Pop_AG009589	Pop_AG009455
Pop_AG009593	Pop_AG009458
Pop_AG009599	Pop_AG009468
Pop_AG009612	Pop_AG009474
Pop_AG009616	Pop_AG009477
Pop_AG009634	Pop_AG009479
Pop_AG009636	Pop_AG009487
Pop_AG009645	Pop_AG009495
Pop_AG009652	Pop_AG009497
Pop_AG009656	Pop_AG009500
Pop_AG009658	Pop_AG009517
Pop_AG009675	Pop_AG009519
Pop_AG009677	Pop_AG009520
Pop_AG009683	Pop_AG009524
Pop_AG009703	Pop_AG009527
Pop_AG009713	Pop_AG009534
Pop_AG009720	Pop_AG009537
Pop_AG009727	Pop_AG009541
Pop_AG009732	Pop_AG009543
Pop_AG009734	Pop_AG009549
Pop_AG009735	Pop_AG009559
Pop_AG009746	Pop_AG009561
Pop_AG009748	Pop_AG009563
Pop_AG009750	Pop_AG009565
Pop_AG009752	Pop_AG009567
Pop_AG009756	Pop_AG009575
Pop_AG009773	Pop_AG009578
Pop_AG009780	Pop_AG009580
Pop_AG009784	Pop_AG009604
Pop_AG009785	Pop_AG009605
Pop_AG009790	Pop_AG009609
Pop_AG009806	Pop_AG009610
Pop_AG009814	Pop_AG009611
Pop_AG009818	Pop_AG009613
Pop_AG009823	Pop_AG009621
Pop_AG009824	Pop_AG009628
Pop_AG009835	Pop_AG009633
Pop_AG009836	Pop_AG009635
Pop_AG009838	Pop_AG009637
Pop_AG009840	Pop_AG009640
Pop_AG009842	Pop_AG009641
Pop_AG009852	Pop_AG009642
Pop_AG009860	Pop_AG009646
Pop_AG009861	Pop_AG009647
Pop_AG009866	Pop_AG009651
Pop_AG009867	Pop_AG009657
Pop_AG009868	Pop_AG009664
Pop_AG009874	Pop_AG009673
Pop_AG009875	Pop_AG009681
Pop_AG009878	Pop_AG009687
Pop_AG009879	Pop_AG009692
Pop_AG009888	Pop_AG009693
Pop_AG009894	Pop_AG009702
Pop_AG009906	Pop_AG009706
Pop_AG009907	Pop_AG009710
Pop_AG009908	Pop_AG009715
Pop_AG009909	Pop_AG009722
Pop_AG009925	Pop_AG009728
Pop_AG009940	Pop_AG009729
Pop_AG009942	Pop_AG009730
Pop_AG009949	Pop_AG009742
Pop_AG009953	Pop_AG009751
Pop_AG009959	Pop_AG009758
Pop_AG009969	Pop_AG009779
Pop_AG009970	Pop_AG009788
Pop_AG009973	Pop_AG009796
Pop_AG009975	Pop_AG009801
Pop_AG009978	Pop_AG009810
Pop_AG009990	Pop_AG009812
Pop_AG009997	Pop_AG009813
Pop_AG009999	Pop_AG009819
Pop_AG010002	Pop_AG009872
Pop_AG010003	Pop_AG009876
Pop_AG010016	Pop_AG009877
Pop_AG010019	Pop_AG009892
Pop_AG010025	Pop_AG009895
Pop_AG010026	Pop_AG009902
Pop_AG010028	Pop_AG009915
Pop_AG010030	Pop_AG009916
Pop_AG010036	Pop_AG009919
Pop_AG010039	Pop_AG009920
Pop_AG010040	Pop_AG009921
Pop_AG010045	Pop_AG009924
Pop_AG010051	Pop_AG009928
Pop_AG010052	Pop_AG009935
Pop_AG010054	Pop_AG009941
Pop_AG010057	Pop_AG009947
Pop_AG010067	Pop_AG009948
Pop_AG010073	Pop_AG009955
Pop_AG010076	Pop_AG009958
Pop_AG010078	Pop_AG009961
Pop_AG010083	Pop_AG009962
Pop_AG010084	Pop_AG009965
Pop_AG010088	Pop_AG009967
Pop_AG010091	Pop_AG009982
Pop_AG010092	Pop_AG009984
Pop_AG010096	Pop_AG009987
Pop_AG010102	Pop_AG009995
Pop_AG010109	Pop_AG009996
Pop_AG010125	Pop_AG010009
Pop_AG010129	Pop_AG010010
Pop_AG010130	Pop_AG010011
Pop_AG010131	Pop_AG010012
Pop_AG010134	Pop_AG010015
Pop_AG010142	Pop_AG010027
Pop_AG010145	Pop_AG010029
Pop_AG010172	Pop_AG010034
Pop_AG010176	Pop_AG010038
Pop_AG010179	Pop_AG010046
Pop_AG010182	Pop_AG010047
Pop_AG010185	Pop_AG010048
Pop_AG010188	Pop_AG010066
Pop_AG010192	Pop_AG010069
Pop_AG010193	Pop_AG010070
Pop_AG010196	Pop_AG010077
Pop_AG010205	Pop_AG010079
Pop_AG010207	Pop_AG010080
Pop_AG010208	Pop_AG010093
Pop_AG010211	Pop_AG010094
Pop_AG010212	Pop_AG010098
Pop_AG010218	Pop_AG010100
Pop_AG010223	Pop_AG010101
Pop_AG010224	Pop_AG010105
Pop_AG010225	Pop_AG010110
Pop_AG010226	Pop_AG010114
Pop_AG010229	Pop_AG010121
Pop_AG010230	Pop_AG010135
Pop_AG010234	Pop_AG010137
Pop_AG010241	Pop_AG010140
Pop_AG010243	Pop_AG010141
Pop_AG010252	Pop_AG010144
Pop_AG010256	Pop_AG010148
Pop_AG010259	Pop_AG010149
Pop_AG010268	Pop_AG010151
Pop_AG010272	Pop_AG010152
Pop_AG010276	Pop_AG010155
Pop_AG010285	Pop_AG010156
Pop_AG010287	Pop_AG010158
Pop_AG010305	Pop_AG010160
Pop_AG010316	Pop_AG010164
Pop_AG010317	Pop_AG010166
Pop_AG010321	Pop_AG010167
Pop_AG010325	Pop_AG010169
Pop_AG010327	Pop_AG010180
Pop_AG010333	Pop_AG010186
Pop_AG010346	Pop_AG010189
Pop_AG010360	Pop_AG010199
Pop_AG010369	Pop_AG010200
Pop_AG010375	Pop_AG010203
Pop_AG010376	Pop_AG010216
Pop_AG010384	Pop_AG010217
Pop_AG010387	Pop_AG010219
Pop_AG010391	Pop_AG010221
Pop_AG010393	Pop_AG010236
Pop_AG010395	Pop_AG010240
Pop_AG010409	Pop_AG010247
Pop_AG010410	Pop_AG010255
Pop_AG010419	Pop_AG010265
Pop_AG010424	Pop_AG010271
Pop_AG010427	Pop_AG010278
Pop_AG010429	Pop_AG010286
Pop_AG010441	Pop_AG010295
Pop_AG010450	Pop_AG010303
Pop_AG010452	Pop_AG010308
Pop_AG010455	Pop_AG010313
Pop_AG010466	Pop_AG010322
Pop_AG010468	Pop_AG010323
Pop_AG010472	Pop_AG010326
Pop_AG010475	Pop_AG010334
Pop_AG010476	Pop_AG010335
Pop_AG010487	Pop_AG010336
Pop_AG010490	Pop_AG010342
Pop_AG010500	Pop_AG010348
Pop_AG010511	Pop_AG010350
Pop_AG010520	Pop_AG010354
Pop_AG010521	Pop_AG010355
Pop_AG010528	Pop_AG010356
Pop_AG010537	Pop_AG010359
Pop_AG010539	Pop_AG010378
Pop_AG010540	Pop_AG010379
Pop_AG010552	Pop_AG010392
Pop_AG010555	Pop_AG010397
Pop_AG010556	Pop_AG010398
Pop_AG010560	Pop_AG010399
Pop_AG010564	Pop_AG010400
Pop_AG010569	Pop_AG010404
Pop_AG010576	Pop_AG010408
Pop_AG010577	Pop_AG010415
Pop_AG010582	Pop_AG010420
Pop_AG010588	Pop_AG010425
Pop_AG010589	Pop_AG010433
Pop_AG010597	Pop_AG010437
Pop_AG010598	Pop_AG010453
Pop_AG010603	Pop_AG010457
Pop_AG010604	Pop_AG010459
Pop_AG010608	Pop_AG010460
Pop_AG010609	Pop_AG010467
Pop_AG010611	Pop_AG010474
Pop_AG010616	Pop_AG010480
Pop_AG010620	Pop_AG010481
Pop_AG010631	Pop_AG010484
Pop_AG010639	Pop_AG010485
Pop_AG010641	Pop_AG010489
Pop_AG010646	Pop_AG010494
Pop_AG010653	Pop_AG010498
Pop_AG010654	Pop_AG010503
Pop_AG010655	Pop_AG010508
Pop_AG010656	Pop_AG010510
Pop_AG010657	Pop_AG010522
Pop_AG010686	Pop_AG010523
Pop_AG010698	Pop_AG010525
Pop_AG010699	Pop_AG010531
Pop_AG010701	Pop_AG010533
Pop_AG010721	Pop_AG010534
Pop_AG010726	Pop_AG010541
Pop_AG010727	Pop_AG010548
Pop_AG010729	Pop_AG010551
Pop_AG010730	Pop_AG010563
Pop_AG010743	Pop_AG010580
Pop_AG010745	Pop_AG010590
Pop_AG010747	Pop_AG010599
Pop_AG010748	Pop_AG010606
Pop_AG010753	Pop_AG010610
Pop_AG010764	Pop_AG010612
Pop_AG010767	Pop_AG010614
Pop_AG010770	Pop_AG010623
Pop_AG010775	Pop_AG010624
Pop_AG010793	Pop_AG010627
Pop_AG010797	Pop_AG010629
Pop_AG010801	Pop_AG010634
Pop_AG010803	Pop_AG010635
Pop_AG010804	Pop_AG010638
Pop_AG010806	Pop_AG010640
Pop_AG010807	Pop_AG010643
Pop_AG010811	Pop_AG010644
Pop_AG010816	Pop_AG010649
Pop_AG010817	Pop_AG010650
Pop_AG010819	Pop_AG010652
Pop_AG010826	Pop_AG010660
Pop_AG010835	Pop_AG010666
Pop_AG010839	Pop_AG010671
Pop_AG010855	Pop_AG010676
Pop_AG010857	Pop_AG010681
Pop_AG010863	Pop_AG010683
Pop_AG010874	Pop_AG010688
Pop_AG010881	Pop_AG010690
Pop_AG010896	Pop_AG010691
Pop_AG010897	Pop_AG010696
Pop_AG010902	Pop_AG010703
Pop_AG010906	Pop_AG010717
Pop_AG010907	Pop_AG010725
Pop_AG010908	Pop_AG010731
Pop_AG010917	Pop_AG010734
Pop_AG010922	Pop_AG010736
Pop_AG010928	Pop_AG010739
Pop_AG010931	Pop_AG010741
Pop_AG010944	Pop_AG010744
Pop_AG010945	Pop_AG010751
Pop_AG010950	Pop_AG010752
Pop_AG010952	Pop_AG010757
Pop_AG010956	Pop_AG010758
Pop_AG010958	Pop_AG010759
Pop_AG010962	Pop_AG010771
Pop_AG010965	Pop_AG010776
Pop_AG010968	Pop_AG010777
Pop_AG010971	Pop_AG010781
Pop_AG010985	Pop_AG010815
Pop_AG010986	Pop_AG010824
Pop_AG010989	Pop_AG010825
Pop_AG010995	Pop_AG010827
Pop_AG010996	Pop_AG010828
Pop_AG011011	Pop_AG010830
Pop_AG011017	Pop_AG010841
Pop_AG011024	Pop_AG010842
Pop_AG011035	Pop_AG010843
Pop_AG011039	Pop_AG010851
Pop_AG011043	Pop_AG010858
Pop_AG011046	Pop_AG010871
Pop_AG011047	Pop_AG010879
Pop_AG011052	Pop_AG010880
Pop_AG011057	Pop_AG010886
Pop_AG011059	Pop_AG010888
Pop_AG011073	Pop_AG010894
Pop_AG011077	Pop_AG010901
Pop_AG011096	Pop_AG010904
Pop_AG011102	Pop_AG010905
Pop_AG011103	Pop_AG010909
Pop_AG011113	Pop_AG010929
Pop_AG011114	Pop_AG010936
Pop_AG011122	Pop_AG010949
Pop_AG011127	Pop_AG010964
[truncated: 6,410 more rows]
