# Supplementary material for: Allele-specific DNA methylation and gene expression during shoot organogenesis in tissue culture of hybrid poplar
Source: Hortic Res. 2024 Jan 24;11(3):uhae027. doi: 10.1093/hr/uhae027 (PMC10967691; doi:10.1093/hr/uhae027)
Supplement: Web_Material_uhae027 [file web_material_uhae027.zip › Table S8.xlsx]

## Sheet: Sheet1
Table S8. List of the phase-dependent ASEGs identified in 84K poplar during the DNSO
Group	Allele ID	Log2(FC)	FDR
DP1-LE	Pop_AG000038	-3.79501	8.63968e-29
DP1-LE	Pop_AG000198	-9.20384	0.0101215
DP1-LE	Pop_AG000321	2.36579	5.63468e-08
DP1-LE	Pop_AG000421	7.46085	0.000322643
DP1-LE	Pop_AG000491	-6.97561	0.00041197
DP1-LE	Pop_AG000514	-1.65843	3.22371e-05
DP1-LE	Pop_AG000782	-2.34301	0.0353119
DP1-LE	Pop_AG001117	-1.37713	0.00123384
DP1-LE	Pop_AG001119	1.19553	0.0352559
DP1-LE	Pop_AG001125	-6.35256	5.28684e-07
DP1-LE	Pop_AG001264	2.99602	3.37014e-07
DP1-LE	Pop_AG001296	2.62468	2.08296e-06
DP1-LE	Pop_AG001825	-6.24985	0.00443455
DP1-LE	Pop_AG001871	-6.09925	6.97135e-06
DP1-LE	Pop_AG001977	-4.8284	7.8897e-05
DP1-LE	Pop_AG002097	3.5339	1.99341e-08
DP1-LE	Pop_AG002222	3.10213	5.26952e-07
DP1-LE	Pop_AG002227	-3.97983	0.00382724
DP1-LE	Pop_AG002402	-4.63631	0.000887594
DP1-LE	Pop_AG002460	3.29499	0.000747886
DP1-LE	Pop_AG002533	5.86311	0.0104443
DP1-LE	Pop_AG002551	-1.63672	0.0039463
DP1-LE	Pop_AG002660	3.65452	0.000345639
DP1-LE	Pop_AG002749	4.98407	0.000714867
DP1-LE	Pop_AG002783	1.63274	0.00373759
DP1-LE	Pop_AG002789	-6.27179	0.00186793
DP1-LE	Pop_AG002938	3.29088	3.34004e-06
DP1-LE	Pop_AG002951	6.1346	0.0065452
DP1-LE	Pop_AG003128	-6.90027	3.32427e-07
DP1-LE	Pop_AG003137	-3.13219	1.70661e-09
DP1-LE	Pop_AG003305	3.55804	7.47101e-06
DP1-LE	Pop_AG003411	2.64224	0.0201362
DP1-LE	Pop_AG003476	2.42164	0.00180229
DP1-LE	Pop_AG003543	-3.99938	2.02871e-09
DP1-LE	Pop_AG003556	2.61521	1.1031e-11
DP1-LE	Pop_AG003562	-3.06486	0.0247891
DP1-LE	Pop_AG003571	1.9022	0.00143152
DP1-LE	Pop_AG003689	2.63528	0.0352092
DP1-LE	Pop_AG003774	2.36057	0.000169991
DP1-LE	Pop_AG004208	-1.06617	0.0312022
DP1-LE	Pop_AG004470	-2.764	0.0103178
DP1-LE	Pop_AG004883	-1.71432	0.000345676
DP1-LE	Pop_AG004912	3.86934	7.47101e-06
DP1-LE	Pop_AG005011	1.77433	9.33335e-05
DP1-LE	Pop_AG005241	-5.68973	0.00394347
DP1-LE	Pop_AG005295	-1.92853	0.000359918
DP1-LE	Pop_AG005375	1.52896	0.00291602
DP1-LE	Pop_AG005436	-6.97687	5.81219e-05
DP1-LE	Pop_AG005459	1.34318	0.0199563
DP1-LE	Pop_AG005481	-1.3992	0.000938459
DP1-LE	Pop_AG005828	1.74264	3.64057e-05
DP1-LE	Pop_AG005841	3.23192	0.00111353
DP1-LE	Pop_AG005979	-2.46256	0.0177851
DP1-LE	Pop_AG006178	2.22125	1.87606e-13
DP1-LE	Pop_AG006195	-1.71262	0.00451761
DP1-LE	Pop_AG006317	1.76369	0.00661473
DP1-LE	Pop_AG006340	2.74766	0.00900862
DP1-LE	Pop_AG006344	3.54845	3.45711e-09
DP1-LE	Pop_AG006604	2.7747	0.00902496
DP1-LE	Pop_AG006632	4.06129	0.0486482
DP1-LE	Pop_AG006726	-5.01965	0.0391428
DP1-LE	Pop_AG006778	3.005	4.75561e-05
DP1-LE	Pop_AG006849	-2.89707	0.00192288
DP1-LE	Pop_AG006977	-1.65226	0.0483745
DP1-LE	Pop_AG007139	1.62192	2.9747e-06
DP1-LE	Pop_AG007232	-2.02903	8.26693e-08
DP1-LE	Pop_AG007277	-7.29541	0.00661473
DP1-LE	Pop_AG007391	6.65012	0.00130189
DP1-LE	Pop_AG007461	1.28371	0.00666885
DP1-LE	Pop_AG007511	-8.75526	0.00926177
DP1-LE	Pop_AG007631	-7.91949	0.000700892
DP1-LE	Pop_AG007808	5.14356	0.0100879
DP1-LE	Pop_AG007825	7.51099	4.18149e-09
DP1-LE	Pop_AG007867	5.38349	4.85017e-21
DP1-LE	Pop_AG008447	2.30015	0.00630933
DP1-LE	Pop_AG008503	-2.50478	0.0255576
DP1-LE	Pop_AG008577	-1.8299	0.0100879
DP1-LE	Pop_AG008609	-5.84557	8.43532e-11
DP1-LE	Pop_AG008687	-3.97	0.0432629
DP1-LE	Pop_AG008768	5.92964	0.00515819
DP1-LE	Pop_AG008866	-3.78287	2.46569e-05
DP1-LE	Pop_AG008930	4.95959	0.00726601
DP1-LE	Pop_AG009069	2.53337	0.00130189
DP1-LE	Pop_AG009229	-4.38436	0.00286874
DP1-LE	Pop_AG009450	-2.84148	2.8779e-12
DP1-LE	Pop_AG009505	2.95452	1.11273e-06
DP1-LE	Pop_AG009641	-3.75123	0.00912625
DP1-LE	Pop_AG009684	1.58033	0.00123428
DP1-LE	Pop_AG010125	1.3756	0.00252672
DP1-LE	Pop_AG010192	5.7412	0.0175592
DP1-LE	Pop_AG010387	1.47413	0.00645359
DP1-LE	Pop_AG010655	2.09434	0.00130359
DP1-LE	Pop_AG010775	6.78733	0.000719472
DP1-LE	Pop_AG010894	-3.79649	0.00505982
DP1-LE	Pop_AG011073	4.19605	0.00078233
DP1-LE	Pop_AG011383	-4.29649	5.92441e-10
DP1-LE	Pop_AG011386	9.46147	4.88319e-05
DP1-LE	Pop_AG011619	7.63719	2.70576e-05
DP1-LE	Pop_AG011856	3.35462	0.00646433
DP1-LE	Pop_AG011916	8.18641	2.04601e-12
DP1-LE	Pop_AG012048	4.4508	3.88787e-16
DP1-LE	Pop_AG012119	-5.71827	3.05199e-11
DP1-LE	Pop_AG012198	-5.98002	0.000163178
DP1-LE	Pop_AG012340	1.73209	0.000524008
DP1-LE	Pop_AG012446	2.03273	2.29724e-08
DP1-LE	Pop_AG012530	-3.43353	0.000364883
DP1-LE	Pop_AG012702	7.68757	0.000181303
DP1-LE	Pop_AG012856	3.02739	6.91312e-09
DP1-LE	Pop_AG013153	-3.02566	2.24169e-07
DP1-LE	Pop_AG013188	3.37229	5.58753e-05
DP1-LE	Pop_AG013251	2.41873	0.0134614
DP1-LE	Pop_AG013276	-5.61765	0.0023917
DP1-LE	Pop_AG013320	-4.1268	0.0401059
DP1-LE	Pop_AG013356	-4.11078	9.77862e-08
DP1-LE	Pop_AG013363	1.58964	0.0394014
DP1-LE	Pop_AG013398	-1.86886	0.000504374
DP1-LE	Pop_AG013625	5.01363	7.78289e-06
DP1-LE	Pop_AG013852	1.19699	0.0127378
DP1-LE	Pop_AG013880	-1.80057	0.0443143
DP1-LE	Pop_AG014131	2.1893	0.00294688
DP1-LE	Pop_AG014299	-3.32161	0.00628073
DP1-LE	Pop_AG014371	-6.60967	1.97873e-10
DP1-LE	Pop_AG014392	4.89089	0.00542443
DP1-LE	Pop_AG014423	-1.95231	1.64956e-06
DP1-LE	Pop_AG014536	1.96041	0.0260986
DP1-LE	Pop_AG014649	3.70885	7.61356e-06
DP1-LE	Pop_AG014727	-4.28566	0.0378652
DP1-LE	Pop_AG014852	-2.70063	0.00373759
DP1-LE	Pop_AG015129	5.80152	0.000616949
DP1-LE	Pop_AG015279	1.70447	0.0134989
DP1-LE	Pop_AG015293	1.38413	0.000538211
DP1-LE	Pop_AG015573	-4.47056	8.99383e-06
DP1-LE	Pop_AG015669	4.44102	0.0371362
DP1-LE	Pop_AG015943	3.59164	2.29724e-08
DP1-LE	Pop_AG016041	-3.49391	0.0025138
DP1-LE	Pop_AG016096	1.43914	6.67735e-07
DP1-LE	Pop_AG016108	3.9545	1.6308e-05
DP1-LE	Pop_AG016168	-5.75067	0.00561653
DP1-LE	Pop_AG016211	4.85182	0.0117134
DP1-LE	Pop_AG016399	1.41808	1.04695e-05
DP1-LE	Pop_AG016471	-4.71874	0.00792201
DP1-LE	Pop_AG016538	-3.09977	0.0343023
DP1-LE	Pop_AG016647	4.86938	2.96465e-06
DP1-LE	Pop_AG016880	1.9897	0.019095
DP1-LE	Pop_AG016906	-1.47055	0.0256652
DP1-LE	Pop_AG016916	1.32681	1.14468e-05
DP1-LE	Pop_AG016924	4.32665	2.32792e-08
DP1-LE	Pop_AG017126	1.21582	0.0386917
DP1-LE	Pop_AG017138	-1.7993	0.000780523
DP1-LE	Pop_AG017174	-1.24959	0.0138437
DP1-LE	Pop_AG017246	2.81186	1.37733e-05
DP1-LE	Pop_AG017380	3.0924	0.007403
DP1-LE	Pop_AG017460	-1.88335	6.06011e-05
DP1-LE	Pop_AG017568	-2.28353	0.0299781
DP1-LE	Pop_AG017614	-1.69722	0.0147517
DP1-LE	Pop_AG017682	5.32647	0.00170834
DP1-LE	Pop_AG017832	-1.9262	0.00305068
DP1-LE	Pop_AG018039	-1.02254	0.00696751
DP1-LE	Pop_AG018083	1.49006	0.0094647
DP1-LE	Pop_AG018274	-2.96962	0.00141594
DP1-LE	Pop_AG018438	-2.81798	5.21453e-08
DP1-LE	Pop_AG018781	-4.18217	0.00131408
DP1-LE	Pop_AG019161	2.20616	0.024392
DP1-LE	Pop_AG019390	1.60203	0.0025138
DP1-LE	Pop_AG019519	-1.58348	0.0240095
DP1-LE	Pop_AG019595	2.11166	7.71826e-07
DP1-LE	Pop_AG019838	-2.26988	1.40971e-12
DP1-LE	Pop_AG019967	4.65845	4.78887e-06
DP1-LE	Pop_AG020049	3.59176	2.59427e-07
DP1-LE	Pop_AG020055	1.3497	0.00519832
DP1-LE	Pop_AG020134	1.15208	0.0267483
DP1-LE	Pop_AG020240	1.56523	0.000290926
DP1-LE	Pop_AG020472	-1.59915	0.00580334
DP1-LE	Pop_AG020509	-4.11374	0.0070971
DP1-LE	Pop_AG020563	3.09689	5.73025e-07
DP1-LE	Pop_AG020817	3.9321	0.000474617
DP1-LE	Pop_AG020896	3.92451	0.0011615
DP1-LE	Pop_AG020975	-3.62896	0.0181908
DP1-LE	Pop_AG021063	-4.28298	4.2534e-06
DP1-LE	Pop_AG021207	-2.41667	0.00990025
DP1-LE	Pop_AG021404	-3.59806	0.00365223
DP1-LE	Pop_AG021595	-1.66217	5.98117e-07
DP1-LE	Pop_AG021805	-7.16059	0.000327129
DP1-LE	Pop_AG021933	-3.87664	0.000207801
DP1-LE	Pop_AG021946	-8.79759	3.33744e-06
DP1-LE	Pop_AG021972	2.78371	1.33703e-07
DP1-LE	Pop_AG022083	5.07905	0.00148306
DP1-LE	Pop_AG022354	-4.17344	3.60245e-12
DP1-LE	Pop_AG022438	1.01643	0.00365223
DP1-LE	Pop_AG022555	-1.38069	0.0397439
DP1-LE	Pop_AG022687	-4.44596	0.0271457
DP1-LE	Pop_AG022958	-2.33665	0.0313324
DP1-LE	Pop_AG023111	-2.34663	0.0446633
DP1-LE	Pop_AG023343	1.57507	0.0338036
DP1-LE	Pop_AG023489	4.74662	2.91599e-07
DP1-LE	Pop_AG023551	4.20532	2.51378e-16
DP1-LE	Pop_AG023631	-4.1254	1.39373e-15
DP1-LE	Pop_AG023655	-3.44245	2.83637e-05
DP1-LE	Pop_AG023755	2.46491	2.89683e-06
DP1-LE	Pop_AG023777	7.18595	0.000159771
DP1-LE	Pop_AG023781	2.06042	2.4191e-09
DP1-LE	Pop_AG023832	4.22403	2.65153e-07
DP1-LE	Pop_AG023865	-3.63449	0.0412954
DP1-LE	Pop_AG023901	-2.72044	0.0180322
DP1-LE	Pop_AG023914	-8.24796	2.01255e-07
DP1-LE	Pop_AG023972	-1.27928	0.0190943
DP1-LE	Pop_AG024016	-7.66845	0.0244444
DP1-LE	Pop_AG024064	-5.52614	0.000191534
DP1-LE	Pop_AG024251	-3.51075	3.50272e-20
DP1-LE	Pop_AG024253	14.0484	0.00247177
DP1-LE	Pop_AG024408	-6.4057	0.00116165
DP1-LE	Pop_AG024482	-5.39575	0.0026585
DP1-LE	Pop_AG024489	-4.25073	0.00981911
DP1-LE	Pop_AG024601	-4.04482	0.00118568
DP1-LE	Pop_AG024659	-9.87317	1.34372e-10
DP1-LE	Pop_AG024806	-5.08515	6.93672e-07
DP1-LE	Pop_AG024813	1.63677	0.00369602
DP1-LE	Pop_AG024835	1.52479	9.86734e-07
DP1-LE	Pop_AG024916	3.71007	0.00686244
DP1-LE	Pop_AG024926	-1.28315	5.3564e-06
DP1-LE	Pop_AG024933	1.29682	0.0483327
DP1-LE	Pop_AG024934	9.63368	0.00393368
DP1-LE	Pop_AG024954	-3.63372	0.0496351
DP1-LE	Pop_AG024996	-6.70091	0.0153584
DP1-LE	Pop_AG025052	-4.8755	0.0120222
DP1-LE	Pop_AG025077	12.7061	5.01436e-15
DP1-LE	Pop_AG025087	8.19661	5.43036e-06
DP1-LE	Pop_AG025100	-3.31128	6.75909e-07
DP1-LE	Pop_AG025119	8.48685	7.21669e-05
DP1-LE	Pop_AG025128	-3.9496	0.000194478
DP1-LE	Pop_AG025186	-4.43466	6.61558e-12
DP1-LE	Pop_AG025197	-1.61919	0.0018123
DP1-LE	Pop_AG025244	-2.47365	0.00778483
DP1-LE	Pop_AG025246	5.06612	2.23537e-14
DP1-LE	Pop_AG025248	7.82302	1.48778e-06
DP1-LE	Pop_AG025254	2.74187	1.05223e-05
DP1-LE	Pop_AG025294	5.77031	7.21669e-05
DP1-LE	Pop_AG025319	-3.29341	7.22832e-15
DP1-LE	Pop_AG025323	5.87737	2.64172e-05
DP1-LE	Pop_AG025336	4.32905	1.52472e-14
DP1-LE	Pop_AG025365	-1.61896	0.00849848
DP1-LE	Pop_AG025426	-2.84964	6.98829e-06
DP1-LE	Pop_AG025481	8.6681	1.73995e-15
DP1-LE	Pop_AG025581	-3.05715	0.0456613
DP1-LE	Pop_AG025602	6.87432	0.00424859
DP1-LE	Pop_AG025609	1.36827	0.00164109
DP1-LE	Pop_AG025675	-2.23191	0.00213276
DP1-LE	Pop_AG025723	-4.29759	0.00294688
DP1-LE	Pop_AG025771	8.34961	0.00816186
DP1-LE	Pop_AG025813	8.13037	1.45801e-07
DP1-LE	Pop_AG025833	-2.80245	0.0003939
DP1-LE	Pop_AG025841	3.92763	2.08965e-06
DP1-LE	Pop_AG025852	-1.78655	0.0070971
DP1-LE	Pop_AG025884	-3.07808	2.19958e-08
DP1-LE	Pop_AG025938	-1.10189	0.0348926
DP1-LE	Pop_AG025997	3.89151	3.42529e-09
DP1-LE	Pop_AG026030	-2.93645	1.05223e-05
DP1-LE	Pop_AG026080	-6.10636	1.63693e-06
DP1-LE	Pop_AG026102	4.15145	0.0160446
DP1-LE	Pop_AG026126	-4.92212	0.00415244
DP1-LE	Pop_AG026135	3.57531	1.20518e-10
DP1-LE	Pop_AG026148	8.69367	8.23619e-09
DP1-LE	Pop_AG026151	5.01822	3.23673e-06
DP1-LE	Pop_AG026181	-1.55355	0.000101197
DP1-LE	Pop_AG026184	4.82733	7.16554e-06
DP1-LE	Pop_AG026194	-1.58639	0.000127723
DP1-LE	Pop_AG026200	-2.45952	0.0067091
DP1-LE	Pop_AG026214	9.73655	1.20138e-11
DP1-LE	Pop_AG026215	-5.95804	1.87606e-13
DP1-LE	Pop_AG026216	-7.25547	2.22891e-05
DP1-LE	Pop_AG026221	2.86053	0.000489581
DP1-LE	Pop_AG026223	-7.3785	1.04776e-17
DP1-LE	Pop_AG026233	4.06131	6.41475e-05
DP1-LE	Pop_AG026255	-3.17462	4.05754e-07
DP1-LE	Pop_AG026259	5.47383	2.71267e-06
DP1-LE	Pop_AG026270	4.64949	7.75164e-11
DP1-LE	Pop_AG026275	-8.60907	2.31076e-06
DP1-LE	Pop_AG026305	2.63746	0.0184273
DP1-LE	Pop_AG026337	1.94547	0.00175628
DP1-LE	Pop_AG026352	2.51212	0.000209034
DP1-LE	Pop_AG026356	-2.30057	7.84935e-05
DP1-LE	Pop_AG026380	6.72858	0.000141691
DP1-LE	Pop_AG026397	3.82304	1.28317e-11
DP1-LE	Pop_AG026407	-1.67093	0.00230327
DP1-LE	Pop_AG026427	-8.85942	1.28317e-11
DP1-LE	Pop_AG026451	3.46854	5.36391e-05
DP1-LE	Pop_AG026471	2.02395	0.00305987
DP1-LE	Pop_AG026504	7.16178	0.000107338
DP1-LE	Pop_AG026525	2.40459	1.67318e-08
DP1-LE	Pop_AG026530	-1.48657	3.44671e-13
DP1-LE	Pop_AG026541	8.98322	7.03751e-05
DP1-LE	Pop_AG026603	4.8083	0.000549689
DP1-LE	Pop_AG026641	1.54792	0.0104443
DP1-LE	Pop_AG026664	4.60891	5.57877e-10
DP1-LE	Pop_AG026665	-1.01954	0.0222937
DP1-LE	Pop_AG026677	2.09684	0.00191088
DP1-LE	Pop_AG026723	-6.78057	3.37312e-13
DP1-LE	Pop_AG026753	-2.75452	2.78722e-07
DP1-LE	Pop_AG026759	-2.75953	3.49673e-17
DP1-LE	Pop_AG026779	4.05252	0.0336602
DP1-LE	Pop_AG026790	-3.02707	0.00254075
DP1-LE	Pop_AG026803	6.67954	1.51673e-07
DP1-LE	Pop_AG026808	5.65328	5.94971e-23
DP1-LE	Pop_AG026814	-2.65963	0.00561653
DP1-LE	Pop_AG026817	-4.73914	8.56569e-07
DP1-LE	Pop_AG026867	3.18344	3.99022e-10
DP1-LE	Pop_AG026868	6.09923	3.99022e-10
DP1-LE	Pop_AG026887	-4.38482	0.00444664
DP1-LE	Pop_AG026901	-2.34341	0.0153584
DP1-LE	Pop_AG026944	-1.71424	0.00139407
DP1-LE	Pop_AG026949	-2.30562	4.18805e-10
DP1-LE	Pop_AG026953	5.00738	0.000107931
DP1-LE	Pop_AG026976	-6.47945	1.70409e-11
DP1-LE	Pop_AG026978	5.70922	3.64057e-05
DP1-LE	Pop_AG027009	-2.801	0.000222271
DP1-LE	Pop_AG027011	-4.11204	4.70582e-08
DP1-LE	Pop_AG027016	-2.07838	2.73691e-05
DP1-LE	Pop_AG027031	-4.63193	0.000697541
DP1-LE	Pop_AG027033	1.59376	0.0237422
DP1-LE	Pop_AG027036	2.86939	2.12335e-05
DP1-LE	Pop_AG027039	-2.8296	1.09674e-05
DP1-LE	Pop_AG027064	3.71464	3.21597e-06
DP1-LE	Pop_AG027085	4.86635	2.38184e-12
DP1-LE	Pop_AG027117	-4.49032	3.39247e-06
DP1-LE	Pop_AG027118	-7.59899	1.19338e-09
DP1-LE	Pop_AG027136	4.10767	0.00171834
DP1-LE	Pop_AG027137	-5.10392	6.75909e-07
DP1-LE	Pop_AG027138	3.16643	6.35787e-07
DP1-LE	Pop_AG027158	-3.02293	8.24923e-06
DP1-LE	Pop_AG027222	-2.94934	1.99341e-08
DP1-LE	Pop_AG027283	-4.00994	0.0273566
DP1-LE	Pop_AG027297	-1.38208	0.0294022
DP1-LE	Pop_AG027331	7.6084	4.20723e-05
DP1-LE	Pop_AG027333	-1.73673	0.0256411
DP1-LE	Pop_AG027353	3.6581	0.0405326
DP1-LE	Pop_AG027382	-3.43876	3.15386e-08
DP1-LE	Pop_AG027422	-7.1949	0.00197343
DP1-LE	Pop_AG027425	1.61226	0.0246683
DP1-LE	Pop_AG027524	-4.88267	6.37301e-13
DP1-LE	Pop_AG027540	6.35127	6.33951e-05
DP1-LE	Pop_AG027542	5.4051	0.00586562
DP1-LE	Pop_AG027591	7.33322	0.000222271
DP1-LE	Pop_AG027627	-6.76656	0.00177669
DP1-LE	Pop_AG027730	2.45875	2.77072e-10
DP1-LE	Pop_AG027785	2.97794	7.90068e-25
DP1-LE	Pop_AG027869	-6.39121	0.000290926
DP1-LE	Pop_AG027910	-1.46832	0.00130359
DP1-LE	Pop_AG027925	2.60363	0.000345639
DP1-LE	Pop_AG027957	-1.88516	9.77994e-05
DP1-LE	Pop_AG028009	-8.51353	0.00272685
DP1-LE	Pop_AG028078	-2.6892	0.000191534
DP1-LE	Pop_AG028083	-3.21703	0.00158867
DP1-LE	Pop_AG028088	4.23355	0.00284896
DP1-LE	Pop_AG028098	7.20645	0.000138171
DP1-LE	Pop_AG028156	2.35025	9.25575e-07
DP1-LE	Pop_AG028170	-6.17672	0.0213468
DP1-LE	Pop_AG028183	-7.24278	0.0201362
DP1-LE	Pop_AG028203	4.14817	2.31479e-06
DP1-LE	Pop_AG028208	6.43718	0.000105826
DP1-LE	Pop_AG028273	-2.21002	7.23939e-06
DP1-LE	Pop_AG028313	5.21727	0.000514563
DP1-LE	Pop_AG028353	-3.02783	0.0225393
DP1-LE	Pop_AG028383	-3.22553	0.000113564
DP1-LE	Pop_AG028390	-3.40829	1.04568e-11
DP1-LE	Pop_AG028603	-9.17693	9.98939e-11
DP1-LE	Pop_AG028687	-10.0064	0.0275328
DP1-LE	Pop_AG028862	5.09894	0.0291543
DP1-LE	Pop_AG028871	2.72078	5.12078e-05
DP1-LE	Pop_AG028885	-4.96639	0.0449967
DP1-LE	Pop_AG028944	1.51175	0.00140887
DP1-LE	Pop_AG028980	5.0641	0.0163233
DP1-LE	Pop_AG029002	1.93201	1.77375e-20
DP1-LE	Pop_AG029008	9.52354	2.36713e-09
DP1-LE	Pop_AG029044	8.12227	7.38004e-15
DP1-LE	Pop_AG029055	-15.6469	4.39452e-12
DP1-LE	Pop_AG029092	-8.38007	1.95651e-06
DP1-LE	Pop_AG029180	-4.38951	0.000854388
DP1-LE	Pop_AG029254	-7.5282	0.000662321
DP1-LE	Pop_AG000047	-7.91328	1.09801e-06
DP1-LE	Pop_AG000074	-7.50672	0.0432037
DP1-LE	Pop_AG000282	1.04781	0.0361399
DP1-LE	Pop_AG000791	2.17403	0.0269835
DP1-LE	Pop_AG001592	1.44648	0.0112859
DP1-LE	Pop_AG001645	-2.92284	0.0371362
DP1-LE	Pop_AG001769	-3.38824	9.77862e-08
DP1-LE	Pop_AG002693	1.28899	0.0267512
DP1-LE	Pop_AG002966	-5.16872	6.81191e-05
DP1-LE	Pop_AG003575	8.05022	0.00356265
DP1-LE	Pop_AG003746	2.25262	0.0157276
DP1-LE	Pop_AG004240	-1.88385	0.0355044
DP1-LE	Pop_AG004842	-2.45402	0.0100879
DP1-LE	Pop_AG004853	-1.64065	0.00294205
DP1-LE	Pop_AG004966	1.64652	0.00246675
DP1-LE	Pop_AG005231	1.68388	0.0163208
DP1-LE	Pop_AG005350	4.33906	0.0464397
DP1-LE	Pop_AG005461	-6.34056	0.00611973
DP1-LE	Pop_AG005669	-2.36635	0.0209745
DP1-LE	Pop_AG006642	1.81638	0.000364883
DP1-LE	Pop_AG006748	-1.66074	0.0235419
DP1-LE	Pop_AG007233	-2.58728	0.00480127
DP1-LE	Pop_AG007485	-2.40275	0.00692752
DP1-LE	Pop_AG007496	3.06173	0.0175918
DP1-LE	Pop_AG007529	2.00029	0.0420348
DP1-LE	Pop_AG008192	-5.54325	0.0420348
DP1-LE	Pop_AG009157	4.95798	0.00415244
DP1-LE	Pop_AG009247	1.28476	0.0333108
DP1-LE	Pop_AG009687	-3.98427	0.0181908
DP1-LE	Pop_AG009868	5.65558	0.0336151
DP1-LE	Pop_AG010240	-4.83541	0.0199563
DP1-LE	Pop_AG010433	-2.60999	0.00355411
DP1-LE	Pop_AG010480	-7.85372	0.000142508
DP1-LE	Pop_AG011186	-4.9299	0.0173591
DP1-LE	Pop_AG011526	6.87372	0.024392
DP1-LE	Pop_AG011658	-1.98592	0.0480055
DP1-LE	Pop_AG011748	-3.92784	0.0061907
DP1-LE	Pop_AG011943	-2.92952	0.0431184
DP1-LE	Pop_AG012064	2.02653	0.0207189
DP1-LE	Pop_AG012809	-1.3672	0.0151764
DP1-LE	Pop_AG013636	-2.46527	7.72713e-05
DP1-LE	Pop_AG013639	-4.74627	0.000890424
DP1-LE	Pop_AG015025	-8.18442	0.0110567
DP1-LE	Pop_AG015112	5.23476	0.0245215
DP1-LE	Pop_AG015251	-4.84732	0.00198634
DP1-LE	Pop_AG015342	-1.88089	0.0244444
DP1-LE	Pop_AG016086	-1.31626	0.0380237
DP1-LE	Pop_AG016187	4.49289	0.0292592
DP1-LE	Pop_AG016323	-4.0474	0.00107649
DP1-LE	Pop_AG016615	-5.43673	0.020106
DP1-LE	Pop_AG016851	-3.42589	0.00981911
DP1-LE	Pop_AG017011	-4.30629	0.0149583
DP1-LE	Pop_AG017483	-1.64104	0.000367171
DP1-LE	Pop_AG017578	-4.09567	2.64957e-05
DP1-LE	Pop_AG017580	3.69324	0.00919564
DP1-LE	Pop_AG017645	1.32491	0.00103871
DP1-LE	Pop_AG017823	2.33975	0.00480127
DP1-LE	Pop_AG018224	-1.94912	0.0361399
DP1-LE	Pop_AG018826	5.28001	0.000332798
DP1-LE	Pop_AG019171	-6.68006	0.00305068
DP1-LE	Pop_AG019201	-1.31328	0.00158673
DP1-LE	Pop_AG019619	-2.05516	0.0412954
DP1-LE	Pop_AG020941	1.75971	0.00884525
DP1-LE	Pop_AG021205	9.19085	0.0457863
DP1-LE	Pop_AG022679	2.40458	0.000720259
DP1-LE	Pop_AG022807	1.97992	0.00525106
DP1-LE	Pop_AG023214	-5.56585	0.0365328
DP1-LE	Pop_AG023466	-2.04176	0.000559652
DP1-LE	Pop_AG023626	2.19701	0.00731753
DP1-LE	Pop_AG023864	-8.16036	0.0143243
DP1-LE	Pop_AG024040	1.56782	0.0106434
DP1-LE	Pop_AG024496	-2.84805	0.00892897
DP1-LE	Pop_AG024796	3.82382	1.37107e-10
DP1-LE	Pop_AG024823	-2.00236	2.12178e-06
DP1-LE	Pop_AG025121	4.77536	0.0445254
DP1-LE	Pop_AG025474	-4.32368	0.000153567
DP1-LE	Pop_AG025615	-4.67967	6.30123e-06
DP1-LE	Pop_AG025702	1.56004	0.000268467
DP1-LE	Pop_AG025721	6.51587	5.48568e-26
DP1-LE	Pop_AG025761	-3.85289	0.0083371
DP1-LE	Pop_AG025819	1.46185	0.00816186
DP1-LE	Pop_AG025851	5.85137	0.00217994
DP1-LE	Pop_AG026123	1.85798	3.44721e-05
DP1-LE	Pop_AG026193	-1.15968	0.0354707
DP1-LE	Pop_AG026232	4.87139	0.000881301
DP1-LE	Pop_AG026246	1.20887	0.0199563
DP1-LE	Pop_AG026313	-4.8406	0.0305294
DP1-LE	Pop_AG026781	-2.16617	0.0025138
DP1-LE	Pop_AG026869	-3.5938	1.00282e-05
DP1-LE	Pop_AG026897	-2.13187	0.00447895
DP1-LE	Pop_AG026941	6.60804	0.000183569
DP1-LE	Pop_AG027208	-1.99494	0.00365184
DP1-LE	Pop_AG027240	-4.51925	0.00902496
DP1-LE	Pop_AG027323	-1.60923	0.0172701
DP1-LE	Pop_AG027326	-5.54973	0.000886887
DP1-LE	Pop_AG027344	-7.6205	0.034515
DP1-LE	Pop_AG027366	6.04851	0.0120789
DP1-LE	Pop_AG027380	1.37005	0.00461511
DP1-LE	Pop_AG027858	4.45794	0.0119384
DP1-LE	Pop_AG028075	-5.5701	1.51426e-05
DP1-LE	Pop_AG028235	-7.75682	0.000345639
DP1-LE	Pop_AG028242	-6.01441	0.000169991
DP1-LE	Pop_AG028756	6.68374	0.0271457
DP1-LE	Pop_AG028964	-3.22888	2.64957e-05
DP1-LE	Pop_AG000206	3.54164	0.00848974
DP1-LE	Pop_AG001126	-2.42585	0.000807411
DP1-LE	Pop_AG001247	1.14561	0.039053
DP1-LE	Pop_AG001325	-1.31226	0.001992
DP1-LE	Pop_AG002125	3.44395	0.0464397
DP1-LE	Pop_AG002526	1.1812	0.00292809
DP1-LE	Pop_AG002644	1.24768	0.0447163
DP1-LE	Pop_AG004067	-1.48911	0.0149887
DP1-LE	Pop_AG004352	-6.51943	1.27198e-10
DP1-LE	Pop_AG004926	2.69431	0.00160145
DP1-LE	Pop_AG005013	-4.75595	0.0199563
DP1-LE	Pop_AG005208	2.54098	0.0421081
DP1-LE	Pop_AG005781	3.55517	1.33464e-11
DP1-LE	Pop_AG006084	3.64941	0.0244444
DP1-LE	Pop_AG006808	-2.03026	0.0149708
DP1-LE	Pop_AG009128	2.68367	1.12683e-05
DP1-LE	Pop_AG009180	1.80878	0.0396576
DP1-LE	Pop_AG009270	-4.05275	0.00439967
DP1-LE	Pop_AG009635	-2.70948	0.0421081
DP1-LE	Pop_AG009779	-1.80507	0.00658236
DP1-LE	Pop_AG010129	4.01975	0.00311331
DP1-LE	Pop_AG010627	-3.81288	0.0313367
DP1-LE	Pop_AG011021	-2.96449	0.0472909
DP1-LE	Pop_AG011369	1.57601	0.00442461
DP1-LE	Pop_AG011370	-2.31507	0.0094828
DP1-LE	Pop_AG011958	1.31831	0.045055
DP1-LE	Pop_AG012559	1.66738	0.00113528
DP1-LE	Pop_AG012995	-2.04116	0.0379505
DP1-LE	Pop_AG013049	3.81312	0.0039463
DP1-LE	Pop_AG013078	-3.00266	0.000552711
DP1-LE	Pop_AG013436	5.19281	0.0114506
DP1-LE	Pop_AG014545	-5.04423	0.00676483
DP1-LE	Pop_AG014892	-3.17264	0.0180193
DP1-LE	Pop_AG015626	2.20878	0.0437012
DP1-LE	Pop_AG017044	4.2472	0.0420673
DP1-LE	Pop_AG017205	3.09119	0.0348926
DP1-LE	Pop_AG017579	10.8565	0.00216199
DP1-LE	Pop_AG018113	-4.93102	0.0221121
DP1-LE	Pop_AG018703	-2.25234	0.0196078
DP1-LE	Pop_AG018748	-1.11396	0.0329641
DP1-LE	Pop_AG019208	-2.31438	8.26264e-07
DP1-LE	Pop_AG019839	2.61215	0.0278385
DP1-LE	Pop_AG021182	6.83007	0.00199218
DP1-LE	Pop_AG022292	2.20087	3.89751e-06
DP1-LE	Pop_AG022725	-1.72197	0.0432037
DP1-LE	Pop_AG022816	2.24278	0.0151509
DP1-LE	Pop_AG022919	-2.88354	0.0359252
DP1-LE	Pop_AG022927	2.40107	5.13225e-09
DP1-LE	Pop_AG023093	4.4958	0.000222271
DP1-LE	Pop_AG023168	3.94876	0.00160145
DP1-LE	Pop_AG023361	-2.57589	0.000247902
DP1-LE	Pop_AG023610	4.51319	0.00362202
DP1-LE	Pop_AG023711	-3.01567	0.00900862
DP1-LE	Pop_AG023882	-2.56246	0.0219675
DP1-LE	Pop_AG024077	3.63412	0.0495845
DP1-LE	Pop_AG024177	1.76976	0.0313367
DP1-LE	Pop_AG024695	3.19444	0.00063168
DP1-LE	Pop_AG024716	-4.75935	0.00802938
DP1-LE	Pop_AG024808	-1.34662	0.00309459
DP1-LE	Pop_AG024847	2.32177	0.0237502
DP1-LE	Pop_AG024950	-1.64587	7.71826e-07
DP1-LE	Pop_AG025044	-9.54236	0.018374
DP1-LE	Pop_AG025086	17.2856	1.73916e-05
DP1-LE	Pop_AG025130	3.58057	0.0236983
DP1-LE	Pop_AG025283	-7.67342	0.0220899
DP1-LE	Pop_AG025446	8.08604	0.00104875
DP1-LE	Pop_AG025484	1.83386	0.00778232
DP1-LE	Pop_AG025583	4.13284	0.0492494
DP1-LE	Pop_AG025712	-21.2397	1.87606e-13
DP1-LE	Pop_AG025877	1.92834	5.58753e-05
DP1-LE	Pop_AG025919	-3.88295	5.12078e-05
DP1-LE	Pop_AG025958	-3.97812	0.000682896
DP1-LE	Pop_AG026127	8.29675	0.0134372
DP1-LE	Pop_AG026167	-3.63549	0.0217209
DP1-LE	Pop_AG026209	3.53826	0.00171552
DP1-LE	Pop_AG026299	-3.39174	0.00562088
DP1-LE	Pop_AG026300	-2.83413	0.000540138
DP1-LE	Pop_AG026306	7.5413	0.000134541
DP1-LE	Pop_AG026536	2.29724	0.0204315
DP1-LE	Pop_AG026651	-3.20498	6.67735e-07
DP1-LE	Pop_AG026843	-1.75992	6.32711e-11
DP1-LE	Pop_AG027024	2.7968	0.000442762
DP1-LE	Pop_AG027091	1.90662	0.00252672
DP1-LE	Pop_AG027268	-3.55734	1.80667e-09
DP1-LE	Pop_AG027276	2.37577	2.86207e-06
DP1-LE	Pop_AG027284	3.55216	0.00442461
DP1-LE	Pop_AG027291	-3.50963	0.0413785
DP1-LE	Pop_AG027302	1.01344	0.0292592
DP1-LE	Pop_AG027309	-2.82431	1.73013e-08
DP1-LE	Pop_AG027397	-1.47467	0.0497969
DP1-LE	Pop_AG027587	-2.87044	0.0015772
DP1-LE	Pop_AG027691	1.5146	0.000222271
DP1-LE	Pop_AG027780	1.47287	0.00778483
DP1-LE	Pop_AG027839	4.37705	0.0456423
DP1-LE	Pop_AG027896	7.95181	0.0374268
DP1-LE	Pop_AG028018	10.6578	0.00139407
DP1-LE	Pop_AG028376	-5.61555	0.0220734
DP1-LE	Pop_AG028721	7.08233	0.0025135
DP1-LE	Pop_AG028811	7.56636	8.02975e-05
DP1-LE	Pop_AG029014	-1.37355	0.0370202
DP1-LE	Pop_AG000015	-1.22013	0.0209745
DP1-LE	Pop_AG000190	-1.24001	0.0431341
DP1-LE	Pop_AG000231	1.43237	0.0107199
DP1-LE	Pop_AG000648	7.11268	0.00299815
DP1-LE	Pop_AG001002	1.69484	0.00261903
DP1-LE	Pop_AG002000	-5.7318	0.0025138
DP1-LE	Pop_AG003323	-4.71346	0.00305544
DP1-LE	Pop_AG006000	-1.10387	0.0125731
DP1-LE	Pop_AG006179	1.81053	0.0345822
DP1-LE	Pop_AG006297	5.89185	0.00180229
DP1-LE	Pop_AG006854	1.95827	0.00738442
DP1-LE	Pop_AG007508	-1.64818	0.0112181
DP1-LE	Pop_AG007534	-8.44122	0.00373657
DP1-LE	Pop_AG008644	-1.40468	0.00418297
DP1-LE	Pop_AG008823	-1.32678	0.0255353
DP1-LE	Pop_AG009066	1.04545	0.0456423
DP1-LE	Pop_AG009628	-2.01102	0.00527772
DP1-LE	Pop_AG009982	-1.89863	0.00607504
DP1-LE	Pop_AG010350	-1.18798	0.0246029
DP1-LE	Pop_AG010914	-4.96338	0.0313367
DP1-LE	Pop_AG011103	1.12829	0.046508
DP1-LE	Pop_AG011220	-2.70194	0.0340493
DP1-LE	Pop_AG011562	-4.93181	0.0355044
DP1-LE	Pop_AG011563	-6.21328	0.00888583
DP1-LE	Pop_AG011659	1.96767	0.00410908
DP1-LE	Pop_AG012000	1.37015	0.0346934
DP1-LE	Pop_AG012105	2.05234	0.0136014
DP1-LE	Pop_AG012600	-5.90489	0.010166
DP1-LE	Pop_AG012712	-1.1552	0.0148125
DP1-LE	Pop_AG013519	8.39116	0.00227148
DP1-LE	Pop_AG014146	-2.91657	0.0127645
DP1-LE	Pop_AG014599	4.78418	0.0207754
DP1-LE	Pop_AG015757	-1.16655	0.0320445
DP1-LE	Pop_AG016238	-6.73537	0.0375352
DP1-LE	Pop_AG016416	4.37595	0.0427666
DP1-LE	Pop_AG017099	-2.64724	0.00985885
DP1-LE	Pop_AG017484	1.39068	0.000753193
DP1-LE	Pop_AG017603	-1.33079	0.0411471
DP1-LE	Pop_AG017661	2.20426	0.0291543
DP1-LE	Pop_AG017802	-2.64033	0.0146951
DP1-LE	Pop_AG018090	2.358	0.0348926
DP1-LE	Pop_AG018427	-1.26726	0.0106686
DP1-LE	Pop_AG018578	-3.19532	0.00979359
DP1-LE	Pop_AG019362	-1.47119	0.0126167
DP1-LE	Pop_AG019454	-7.73706	0.0373265
DP1-LE	Pop_AG019536	1.41918	0.0490095
DP1-LE	Pop_AG019889	-1.03536	0.0029195
DP1-LE	Pop_AG020309	1.71631	0.046508
DP1-LE	Pop_AG020328	-5.71896	0.0292592
DP1-LE	Pop_AG020610	2.05785	0.0135528
DP1-LE	Pop_AG020858	4.89803	0.01597
DP1-LE	Pop_AG021015	-1.34847	0.0371362
DP1-LE	Pop_AG021825	-1.12895	0.0125731
DP1-LE	Pop_AG022038	-1.67362	0.01597
DP1-LE	Pop_AG022057	-3.95235	0.0452132
DP1-LE	Pop_AG022259	6.92704	0.0166597
DP1-LE	Pop_AG022601	1.5624	0.00854393
DP1-LE	Pop_AG022843	5.88158	0.01597
DP1-LE	Pop_AG023021	5.8887	0.0422099
DP1-LE	Pop_AG023054	-1.49603	0.0223061
DP1-LE	Pop_AG023240	-2.03806	0.0279587
DP1-LE	Pop_AG023812	-4.54155	0.0490941
DP1-LE	Pop_AG023816	-3.20699	0.00157738
DP1-LE	Pop_AG024460	8.99708	0.0125803
DP1-LE	Pop_AG024854	2.69961	0.0471093
DP1-LE	Pop_AG024891	4.72417	0.0287884
DP1-LE	Pop_AG025054	-1.80861	0.0243825
DP1-LE	Pop_AG025055	7.36987	2.8837e-07
DP1-LE	Pop_AG025113	3.85322	0.000682552
DP1-LE	Pop_AG025159	2.87714	0.0359147
DP1-LE	Pop_AG025478	6.11756	0.016078
DP1-LE	Pop_AG025785	-2.84278	2.13179e-05
DP1-LE	Pop_AG025930	2.3748	0.00365184
DP1-LE	Pop_AG025975	1.0533	0.0256668
DP1-LE	Pop_AG026105	-2.14735	6.93672e-07
DP1-LE	Pop_AG026248	1.4861	0.0365778
DP1-LE	Pop_AG026440	-5.36008	0.00955345
DP1-LE	Pop_AG026527	-7.52541	0.0273511
DP1-LE	Pop_AG026597	-2.41359	0.0221748
DP1-LE	Pop_AG026798	2.66105	6.85348e-07
DP1-LE	Pop_AG026819	7.43246	8.02975e-05
DP1-LE	Pop_AG026912	-1.38843	0.00286874
DP1-LE	Pop_AG026995	4.16134	0.027802
DP1-LE	Pop_AG027041	2.60744	0.0316801
DP1-LE	Pop_AG027249	-1.23521	0.00443455
DP1-LE	Pop_AG027304	-1.64447	0.000719472
DP1-LE	Pop_AG027394	3.2344	0.000239283
DP1-LE	Pop_AG027636	20.0693	2.58998e-13
DP1-LE	Pop_AG027846	-4.89168	0.000753193
DP1-LE	Pop_AG027936	-4.27525	0.0256668
DP1-LE	Pop_AG028082	-9.51475	0.0145226
DP1-LE	Pop_AG028311	3.44326	0.000664558
DP1-LE	Pop_AG028534	-1.11492	0.000939849
DP1-LE	Pop_AG028691	3.74444	0.0214072
DP1-LE	Pop_AG028986	2.18385	0.00581301
DP1-LE	Pop_AG029061	3.06836	0.0023917
DP1-LE	Pop_AG029082	-1.76133	0.00410908
DP1-LE	Pop_AG000116	1.79779	0.00659176
DP1-LE	Pop_AG000457	2.84741	0.00165828
DP1-LE	Pop_AG000828	-4.78324	0.0174168
DP1-LE	Pop_AG000849	1.3145	0.0199015
DP1-LE	Pop_AG001841	1.73213	0.0146864
DP1-LE	Pop_AG002067	-2.10591	0.034515
DP1-LE	Pop_AG002255	2.18779	0.000359918
DP1-LE	Pop_AG002432	1.71116	0.0167049
DP1-LE	Pop_AG002803	-1.99686	0.0395346
DP1-LE	Pop_AG002983	-1.97588	0.000101197
DP1-LE	Pop_AG003311	1.02171	0.0271449
DP1-LE	Pop_AG003816	1.02027	0.0431446
DP1-LE	Pop_AG003881	-1.35144	0.0367359
DP1-LE	Pop_AG003893	1.20403	0.000140402
DP1-LE	Pop_AG003937	-2.00402	0.0262429
DP1-LE	Pop_AG003962	2.1467	0.00382724
DP1-LE	Pop_AG003977	-6.70109	0.00926177
DP1-LE	Pop_AG004512	-1.11023	0.0467981
DP1-LE	Pop_AG005057	1.15532	0.046508
DP1-LE	Pop_AG005419	1.55406	0.0312022
DP1-LE	Pop_AG005796	-1.38017	0.00527772
DP1-LE	Pop_AG005901	-1.68326	0.0125731
DP1-LE	Pop_AG006007	-1.55689	1.04568e-11
DP1-LE	Pop_AG006024	1.15225	0.0490676
DP1-LE	Pop_AG006155	-3.46446	0.00355411
DP1-LE	Pop_AG006366	1.88483	0.0444873
DP1-LE	Pop_AG006592	-3.13726	0.0237735
DP1-LE	Pop_AG006829	2.03741	0.00211027
DP1-LE	Pop_AG007896	-2.68497	0.0452479
DP1-LE	Pop_AG008294	1.36208	0.0348753
DP1-LE	Pop_AG008308	-1.00132	0.00276906
DP1-LE	Pop_AG008431	1.54044	0.0441745
DP1-LE	Pop_AG008628	-1.47011	0.0348753
DP1-LE	Pop_AG009398	-1.1354	0.0425546
DP1-LE	Pop_AG009440	-2.55595	0.0289043
DP1-LE	Pop_AG009551	-8.49111	0.00816186
DP1-LE	Pop_AG010264	-1.12037	0.034515
DP1-LE	Pop_AG011142	-1.27007	0.0471936
DP1-LE	Pop_AG011157	-1.68738	0.0277862
DP1-LE	Pop_AG011230	-4.52779	0.0314117
DP1-LE	Pop_AG011278	-1.32472	0.0325084
DP1-LE	Pop_AG011629	-6.96174	0.0320445
DP1-LE	Pop_AG011864	1.37305	0.0374268
DP1-LE	Pop_AG011915	1.14177	0.0269384
DP1-LE	Pop_AG012183	1.97366	0.0436142
DP1-LE	Pop_AG012638	-1.53848	9.33335e-05
DP1-LE	Pop_AG013253	1.61965	0.0280057
DP1-LE	Pop_AG013296	-10.852	0.0346934
DP1-LE	Pop_AG013314	4.99703	0.043541
DP1-LE	Pop_AG013505	-1.33577	0.00290572
DP1-LE	Pop_AG013775	1.39225	0.00119192
DP1-LE	Pop_AG013830	-1.16946	0.0314117
DP1-LE	Pop_AG013912	3.45086	0.0302115
DP1-LE	Pop_AG014375	-1.56388	0.0163233
DP1-LE	Pop_AG014519	1.06918	0.0340493
DP1-LE	Pop_AG015574	-2.91259	0.0346934
DP1-LE	Pop_AG015660	-1.09205	0.0153584
DP1-LE	Pop_AG016163	-1.18811	0.0456585
DP1-LE	Pop_AG016571	-1.06403	0.0132488
DP1-LE	Pop_AG016651	2.93932	0.0280057
DP1-LE	Pop_AG016996	-2.03761	0.00630933
DP1-LE	Pop_AG017003	-1.70993	0.000616949
DP1-LE	Pop_AG017470	1.07293	0.0153584
DP1-LE	Pop_AG017929	-4.8735	0.0168472
DP1-LE	Pop_AG018531	6.43699	0.0159387
DP1-LE	Pop_AG018732	6.13397	0.0206176
DP1-LE	Pop_AG018812	-7.70537	0.00359905
DP1-LE	Pop_AG018894	4.92134	0.0292592
DP1-LE	Pop_AG018984	-2.96966	0.0378789
DP1-LE	Pop_AG019165	-1.29752	0.0243825
DP1-LE	Pop_AG019185	1.32957	0.0271701
DP1-LE	Pop_AG020212	1.23682	0.0131103
DP1-LE	Pop_AG020220	-5.53412	0.0121454
DP1-LE	Pop_AG020510	1.13795	0.0281761
DP1-LE	Pop_AG020813	-1.84196	0.0318641
DP1-LE	Pop_AG020880	4.4941	0.0243825
DP1-LE	Pop_AG020963	-2.91256	0.0359252
DP1-LE	Pop_AG021116	1.37873	0.0136014
DP1-LE	Pop_AG021146	-1.40746	0.0218202
DP1-LE	Pop_AG021382	1.38336	0.0417243
DP1-LE	Pop_AG021603	3.1775	0.0194887
DP1-LE	Pop_AG021824	-1.73624	0.0159866
DP1-LE	Pop_AG022340	-1.07347	0.0320984
DP1-LE	Pop_AG023794	-1.59162	0.00816186
DP1-LE	Pop_AG024012	-4.32029	0.0486482
DP1-LE	Pop_AG024059	-1.28885	0.00203433
DP1-LE	Pop_AG024367	-2.33878	0.00559676
DP1-LE	Pop_AG024582	-1.99292	0.0326494
DP1-LE	Pop_AG024773	-1.20835	0.0417243
DP1-LE	Pop_AG024794	1.58447	0.0172467
DP1-LE	Pop_AG024874	5.44852	0.0400944
DP1-LE	Pop_AG024973	-6.70274	0.00110198
DP1-LE	Pop_AG025216	1.65579	0.0145226
DP1-LE	Pop_AG025231	1.9817	5.4241e-05
DP1-LE	Pop_AG025338	1.22673	1.99632e-05
DP1-LE	Pop_AG025380	-1.19318	0.00027436
DP1-LE	Pop_AG025554	-4.18219	0.0320984
DP1-LE	Pop_AG025651	1.19253	0.0421081
DP1-LE	Pop_AG025670	1.08074	0.0378652
DP1-LE	Pop_AG025724	-6.28136	0.00982224
DP1-LE	Pop_AG025726	1.15382	0.00325394
DP1-LE	Pop_AG025742	-3.49092	0.0134865
DP1-LE	Pop_AG025854	-7.76259	0.024056
DP1-LE	Pop_AG025933	-4.65845	0.0434886
DP1-LE	Pop_AG025991	-4.67147	0.04216
DP1-LE	Pop_AG026161	-5.94368	0.0103473
DP1-LE	Pop_AG026183	1.7006	0.0117048
DP1-LE	Pop_AG026229	1.86979	0.00291345
DP1-LE	Pop_AG026268	-1.30124	0.0132604
DP1-LE	Pop_AG026329	-2.15559	0.00286266
DP1-LE	Pop_AG026335	2.60469	0.00208965
DP1-LE	Pop_AG026383	-2.33673	0.0398641
DP1-LE	Pop_AG026391	6.01457	0.0104443
DP1-LE	Pop_AG026400	1.18578	0.0303521
DP1-LE	Pop_AG026433	-1.71391	2.8837e-07
DP1-LE	Pop_AG026716	-1.00234	1.04695e-05
DP1-LE	Pop_AG026839	-2.80253	1.52063e-05
DP1-LE	Pop_AG026913	1.07241	0.00398976
DP1-LE	Pop_AG027083	-2.67648	7.21669e-05
DP1-LE	Pop_AG027095	5.41109	0.0239476
DP1-LE	Pop_AG027124	2.42486	0.0129791
DP1-LE	Pop_AG027176	3.84909	0.00116244
DP1-LE	Pop_AG027178	5.05802	0.00766116
DP1-LE	Pop_AG027189	-1.01102	0.0325084
DP1-LE	Pop_AG027194	2.24386	0.00642362
DP1-LE	Pop_AG027250	2.03135	0.0193133
DP1-LE	Pop_AG027261	2.22386	0.00816186
DP1-LE	Pop_AG027272	-1.2654	0.00143645
DP1-LE	Pop_AG027290	-1.51367	0.00482707
DP1-LE	Pop_AG027320	-4.07676	1.6308e-05
DP1-LE	Pop_AG027444	-1.25344	0.00816186
DP1-LE	Pop_AG027533	-4.85558	0.000306333
DP1-LE	Pop_AG027568	-1.48826	0.00294205
DP1-LE	Pop_AG027603	1.42854	9.58995e-05
DP1-LE	Pop_AG027727	-1.33727	0.0198485
DP1-LE	Pop_AG027901	-2.02963	0.000744664
DP1-LE	Pop_AG027950	-5.36115	0.0255353
DP1-LE	Pop_AG028231	1.54945	0.0119465
DP1-LE	Pop_AG028325	3.03805	0.0207189
DP1-LE	Pop_AG028420	2.10812	0.01597
DP1-LE	Pop_AG028463	-1.81434	0.00783471
DP1-LE	Pop_AG028536	-5.10432	0.0422099
DP1-LE	Pop_AG028537	6.31225	0.00370274
DP1-LE	Pop_AG028632	-3.62341	0.0292592
DP1-LE	Pop_AG028697	5.32517	0.0256652
DP1-LE	Pop_AG028749	-2.91107	0.00642362
DP1-LE	Pop_AG028817	1.05888	0.00709675
DP1-LE	Pop_AG028859	5.62625	0.0312022
DP1-LE	Pop_AG028958	4.93102	0.0376786
DP1-LE	Pop_AG029094	-1.05053	0.0259068
DP1-LE	Pop_AG029171	-4.6344	0.0426378
DP1-LE	Pop_AG029178	1.84424	0.0430194
DP1-LE	Pop_AG029222	-2.16128	0.0398647
DP2-LE	Pop_AG000038	-4.01328	2.12268e-32
DP2-LE	Pop_AG000198	-10.6007	0.00100732
DP2-LE	Pop_AG000321	2.51543	7.16913e-09
DP2-LE	Pop_AG000421	7.25833	0.000539902
DP2-LE	Pop_AG000491	-7.22627	0.000220098
DP2-LE	Pop_AG000514	-1.85003	1.56802e-06
DP2-LE	Pop_AG000782	-2.52177	0.0167418
DP2-LE	Pop_AG001117	-1.55871	0.000165209
DP2-LE	Pop_AG001119	1.44865	0.00508861
DP2-LE	Pop_AG001125	-5.84319	6.34203e-06
DP2-LE	Pop_AG001264	2.50155	5.38593e-05
DP2-LE	Pop_AG001296	3.26903	5.01991e-10
DP2-LE	Pop_AG001825	-7.96489	6.24175e-05
DP2-LE	Pop_AG001871	-5.90561	8.02513e-06
DP2-LE	Pop_AG001977	-4.78443	0.000112006
DP2-LE	Pop_AG002097	3.38132	1.20838e-07
DP2-LE	Pop_AG002222	2.85284	3.60115e-06
DP2-LE	Pop_AG002227	-4.30606	0.0012231
DP2-LE	Pop_AG002402	-5.58328	0.000323757
DP2-LE	Pop_AG002460	3.65744	9.21487e-05
DP2-LE	Pop_AG002533	5.25578	0.0303705
DP2-LE	Pop_AG002551	-1.98091	0.000220098
DP2-LE	Pop_AG002660	4.43334	5.70626e-07
DP2-LE	Pop_AG002749	4.54598	0.00317007
DP2-LE	Pop_AG002783	1.88076	0.000398656
DP2-LE	Pop_AG002789	-6.10794	0.00329674
DP2-LE	Pop_AG002938	3.37862	1.15072e-06
DP2-LE	Pop_AG002951	6.33709	0.00428997
DP2-LE	Pop_AG003128	-9.33581	1.58374e-13
DP2-LE	Pop_AG003137	-2.44341	1.24415e-05
DP2-LE	Pop_AG003305	4.44436	1.44167e-07
DP2-LE	Pop_AG003411	2.66417	0.0188374
DP2-LE	Pop_AG003476	2.63596	0.000497183
DP2-LE	Pop_AG003543	-4.51111	5.87549e-12
DP2-LE	Pop_AG003556	2.67054	3.32865e-12
DP2-LE	Pop_AG003562	-3.99624	0.00105311
DP2-LE	Pop_AG003571	2.56862	5.92372e-05
DP2-LE	Pop_AG003689	2.62422	0.0443638
DP2-LE	Pop_AG003774	2.58597	1.95685e-05
DP2-LE	Pop_AG004208	-1.29256	0.00425235
DP2-LE	Pop_AG004470	-3.01094	0.00317007
DP2-LE	Pop_AG004883	-1.85419	6.82508e-05
DP2-LE	Pop_AG004912	4.52816	1.46312e-07
DP2-LE	Pop_AG005011	1.65826	0.000220098
DP2-LE	Pop_AG005241	-5.85257	0.00278103
DP2-LE	Pop_AG005295	-2.43542	1.16325e-06
DP2-LE	Pop_AG005375	1.36225	0.0122545
DP2-LE	Pop_AG005436	-6.6575	0.00016559
DP2-LE	Pop_AG005459	1.64543	0.000934889
DP2-LE	Pop_AG005481	-1.21966	0.00749006
DP2-LE	Pop_AG005828	1.78175	2.34622e-05
DP2-LE	Pop_AG005841	3.04593	0.00275872
DP2-LE	Pop_AG005979	-2.59155	0.00894861
DP2-LE	Pop_AG006178	2.45802	1.37324e-16
DP2-LE	Pop_AG006195	-1.80035	0.0019389
DP2-LE	Pop_AG006317	1.92261	0.00201587
DP2-LE	Pop_AG006340	2.62967	0.0148935
DP2-LE	Pop_AG006344	3.57192	3.09168e-09
DP2-LE	Pop_AG006604	2.62328	0.0169299
DP2-LE	Pop_AG006632	4.55227	0.0167418
DP2-LE	Pop_AG006726	-6.18726	0.0031238
DP2-LE	Pop_AG006778	2.99678	5.04275e-05
DP2-LE	Pop_AG006849	-2.73537	0.00540009
DP2-LE	Pop_AG006977	-1.94337	0.00894861
DP2-LE	Pop_AG007139	1.5495	1.11725e-05
DP2-LE	Pop_AG007232	-1.93518	3.68863e-07
DP2-LE	Pop_AG007277	-6.9064	0.022711
DP2-LE	Pop_AG007391	7.04991	0.000475433
DP2-LE	Pop_AG007461	1.26379	0.00763156
DP2-LE	Pop_AG007511	-9.72764	0.00232849
DP2-LE	Pop_AG007631	-8.92592	5.12896e-05
DP2-LE	Pop_AG007808	4.87482	0.0159765
DP2-LE	Pop_AG007825	6.64918	1.02971e-07
DP2-LE	Pop_AG007867	5.87886	3.95075e-25
DP2-LE	Pop_AG008447	2.57706	0.00126984
DP2-LE	Pop_AG008503	-2.90928	0.00435013
DP2-LE	Pop_AG008577	-1.80431	0.0155636
DP2-LE	Pop_AG008609	-5.25476	1.80485e-08
DP2-LE	Pop_AG008687	-4.79311	0.00581624
DP2-LE	Pop_AG008768	5.63967	0.00923792
DP2-LE	Pop_AG008866	-2.31099	0.00325605
DP2-LE	Pop_AG008930	4.18292	0.0414254
DP2-LE	Pop_AG009069	3.19467	9.04142e-06
DP2-LE	Pop_AG009229	-3.15068	0.0131403
DP2-LE	Pop_AG009450	-2.18272	1.88411e-07
DP2-LE	Pop_AG009505	2.76701	7.27737e-06
DP2-LE	Pop_AG009641	-3.78285	0.00782281
DP2-LE	Pop_AG009684	1.71119	0.000412509
DP2-LE	Pop_AG010125	1.34675	0.00342334
DP2-LE	Pop_AG010192	5.44026	0.0283532
DP2-LE	Pop_AG010387	1.50393	0.00706101
DP2-LE	Pop_AG010655	1.84653	0.00893423
DP2-LE	Pop_AG010775	6.36192	0.0019389
DP2-LE	Pop_AG010894	-3.77186	0.00769323
DP2-LE	Pop_AG011073	3.62531	0.00665953
DP2-LE	Pop_AG011383	-4.22137	1.351e-09
DP2-LE	Pop_AG011386	7.9865	0.000167782
DP2-LE	Pop_AG011619	6.42204	0.00100732
DP2-LE	Pop_AG011856	4.27337	0.000193656
DP2-LE	Pop_AG011916	8.24319	1.32653e-12
DP2-LE	Pop_AG012048	4.12285	3.12712e-14
DP2-LE	Pop_AG012119	-6.1331	6.21954e-13
DP2-LE	Pop_AG012198	-6.12403	9.77741e-05
DP2-LE	Pop_AG012340	1.3778	0.0111243
DP2-LE	Pop_AG012446	3.10024	1.50179e-15
DP2-LE	Pop_AG012530	-3.28603	0.000989386
DP2-LE	Pop_AG012702	7.34558	0.00044496
DP2-LE	Pop_AG012856	3.58797	1.61402e-12
DP2-LE	Pop_AG013153	-3.27901	1.11048e-08
DP2-LE	Pop_AG013188	3.08501	0.000353682
DP2-LE	Pop_AG013251	3.47276	4.11984e-05
DP2-LE	Pop_AG013276	-5.8346	0.00133852
DP2-LE	Pop_AG013320	-5.3722	0.00201919
DP2-LE	Pop_AG013356	-4.14553	7.10482e-08
DP2-LE	Pop_AG013363	1.8616	0.00875868
DP2-LE	Pop_AG013398	-2.02843	9.57028e-05
DP2-LE	Pop_AG013625	5.41974	5.42622e-07
DP2-LE	Pop_AG013852	1.29603	0.00587833
DP2-LE	Pop_AG013880	-1.99076	0.0169299
DP2-LE	Pop_AG014131	2.50567	0.000311439
DP2-LE	Pop_AG014299	-3.93665	0.000421847
DP2-LE	Pop_AG014371	-5.95575	3.09168e-09
DP2-LE	Pop_AG014392	4.75684	0.00767802
DP2-LE	Pop_AG014423	-1.88576	7.65959e-06
DP2-LE	Pop_AG014536	2.27864	0.00459028
DP2-LE	Pop_AG014649	3.48674	3.46229e-05
DP2-LE	Pop_AG014727	-6.02078	0.000494571
DP2-LE	Pop_AG014852	-2.9779	0.000789794
DP2-LE	Pop_AG015129	5.75384	0.00073905
DP2-LE	Pop_AG015279	1.91697	0.00232849
DP2-LE	Pop_AG015293	1.21704	0.00274635
DP2-LE	Pop_AG015573	-4.25036	3.46229e-05
DP2-LE	Pop_AG015669	5.73561	0.0028294
DP2-LE	Pop_AG015943	3.31426	1.89348e-07
DP2-LE	Pop_AG016041	-4.34903	4.1893e-05
DP2-LE	Pop_AG016096	1.3338	6.34203e-06
DP2-LE	Pop_AG016108	3.1617	0.0017824
DP2-LE	Pop_AG016168	-6.51342	0.000944014
DP2-LE	Pop_AG016211	5.3277	0.00364067
DP2-LE	Pop_AG016399	1.2592	0.000182113
DP2-LE	Pop_AG016471	-5.0226	0.00322689
DP2-LE	Pop_AG016538	-3.87613	0.00280401
DP2-LE	Pop_AG016647	4.2039	0.000138906
DP2-LE	Pop_AG016880	1.94303	0.0233269
DP2-LE	Pop_AG016906	-1.54597	0.0140876
DP2-LE	Pop_AG016916	1.44533	1.07289e-06
DP2-LE	Pop_AG016924	4.86147	1.49051e-10
DP2-LE	Pop_AG017126	1.54358	0.00350889
DP2-LE	Pop_AG017138	-2.28607	2.87905e-06
DP2-LE	Pop_AG017174	-1.2002	0.0217227
DP2-LE	Pop_AG017246	2.76537	2.48145e-05
DP2-LE	Pop_AG017380	3.11191	0.00706101
DP2-LE	Pop_AG017460	-1.81923	0.000143582
DP2-LE	Pop_AG017568	-2.39901	0.0181374
DP2-LE	Pop_AG017614	-1.76681	0.00531022
DP2-LE	Pop_AG017682	6.41652	2.99713e-05
DP2-LE	Pop_AG017832	-2.01015	0.00163072
DP2-LE	Pop_AG018039	-1.00734	0.00923792
DP2-LE	Pop_AG018083	1.54368	0.00842994
DP2-LE	Pop_AG018274	-2.29766	0.0269802
DP2-LE	Pop_AG018438	-2.83394	4.62215e-08
DP2-LE	Pop_AG018781	-4.47386	0.000403592
DP2-LE	Pop_AG019161	3.27388	5.81769e-05
DP2-LE	Pop_AG019390	1.43704	0.00893211
DP2-LE	Pop_AG019519	-1.91449	0.00513624
DP2-LE	Pop_AG019595	1.90628	1.38545e-05
DP2-LE	Pop_AG019838	-2.55907	5.72276e-16
DP2-LE	Pop_AG019967	4.2401	5.43623e-05
DP2-LE	Pop_AG020049	3.42397	1.44602e-06
DP2-LE	Pop_AG020055	1.33104	0.0060593
DP2-LE	Pop_AG020134	1.21657	0.0159673
DP2-LE	Pop_AG020240	2.17567	2.02518e-08
DP2-LE	Pop_AG020472	-1.444	0.0194327
DP2-LE	Pop_AG020509	-3.74087	0.019533
DP2-LE	Pop_AG020563	2.00005	0.00369394
DP2-LE	Pop_AG020817	3.62605	0.00174692
DP2-LE	Pop_AG020896	3.45208	0.00686053
DP2-LE	Pop_AG020975	-3.34363	0.0350989
DP2-LE	Pop_AG021063	-4.69472	2.55517e-07
DP2-LE	Pop_AG021207	-2.79623	0.00144353
DP2-LE	Pop_AG021404	-3.07647	0.0205505
DP2-LE	Pop_AG021595	-1.56752	5.60441e-06
DP2-LE	Pop_AG021805	-8.34444	8.99212e-06
DP2-LE	Pop_AG021933	-3.47472	0.0012135
DP2-LE	Pop_AG021946	-9.52579	2.73452e-07
DP2-LE	Pop_AG021972	2.50737	3.24849e-06
DP2-LE	Pop_AG022083	4.93699	0.00201919
DP2-LE	Pop_AG022354	-4.86367	1.46886e-16
DP2-LE	Pop_AG022438	1.26748	8.06504e-05
DP2-LE	Pop_AG022555	-1.38719	0.0475548
DP2-LE	Pop_AG022687	-4.69398	0.0161859
DP2-LE	Pop_AG022958	-3.51316	8.30389e-05
DP2-LE	Pop_AG023111	-2.70135	0.0117366
DP2-LE	Pop_AG023343	2.12375	0.000896716
DP2-LE	Pop_AG023489	5.83165	3.78427e-10
DP2-LE	Pop_AG023551	3.07205	1.33525e-08
DP2-LE	Pop_AG023631	-3.63334	4.23223e-12
DP2-LE	Pop_AG023655	-3.59687	9.67331e-06
DP2-LE	Pop_AG023755	2.58877	3.49765e-07
DP2-LE	Pop_AG023777	6.93594	0.000339444
DP2-LE	Pop_AG023781	1.49447	7.85116e-05
DP2-LE	Pop_AG023832	4.18896	2.7309e-07
DP2-LE	Pop_AG023865	-4.00369	0.0146077
DP2-LE	Pop_AG023901	-2.68948	0.0220787
DP2-LE	Pop_AG023914	-8.22894	6.56249e-08
DP2-LE	Pop_AG023972	-1.51246	0.00247826
DP2-LE	Pop_AG024016	-7.35547	0.0358182
DP2-LE	Pop_AG024064	-5.69772	9.95439e-05
DP2-LE	Pop_AG024251	-2.95585	3.62455e-14
DP2-LE	Pop_AG024253	13.442	0.00414716
DP2-LE	Pop_AG024408	-6.18455	0.00200941
DP2-LE	Pop_AG024482	-5.05295	0.00615273
DP2-LE	Pop_AG024489	-4.87059	0.00146387
DP2-LE	Pop_AG024601	-4.36144	0.000256604
DP2-LE	Pop_AG024659	-12.2909	3.52042e-16
DP2-LE	Pop_AG024806	-5.29419	1.89348e-07
DP2-LE	Pop_AG024813	1.69368	0.00244605
DP2-LE	Pop_AG024835	1.93084	1.17426e-10
DP2-LE	Pop_AG024916	4.32417	0.00581624
DP2-LE	Pop_AG024926	-1.6437	1.19951e-09
DP2-LE	Pop_AG024933	1.45041	0.0215577
DP2-LE	Pop_AG024934	8.67001	0.0209635
DP2-LE	Pop_AG024954	-4.22886	0.0129255
DP2-LE	Pop_AG024996	-8.53484	0.000989386
DP2-LE	Pop_AG025052	-5.47957	0.00109472
DP2-LE	Pop_AG025077	11.4631	3.27702e-12
DP2-LE	Pop_AG025087	5.62038	1.9988e-05
DP2-LE	Pop_AG025100	-2.62557	0.000281012
DP2-LE	Pop_AG025119	8.8306	1.62916e-05
DP2-LE	Pop_AG025128	-4.90444	7.33234e-07
DP2-LE	Pop_AG025186	-5.77082	2.12665e-20
DP2-LE	Pop_AG025197	-1.63204	0.00191582
DP2-LE	Pop_AG025244	-3.15228	0.000220098
DP2-LE	Pop_AG025246	4.57509	1.61402e-12
DP2-LE	Pop_AG025248	7.81432	1.49678e-06
DP2-LE	Pop_AG025254	2.57222	5.81769e-05
DP2-LE	Pop_AG025294	7.07099	8.99212e-06
DP2-LE	Pop_AG025319	-2.90907	2.00258e-11
DP2-LE	Pop_AG025323	6.74123	2.12246e-06
DP2-LE	Pop_AG025336	4.46964	1.1431e-10
DP2-LE	Pop_AG025365	-1.62021	0.00835402
DP2-LE	Pop_AG025426	-2.65748	5.86047e-05
DP2-LE	Pop_AG025481	7.43803	1.80986e-12
DP2-LE	Pop_AG025581	-3.07067	0.049769
DP2-LE	Pop_AG025602	8.89798	4.16434e-05
DP2-LE	Pop_AG025609	1.14455	0.0159673
DP2-LE	Pop_AG025675	-2.28636	0.00149472
DP2-LE	Pop_AG025723	-4.65955	0.000844634
DP2-LE	Pop_AG025771	8.30438	0.00859539
DP2-LE	Pop_AG025813	7.84011	5.15043e-07
DP2-LE	Pop_AG025833	-2.7772	0.000601679
DP2-LE	Pop_AG025841	3.78231	6.34203e-06
DP2-LE	Pop_AG025852	-3.22434	7.27737e-06
DP2-LE	Pop_AG025884	-2.64622	4.15661e-06
DP2-LE	Pop_AG025938	-1.40814	0.00220729
DP2-LE	Pop_AG025997	3.41401	5.42622e-07
DP2-LE	Pop_AG026030	-2.56081	0.000256604
DP2-LE	Pop_AG026080	-5.81693	6.78816e-06
DP2-LE	Pop_AG026102	5.1849	0.00201919
DP2-LE	Pop_AG026126	-5.16903	0.00211994
DP2-LE	Pop_AG026135	2.90334	1.38169e-06
DP2-LE	Pop_AG026148	8.16037	1.11951e-07
DP2-LE	Pop_AG026151	7.06164	1.80986e-12
DP2-LE	Pop_AG026181	-1.80958	2.00682e-06
DP2-LE	Pop_AG026184	4.14679	0.000264111
DP2-LE	Pop_AG026194	-1.50267	0.00033222
DP2-LE	Pop_AG026200	-3.64605	8.55967e-06
DP2-LE	Pop_AG026214	9.2451	3.78427e-10
DP2-LE	Pop_AG026215	-7.46215	1.34064e-21
DP2-LE	Pop_AG026216	-7.8509	1.38169e-06
DP2-LE	Pop_AG026221	2.3519	0.00835402
DP2-LE	Pop_AG026223	-6.96164	9.66353e-16
DP2-LE	Pop_AG026233	3.73801	0.000353139
DP2-LE	Pop_AG026255	-3.18158	1.51745e-05
DP2-LE	Pop_AG026259	6.34498	8.0222e-09
DP2-LE	Pop_AG026270	4.06471	3.49964e-08
DP2-LE	Pop_AG026275	-9.06654	6.77609e-07
DP2-LE	Pop_AG026305	3.1999	0.00201919
DP2-LE	Pop_AG026337	2.86494	2.84296e-07
DP2-LE	Pop_AG026352	2.51985	0.000558638
DP2-LE	Pop_AG026356	-2.17459	0.000281801
DP2-LE	Pop_AG026380	6.53129	0.000174925
DP2-LE	Pop_AG026397	2.88328	1.25787e-06
DP2-LE	Pop_AG026407	-1.71206	0.00161445
DP2-LE	Pop_AG026427	-9.5172	1.52574e-13
DP2-LE	Pop_AG026451	4.21596	1.59686e-07
DP2-LE	Pop_AG026471	2.46933	9.20192e-05
DP2-LE	Pop_AG026504	6.71361	0.000421847
DP2-LE	Pop_AG026525	2.39097	8.34448e-08
DP2-LE	Pop_AG026530	-1.24681	3.6067e-09
DP2-LE	Pop_AG026541	8.38317	0.000309488
DP2-LE	Pop_AG026603	5.66808	1.7753e-05
DP2-LE	Pop_AG026641	1.49772	0.0130646
DP2-LE	Pop_AG026664	4.58342	1.69259e-09
DP2-LE	Pop_AG026665	-1.59358	1.41383e-05
DP2-LE	Pop_AG026677	1.59805	0.0374401
DP2-LE	Pop_AG026723	-5.82962	9.94073e-10
DP2-LE	Pop_AG026753	-2.74334	2.70759e-07
DP2-LE	Pop_AG026759	-2.59513	3.5551e-15
DP2-LE	Pop_AG026779	3.79488	0.0186229
DP2-LE	Pop_AG026790	-4.2802	2.97889e-05
DP2-LE	Pop_AG026803	7.30653	4.56834e-09
DP2-LE	Pop_AG026808	3.9906	2.49522e-10
DP2-LE	Pop_AG026814	-2.88687	0.000934889
DP2-LE	Pop_AG026817	-5.15591	2.88706e-08
DP2-LE	Pop_AG026867	3.39434	1.77599e-11
DP2-LE	Pop_AG026868	7.05208	1.52574e-13
DP2-LE	Pop_AG026887	-4.11415	0.00107852
DP2-LE	Pop_AG026901	-2.66045	0.00350889
DP2-LE	Pop_AG026944	-2.29866	1.6946e-05
DP2-LE	Pop_AG026949	-2.28848	7.92358e-10
DP2-LE	Pop_AG026953	5.66463	4.78603e-06
DP2-LE	Pop_AG026976	-6.88192	6.47491e-13
DP2-LE	Pop_AG026978	6.71119	3.49765e-07
DP2-LE	Pop_AG027009	-2.29757	0.00531022
DP2-LE	Pop_AG027011	-4.08607	7.47178e-08
DP2-LE	Pop_AG027016	-1.75714	0.00078613
DP2-LE	Pop_AG027031	-5.8682	6.03471e-06
DP2-LE	Pop_AG027033	1.82084	0.00555377
DP2-LE	Pop_AG027036	2.33257	0.00221568
DP2-LE	Pop_AG027039	-1.98667	0.00708119
DP2-LE	Pop_AG027064	3.33894	5.3528e-05
DP2-LE	Pop_AG027085	4.70931	1.48369e-11
DP2-LE	Pop_AG027117	-4.64119	1.3631e-06
DP2-LE	Pop_AG027118	-8.18953	3.28672e-11
DP2-LE	Pop_AG027136	4.65444	0.000186678
DP2-LE	Pop_AG027137	-4.44883	1.49286e-05
DP2-LE	Pop_AG027138	3.2792	2.37888e-07
DP2-LE	Pop_AG027158	-2.47101	0.000713508
DP2-LE	Pop_AG027222	-2.77085	2.60927e-07
DP2-LE	Pop_AG027283	-5.40511	0.000567546
DP2-LE	Pop_AG027297	-1.81869	0.00135103
DP2-LE	Pop_AG027331	9.29191	1.1291e-07
DP2-LE	Pop_AG027333	-1.86205	0.0128397
DP2-LE	Pop_AG027353	5.14244	0.000614518
DP2-LE	Pop_AG027382	-3.94117	7.66143e-11
DP2-LE	Pop_AG027422	-8.93277	1.77929e-05
DP2-LE	Pop_AG027425	1.80438	0.00647197
DP2-LE	Pop_AG027524	-4.53695	2.29659e-11
DP2-LE	Pop_AG027540	7.17069	3.63238e-06
DP2-LE	Pop_AG027542	4.67231	0.0284545
DP2-LE	Pop_AG027591	6.61129	0.00158651
DP2-LE	Pop_AG027627	-6.41187	0.0038668
DP2-LE	Pop_AG027730	2.46549	3.78427e-10
DP2-LE	Pop_AG027785	2.67341	8.77044e-20
DP2-LE	Pop_AG027869	-6.92357	4.75026e-05
DP2-LE	Pop_AG027910	-1.52163	0.00065309
DP2-LE	Pop_AG027925	2.56685	0.000380413
DP2-LE	Pop_AG027957	-2.60271	6.31675e-10
DP2-LE	Pop_AG028009	-7.33074	0.0167453
DP2-LE	Pop_AG028078	-3.3073	7.79098e-07
DP2-LE	Pop_AG028083	-3.85711	4.64287e-05
DP2-LE	Pop_AG028088	7.96422	1.11725e-05
DP2-LE	Pop_AG028098	7.65051	0.000101561
DP2-LE	Pop_AG028156	1.94149	0.000151894
DP2-LE	Pop_AG028170	-4.91726	0.0263922
DP2-LE	Pop_AG028183	-8.49657	0.00307135
DP2-LE	Pop_AG028203	4.24426	6.91982e-07
DP2-LE	Pop_AG028208	5.68347	0.000172577
DP2-LE	Pop_AG028273	-2.13106	1.45007e-05
DP2-LE	Pop_AG028313	5.32778	0.0003473
DP2-LE	Pop_AG028353	-3.1568	0.0137692
DP2-LE	Pop_AG028383	-2.85771	0.00117799
DP2-LE	Pop_AG028390	-2.76955	1.58483e-07
DP2-LE	Pop_AG028603	-7.60666	1.89348e-07
DP2-LE	Pop_AG028687	13.0726	0.00263533
DP2-LE	Pop_AG028862	7.63642	5.81769e-05
DP2-LE	Pop_AG028871	2.80092	2.09124e-05
DP2-LE	Pop_AG028885	-6.72832	0.00211605
DP2-LE	Pop_AG028944	1.53846	0.00102771
DP2-LE	Pop_AG028980	6.92325	4.75136e-05
DP2-LE	Pop_AG029002	2.02683	2.25809e-22
DP2-LE	Pop_AG029008	9.06006	2.12796e-08
DP2-LE	Pop_AG029044	9.07818	1.57149e-18
DP2-LE	Pop_AG029055	-14.9727	4.82276e-11
DP2-LE	Pop_AG029092	-8.00633	7.45063e-06
DP2-LE	Pop_AG029180	-4.36314	0.00109139
DP2-LE	Pop_AG029254	-6.00088	0.0186153
DP2-LE	Pop_AG000047	-5.31778	0.00298298
DP2-LE	Pop_AG000074	-9.09929	0.00625928
DP2-LE	Pop_AG000282	1.29585	0.00399417
DP2-LE	Pop_AG001368	-1.07931	0.0275549
DP2-LE	Pop_AG001645	-2.94093	0.0377726
DP2-LE	Pop_AG001769	-3.08372	1.38169e-06
DP2-LE	Pop_AG002328	1.27014	0.0477437
DP2-LE	Pop_AG002333	-1.35691	0.0281216
DP2-LE	Pop_AG002693	1.30123	0.0253249
DP2-LE	Pop_AG002966	-3.33143	0.0341697
DP2-LE	Pop_AG004047	2.4728	0.00893211
DP2-LE	Pop_AG004240	-1.9028	0.0344801
DP2-LE	Pop_AG004723	-2.32737	0.0223421
DP2-LE	Pop_AG004842	-2.27622	0.0222237
DP2-LE	Pop_AG004853	-1.61548	0.00350889
DP2-LE	Pop_AG004966	1.51081	0.00782281
DP2-LE	Pop_AG004979	5.05213	0.0386826
DP2-LE	Pop_AG005231	1.85144	0.00581624
DP2-LE	Pop_AG005350	4.72516	0.0225545
DP2-LE	Pop_AG005354	1.46549	0.0316572
DP2-LE	Pop_AG005461	-7.04112	0.00112298
DP2-LE	Pop_AG005669	-2.38293	0.0138619
DP2-LE	Pop_AG006425	6.04497	0.0013013
DP2-LE	Pop_AG006430	4.12428	0.0379321
DP2-LE	Pop_AG006642	1.86316	0.000232848
DP2-LE	Pop_AG006748	-2.40826	0.000681485
DP2-LE	Pop_AG007131	-5.14494	0.0084629
DP2-LE	Pop_AG007233	-2.5878	0.00667323
DP2-LE	Pop_AG007485	-2.33895	0.00814744
DP2-LE	Pop_AG007496	2.94247	0.0253249
DP2-LE	Pop_AG007529	2.24333	0.0218788
DP2-LE	Pop_AG007659	1.07558	0.0288149
DP2-LE	Pop_AG007779	3.51668	0.00460942
DP2-LE	Pop_AG007851	-3.38598	0.0181616
DP2-LE	Pop_AG008524	3.27118	0.00512468
DP2-LE	Pop_AG008579	-3.95231	0.0315341
DP2-LE	Pop_AG008833	1.86733	0.00218233
DP2-LE	Pop_AG009276	1.52972	3.70051e-10
DP2-LE	Pop_AG009687	-3.85789	0.0288043
DP2-LE	Pop_AG009868	6.21652	0.0128997
DP2-LE	Pop_AG010240	-4.56095	0.0395908
DP2-LE	Pop_AG010433	-2.35885	0.0148055
DP2-LE	Pop_AG010480	-4.55619	0.00555377
DP2-LE	Pop_AG011079	-3.99973	0.0101379
DP2-LE	Pop_AG011186	-4.83283	0.021526
DP2-LE	Pop_AG011400	-1.37839	1.87491e-06
DP2-LE	Pop_AG011526	6.98364	0.00279575
DP2-LE	Pop_AG011658	-2.07705	0.034211
DP2-LE	Pop_AG011748	-3.82116	0.00859539
DP2-LE	Pop_AG011943	-3.92843	0.00135103
DP2-LE	Pop_AG012045	-2.90593	0.0228407
DP2-LE	Pop_AG012064	1.85754	0.04579
DP2-LE	Pop_AG012802	-1.3309	0.0146006
DP2-LE	Pop_AG012809	-1.50672	0.00460213
DP2-LE	Pop_AG013012	-1.15247	0.0254788
DP2-LE	Pop_AG013137	5.63344	0.0138619
DP2-LE	Pop_AG013250	1.71674	0.0011195
DP2-LE	Pop_AG013636	-1.78801	0.00760786
DP2-LE	Pop_AG013639	-4.168	0.00582247
DP2-LE	Pop_AG014449	4.94242	0.0136318
DP2-LE	Pop_AG014643	-2.63073	0.00676692
DP2-LE	Pop_AG015025	-7.47826	0.0323301
DP2-LE	Pop_AG015251	-4.97841	0.00133648
DP2-LE	Pop_AG015342	-1.89434	0.0218307
DP2-LE	Pop_AG015351	-1.38085	0.0114981
DP2-LE	Pop_AG015805	6.61299	0.000361292
DP2-LE	Pop_AG016086	-1.61503	0.00656369
DP2-LE	Pop_AG016187	4.60241	0.0233839
DP2-LE	Pop_AG016323	-4.58288	0.000141002
DP2-LE	Pop_AG016334	3.46976	0.00926299
DP2-LE	Pop_AG016615	-5.71779	0.01187
DP2-LE	Pop_AG016666	-1.77258	0.0328532
DP2-LE	Pop_AG016851	-3.62615	0.00617334
DP2-LE	Pop_AG017011	-4.64859	0.00647197
DP2-LE	Pop_AG017143	-1.11573	0.0284545
DP2-LE	Pop_AG017199	-1.15837	0.00551658
DP2-LE	Pop_AG017457	-2.28444	0.00185868
DP2-LE	Pop_AG017483	-1.48225	0.00225004
DP2-LE	Pop_AG017578	-3.29195	0.00023026
DP2-LE	Pop_AG017580	3.51303	0.0149625
DP2-LE	Pop_AG017645	1.27717	0.00185298
DP2-LE	Pop_AG017823	3.01626	0.000143582
DP2-LE	Pop_AG018224	-1.94423	0.0385471
DP2-LE	Pop_AG018826	3.89087	0.0251241
DP2-LE	Pop_AG019049	4.91955	0.049835
DP2-LE	Pop_AG019171	-5.55272	0.0264718
DP2-LE	Pop_AG019201	-1.1647	0.00784217
DP2-LE	Pop_AG019619	-2.14722	0.0322527
DP2-LE	Pop_AG020114	-7.01969	0.0137692
DP2-LE	Pop_AG020935	-2.96042	0.0146961
DP2-LE	Pop_AG020941	1.83262	0.00512468
DP2-LE	Pop_AG021782	2.77828	0.0440531
DP2-LE	Pop_AG021944	-3.24961	0.0292777
DP2-LE	Pop_AG022148	-4.09179	0.00345415
DP2-LE	Pop_AG022679	2.18326	0.00387037
DP2-LE	Pop_AG022807	1.6757	0.0312801
DP2-LE	Pop_AG023214	-5.8372	0.0178178
DP2-LE	Pop_AG023466	-1.99458	0.000876645
DP2-LE	Pop_AG023864	-8.15836	0.0143398
DP2-LE	Pop_AG023905	-2.58198	0.0474914
DP2-LE	Pop_AG024040	1.61779	0.00786623
DP2-LE	Pop_AG024167	-4.27256	0.00131627
DP2-LE	Pop_AG024496	-2.66843	0.0150534
DP2-LE	Pop_AG024611	5.84769	0.00046883
DP2-LE	Pop_AG024664	-2.37349	0.00100726
DP2-LE	Pop_AG024796	2.47571	0.000539902
DP2-LE	Pop_AG024807	8.62773	0.0306729
DP2-LE	Pop_AG024815	6.80145	0.0148055
DP2-LE	Pop_AG024816	5.12988	0.0421204
DP2-LE	Pop_AG024823	-1.18762	0.026436
DP2-LE	Pop_AG025104	-2.20224	0.0416207
DP2-LE	Pop_AG025295	-5.27279	0.0416984
DP2-LE	Pop_AG025474	-3.1927	0.0136318
DP2-LE	Pop_AG025615	-4.16652	0.000116455
DP2-LE	Pop_AG025702	1.49446	0.000618604
DP2-LE	Pop_AG025721	4.72669	2.49089e-13
DP2-LE	Pop_AG025761	-3.5147	0.02367
DP2-LE	Pop_AG025819	1.54829	0.00389214
DP2-LE	Pop_AG025870	2.10371	0.000211646
DP2-LE	Pop_AG025875	6.93496	0.0475548
DP2-LE	Pop_AG026032	5.0075	0.00647197
DP2-LE	Pop_AG026034	-1.98642	0.00524769
DP2-LE	Pop_AG026042	-4.89602	0.00523338
DP2-LE	Pop_AG026123	1.32198	0.0112111
DP2-LE	Pop_AG026131	2.49706	0.0498722
DP2-LE	Pop_AG026193	-1.52738	0.00191347
DP2-LE	Pop_AG026202	1.62344	0.0181527
DP2-LE	Pop_AG026226	2.57715	0.00135548
DP2-LE	Pop_AG026227	5.15457	0.0143543
DP2-LE	Pop_AG026232	5.15094	0.000220098
DP2-LE	Pop_AG026246	1.4135	0.00312634
DP2-LE	Pop_AG026313	-6.31944	0.00142619
DP2-LE	Pop_AG026710	-5.65841	0.0071914
DP2-LE	Pop_AG026897	-2.35875	0.00107852
DP2-LE	Pop_AG026941	6.38854	0.00033222
DP2-LE	Pop_AG026994	6.68234	0.00201091
DP2-LE	Pop_AG027052	-3.86757	0.0221341
DP2-LE	Pop_AG027127	4.89077	0.0298753
DP2-LE	Pop_AG027208	-1.65499	0.0278554
DP2-LE	Pop_AG027240	-4.63714	0.00602695
DP2-LE	Pop_AG027248	-1.2597	5.76589e-05
DP2-LE	Pop_AG027262	1.24153	0.000544495
DP2-LE	Pop_AG027323	-1.69518	0.00944152
DP2-LE	Pop_AG027326	-5.37758	0.00149472
DP2-LE	Pop_AG027352	-2.24033	0.00926299
DP2-LE	Pop_AG027366	5.73409	0.0214717
DP2-LE	Pop_AG027368	-3.84227	0.0344439
DP2-LE	Pop_AG027380	1.20942	0.0207206
DP2-LE	Pop_AG027447	6.38891	0.00172295
DP2-LE	Pop_AG027741	-8.53238	0.00100732
DP2-LE	Pop_AG027842	2.9745	0.0493252
DP2-LE	Pop_AG027858	4.6018	0.00865312
DP2-LE	Pop_AG028075	-5.67197	3.44301e-05
DP2-LE	Pop_AG028235	-6.58898	0.00184343
DP2-LE	Pop_AG028242	-5.13294	0.00320524
DP2-LE	Pop_AG028756	7.20892	0.0127002
DP2-LE	Pop_AG028912	-3.78448	0.00100732
DP2-LE	Pop_AG028964	-2.49977	0.00364067
DP2-LE	Pop_AG000066	4.28357	0.0146457
DP2-LE	Pop_AG000206	3.84867	0.00279266
DP2-LE	Pop_AG000680	1.16264	0.0184835
DP2-LE	Pop_AG000923	-1.19386	0.0288149
DP2-LE	Pop_AG001126	-2.43491	0.000799202
DP2-LE	Pop_AG001325	-1.34191	0.0017824
DP2-LE	Pop_AG001451	-6.52322	0.0108639
DP2-LE	Pop_AG002125	5.29929	0.00154365
DP2-LE	Pop_AG002143	-1.02674	1.23789e-07
DP2-LE	Pop_AG002221	3.3989	0.0175463
DP2-LE	Pop_AG002395	3.00113	0.00230386
DP2-LE	Pop_AG002526	1.14592	0.00425867
DP2-LE	Pop_AG002771	1.45389	0.0280651
DP2-LE	Pop_AG003276	-1.63516	0.00817327
DP2-LE	Pop_AG003475	1.60545	0.0421204
DP2-LE	Pop_AG004031	5.2642	0.0283532
DP2-LE	Pop_AG004352	-5.39553	5.15712e-07
DP2-LE	Pop_AG004926	2.50564	0.0041873
DP2-LE	Pop_AG005013	-5.05374	0.00622064
DP2-LE	Pop_AG005208	2.70142	0.0242577
DP2-LE	Pop_AG005781	2.84405	3.87254e-07
DP2-LE	Pop_AG006308	6.60472	8.57348e-07
DP2-LE	Pop_AG006808	-1.85202	0.0355289
DP2-LE	Pop_AG006873	-2.59648	0.0333545
DP2-LE	Pop_AG007522	2.12262	0.0221668
DP2-LE	Pop_AG009180	1.95324	0.0200296
DP2-LE	Pop_AG009409	-1.92512	0.026383
DP2-LE	Pop_AG009471	-2.07756	0.00214018
DP2-LE	Pop_AG009683	1.38469	0.0448406
DP2-LE	Pop_AG010129	3.22175	0.0382339
DP2-LE	Pop_AG010651	-5.20943	0.0159673
DP2-LE	Pop_AG011021	-2.9836	0.0484531
DP2-LE	Pop_AG011369	1.9416	0.000132347
DP2-LE	Pop_AG011370	-3.29752	1.74809e-05
DP2-LE	Pop_AG011442	2.28579	0.0239487
DP2-LE	Pop_AG012559	1.33834	0.0191275
DP2-LE	Pop_AG012995	-2.26262	0.0184835
DP2-LE	Pop_AG013049	3.29004	0.0218092
DP2-LE	Pop_AG013078	-2.47034	0.0120738
DP2-LE	Pop_AG013145	1.99408	0.00205144
DP2-LE	Pop_AG013436	5.91953	0.00265824
DP2-LE	Pop_AG014172	1.22429	0.0131403
DP2-LE	Pop_AG014354	1.85907	0.0358182
DP2-LE	Pop_AG014447	-2.45598	0.0259162
DP2-LE	Pop_AG014545	-4.69469	0.0161859
DP2-LE	Pop_AG014626	1.4549	0.0328532
DP2-LE	Pop_AG015257	-4.43511	0.0305665
DP2-LE	Pop_AG015480	-1.11245	0.0466983
DP2-LE	Pop_AG015626	3.16211	0.00833769
DP2-LE	Pop_AG016043	4.83221	0.0168884
DP2-LE	Pop_AG016702	1.20422	0.026736
DP2-LE	Pop_AG017044	4.45684	0.0308002
DP2-LE	Pop_AG017205	3.11574	0.0328532
DP2-LE	Pop_AG017409	-1.16426	0.00896744
DP2-LE	Pop_AG017444	2.42164	0.0416207
DP2-LE	Pop_AG017579	8.39104	0.0243723
DP2-LE	Pop_AG018113	-4.76537	0.0294763
DP2-LE	Pop_AG018384	1.02665	0.0439551
DP2-LE	Pop_AG018466	-2.59975	0.0278863
DP2-LE	Pop_AG018495	1.26697	7.83849e-07
DP2-LE	Pop_AG018703	-2.79546	0.00200941
DP2-LE	Pop_AG018748	-1.27107	0.0110112
DP2-LE	Pop_AG019208	-1.73075	0.00120881
DP2-LE	Pop_AG019839	3.42656	0.000697894
DP2-LE	Pop_AG019915	-1.70823	0.0213123
DP2-LE	Pop_AG019957	-4.35141	0.0363632
DP2-LE	Pop_AG020159	-1.14475	0.0376605
DP2-LE	Pop_AG020400	1.54253	0.0223421
DP2-LE	Pop_AG021182	5.78265	0.0136318
DP2-LE	Pop_AG021510	-5.47299	0.0112253
DP2-LE	Pop_AG022292	1.40572	0.0149968
DP2-LE	Pop_AG022426	6.04987	0.00425235
DP2-LE	Pop_AG022461	2.5148	0.00179391
DP2-LE	Pop_AG022725	-1.80712	0.0433845
DP2-LE	Pop_AG022859	1.77185	0.0484183
DP2-LE	Pop_AG022927	1.66288	0.000283069
DP2-LE	Pop_AG023033	-1.35754	0.0465447
DP2-LE	Pop_AG023093	2.98928	0.0382339
DP2-LE	Pop_AG023168	2.75556	0.0131046
DP2-LE	Pop_AG023194	-4.9196	0.0159979
DP2-LE	Pop_AG023361	-2.32418	0.00361465
DP2-LE	Pop_AG023610	4.38866	0.00872943
DP2-LE	Pop_AG023769	1.48205	0.0274126
DP2-LE	Pop_AG023784	-1.23311	0.00285507
DP2-LE	Pop_AG023882	-2.63803	0.0166674
DP2-LE	Pop_AG023954	9.36873	0.000323757
DP2-LE	Pop_AG024695	2.58851	0.0142526
DP2-LE	Pop_AG024716	-4.78077	0.00747044
DP2-LE	Pop_AG024808	-1.34353	0.0030737
DP2-LE	Pop_AG024847	2.37063	0.0183606
DP2-LE	Pop_AG024950	-1.2787	0.000618604
DP2-LE	Pop_AG025034	1.22893	0.00808761
DP2-LE	Pop_AG025086	18.8601	1.38169e-06
DP2-LE	Pop_AG025130	3.58096	0.0253249
DP2-LE	Pop_AG025260	-1.60483	0.00622709
DP2-LE	Pop_AG025283	-7.31186	0.034555
DP2-LE	Pop_AG025330	-1.03154	1.58193e-05
DP2-LE	Pop_AG025446	7.60599	0.000413511
DP2-LE	Pop_AG025451	1.76452	0.0438039
DP2-LE	Pop_AG025484	1.83489	0.0201202
DP2-LE	Pop_AG025639	7.23828	0.00955849
DP2-LE	Pop_AG025919	-3.29798	0.00154695
DP2-LE	Pop_AG025958	-4.01672	0.000467469
DP2-LE	Pop_AG026009	1.56063	0.0218309
DP2-LE	Pop_AG026119	-2.63722	0.0484531
DP2-LE	Pop_AG026127	8.64294	0.00834611
DP2-LE	Pop_AG026209	3.5766	0.0014847
DP2-LE	Pop_AG026300	-2.4567	0.00536288
DP2-LE	Pop_AG026306	5.89611	0.00678122
DP2-LE	Pop_AG026578	-4.99984	0.021526
DP2-LE	Pop_AG026682	-3.45627	0.00541574
DP2-LE	Pop_AG026711	-2.52085	0.0382518
DP2-LE	Pop_AG026843	-1.25591	1.7753e-05
DP2-LE	Pop_AG026938	-2.00253	0.000796727
DP2-LE	Pop_AG026985	-1.09559	0.028936
DP2-LE	Pop_AG026986	2.34986	0.0268179
DP2-LE	Pop_AG027024	2.18993	0.0143543
DP2-LE	Pop_AG027080	7.52238	0.00566184
DP2-LE	Pop_AG027091	1.8706	0.00248294
DP2-LE	Pop_AG027268	-2.71271	2.73882e-05
DP2-LE	Pop_AG027276	1.78368	0.00161952
DP2-LE	Pop_AG027291	-4.05345	0.0126834
DP2-LE	Pop_AG027302	1.13085	0.00903833
DP2-LE	Pop_AG027309	-1.74633	0.00293271
DP2-LE	Pop_AG027587	-2.33207	0.0181609
DP2-LE	Pop_AG027691	1.51711	0.000221283
DP2-LE	Pop_AG027775	-1.19388	0.0178836
DP2-LE	Pop_AG027780	1.43714	0.00954559
DP2-LE	Pop_AG027896	8.19929	0.0292777
DP2-LE	Pop_AG028018	9.14273	0.0107037
DP2-LE	Pop_AG028159	-4.42693	0.00819312
DP2-LE	Pop_AG028239	-1.56833	0.00732292
DP2-LE	Pop_AG028721	5.77048	0.0295604
DP2-LE	Pop_AG028811	4.43426	0.00674066
DP2-LE	Pop_AG029233	-6.91582	0.00678876
DP2-LE	Pop_AG000189	-1.46779	0.0109938
DP2-LE	Pop_AG000190	-1.28335	0.0377767
DP2-LE	Pop_AG001657	1.03896	0.00254271
DP2-LE	Pop_AG002000	-4.72297	0.0245679
DP2-LE	Pop_AG002866	1.98216	0.0128997
DP2-LE	Pop_AG003323	-4.6509	0.00512468
DP2-LE	Pop_AG005216	-6.60812	0.00364067
DP2-LE	Pop_AG005440	-5.20429	0.0020335
DP2-LE	Pop_AG005778	-7.98828	0.0292777
DP2-LE	Pop_AG006166	1.14623	0.00329925
DP2-LE	Pop_AG006838	5.97982	0.00512632
DP2-LE	Pop_AG006854	1.92715	0.0101412
DP2-LE	Pop_AG008280	1.08815	0.0288149
DP2-LE	Pop_AG008896	-4.36306	0.0193678
DP2-LE	Pop_AG009637	-4.54611	0.0002486
DP2-LE	Pop_AG009982	-1.89406	0.00622064
DP2-LE	Pop_AG010350	-1.26229	0.0153922
DP2-LE	Pop_AG011220	-2.7332	0.0362537
DP2-LE	Pop_AG011649	3.9749	0.0272936
DP2-LE	Pop_AG012105	1.8229	0.0378627
DP2-LE	Pop_AG012115	-2.84819	0.0465447
DP2-LE	Pop_AG012600	-5.53892	0.0218879
DP2-LE	Pop_AG013876	-1.16702	0.0281216
DP2-LE	Pop_AG013987	-3.69032	0.0283676
DP2-LE	Pop_AG014146	-2.92989	0.014648
DP2-LE	Pop_AG014599	5.4134	0.00312634
DP2-LE	Pop_AG019025	-5.1647	0.0368843
DP2-LE	Pop_AG019454	-7.55063	0.0475548
DP2-LE	Pop_AG019536	1.52113	0.0288149
DP2-LE	Pop_AG020610	2.03354	0.0159673
DP2-LE	Pop_AG020819	-9.58959	0.0217588
DP2-LE	Pop_AG022027	2.29583	0.0495938
DP2-LE	Pop_AG023240	-1.9306	0.0468411
DP2-LE	Pop_AG024460	7.89544	0.0446931
DP2-LE	Pop_AG025055	5.02955	0.00330099
DP2-LE	Pop_AG025113	3.45876	0.00264372
DP2-LE	Pop_AG025478	7.68765	0.00274635
DP2-LE	Pop_AG025559	1.76119	0.0438039
DP2-LE	Pop_AG025590	-4.4026	0.039569
DP2-LE	Pop_AG025785	-2.18295	0.00330463
DP2-LE	Pop_AG026105	-1.17209	0.0350989
DP2-LE	Pop_AG026242	-1.35493	0.00226852
DP2-LE	Pop_AG026277	2.543	0.00428866
DP2-LE	Pop_AG026311	6.66655	0.00383772
DP2-LE	Pop_AG026527	-7.50972	0.0282091
DP2-LE	Pop_AG026691	1.4167	0.0200646
DP2-LE	Pop_AG026798	1.60497	0.0159673
DP2-LE	Pop_AG026819	5.62815	0.00763156
DP2-LE	Pop_AG026859	7.61017	0.000220098
DP2-LE	Pop_AG027041	2.59474	0.0329933
DP2-LE	Pop_AG027304	-1.26091	0.0218309
DP2-LE	Pop_AG027394	2.65314	0.00622064
DP2-LE	Pop_AG028311	2.88265	0.0111243
DP2-LE	Pop_AG028534	-1.14744	0.000876645
DP2-LE	Pop_AG028725	-2.8471	0.0319625
DP2-LE	Pop_AG028986	2.29554	0.00312634
DP2-LE	Pop_AG029061	2.63175	0.0159364
DP2-LE	Pop_AG000521	2.68516	0.0486773
DP2-LE	Pop_AG000896	5.93734	0.0350989
DP2-LE	Pop_AG001865	1.73349	0.0281216
DP2-LE	Pop_AG002809	-5.46624	0.0303705
DP2-LE	Pop_AG002955	1.3142	0.025657
DP2-LE	Pop_AG003934	-4.34935	0.0345691
DP2-LE	Pop_AG004086	1.81342	0.0243929
DP2-LE	Pop_AG005442	2.43522	0.0463943
DP2-LE	Pop_AG006108	-1.96156	0.0157337
DP2-LE	Pop_AG008234	-1.30119	0.0495081
DP2-LE	Pop_AG008934	3.06064	0.0448707
DP2-LE	Pop_AG009193	2.2977	0.025806
DP2-LE	Pop_AG010299	-1.03754	0.0477258
DP2-LE	Pop_AG012762	-1.54771	0.0116844
DP2-LE	Pop_AG013709	-1.75442	0.0465875
DP2-LE	Pop_AG014704	4.74398	0.0461642
DP2-LE	Pop_AG016137	-1.01485	0.0294266
DP2-LE	Pop_AG016758	-1.09957	0.00615273
DP2-LE	Pop_AG018079	1.8459	0.0484531
DP2-LE	Pop_AG018614	4.81415	0.00981853
DP2-LE	Pop_AG020137	1.21559	0.032298
DP2-LE	Pop_AG021674	3.4183	0.025975
DP2-LE	Pop_AG023127	-1.41127	0.0211908
DP2-LE	Pop_AG023629	1.02761	0.0284545
DP2-LE	Pop_AG023666	-1.63981	0.0281216
DP2-LE	Pop_AG023822	4.68886	0.0407836
DP2-LE	Pop_AG024483	1.64047	0.0200646
DP2-LE	Pop_AG024951	2.60433	0.0478274
DP2-LE	Pop_AG025753	-6.96326	0.00311262
DP2-LE	Pop_AG026884	2.2276	0.0350989
DP2-LE	Pop_AG027987	5.93645	0.00839885
IP1-LE	Pop_AG000038	-4.08649	1.49308e-33
IP1-LE	Pop_AG000198	-9.0632	0.00893655
IP1-LE	Pop_AG000321	2.20209	4.66333e-07
IP1-LE	Pop_AG000421	3.9992	0.0191119
IP1-LE	Pop_AG000491	-6.23611	0.00243202
IP1-LE	Pop_AG000514	-1.35416	0.000863189
IP1-LE	Pop_AG000782	-2.57978	0.0118315
IP1-LE	Pop_AG001117	-1.70924	1.6585e-05
IP1-LE	Pop_AG001119	1.36095	0.00925223
IP1-LE	Pop_AG001125	-6.16141	1.3173e-06
IP1-LE	Pop_AG001264	2.86731	1.25353e-06
IP1-LE	Pop_AG001296	2.85816	1.09955e-07
IP1-LE	Pop_AG001825	-8.23611	2.49737e-05
IP1-LE	Pop_AG001871	-4.41664	0.0024172
IP1-LE	Pop_AG001977	-5.1824	1.35013e-05
IP1-LE	Pop_AG002097	3.55328	1.53988e-08
IP1-LE	Pop_AG002222	2.54893	4.85953e-05
IP1-LE	Pop_AG002227	-3.93033	0.00418155
IP1-LE	Pop_AG002402	-8.06571	1.40099e-05
IP1-LE	Pop_AG002460	4.76234	5.97302e-08
IP1-LE	Pop_AG002533	5.94955	0.00751464
IP1-LE	Pop_AG002551	-1.70439	0.00239728
IP1-LE	Pop_AG002660	4.53309	3.18314e-05
IP1-LE	Pop_AG002749	3.60789	0.0363083
IP1-LE	Pop_AG002783	1.64877	0.00307158
IP1-LE	Pop_AG002789	-5.7263	0.0118315
IP1-LE	Pop_AG002938	3.86141	6.7355e-09
IP1-LE	Pop_AG002951	6.54786	0.00243903
IP1-LE	Pop_AG003128	-9.51188	3.64852e-14
IP1-LE	Pop_AG003137	-2.37353	3.30144e-05
IP1-LE	Pop_AG003305	2.71516	1.17385e-05
IP1-LE	Pop_AG003411	2.97651	0.00524706
IP1-LE	Pop_AG003476	2.29355	0.00450882
IP1-LE	Pop_AG003543	-4.33304	6.67593e-11
IP1-LE	Pop_AG003556	2.72315	9.1076e-13
IP1-LE	Pop_AG003562	-3.93626	0.0012318
IP1-LE	Pop_AG003571	3.03234	1.72354e-05
IP1-LE	Pop_AG003689	2.41598	0.0452074
IP1-LE	Pop_AG003774	2.2001	0.000539035
IP1-LE	Pop_AG004208	-1.1466	0.0142881
IP1-LE	Pop_AG004470	-2.37126	0.0380854
IP1-LE	Pop_AG004883	-1.79771	0.00017352
IP1-LE	Pop_AG004912	2.68682	0.0029733
IP1-LE	Pop_AG005011	1.71977	0.000102904
IP1-LE	Pop_AG005241	-5.20201	0.0103106
IP1-LE	Pop_AG005295	-2.24786	1.11489e-05
IP1-LE	Pop_AG005375	1.39424	0.00869756
IP1-LE	Pop_AG005436	-6.16458	0.000615771
IP1-LE	Pop_AG005459	1.37027	0.0118315
IP1-LE	Pop_AG005481	-1.20658	0.00833047
IP1-LE	Pop_AG005828	1.85266	9.10311e-06
IP1-LE	Pop_AG005841	4.02336	8.96091e-06
IP1-LE	Pop_AG005979	-3.40158	6.47265e-05
IP1-LE	Pop_AG006178	2.63131	1.60726e-19
IP1-LE	Pop_AG006195	-1.38426	0.0349134
IP1-LE	Pop_AG006317	1.72624	0.00782617
IP1-LE	Pop_AG006340	2.97441	0.00298542
IP1-LE	Pop_AG006344	3.31139	5.76414e-08
IP1-LE	Pop_AG006604	4.01993	8.23093e-06
IP1-LE	Pop_AG006632	5.27878	0.00257963
IP1-LE	Pop_AG006726	-6.4021	0.00172048
IP1-LE	Pop_AG006778	3.57051	3.09668e-07
IP1-LE	Pop_AG006849	-3.11287	0.000340135
IP1-LE	Pop_AG006977	-1.98008	0.00738373
IP1-LE	Pop_AG007139	1.34469	0.000246103
IP1-LE	Pop_AG007232	-2.17946	3.09002e-09
IP1-LE	Pop_AG007277	-7.30608	0.00770364
IP1-LE	Pop_AG007391	6.99529	0.000469386
IP1-LE	Pop_AG007461	1.18443	0.0151902
IP1-LE	Pop_AG007511	-12.1923	2.65682e-05
IP1-LE	Pop_AG007631	-7.09214	0.00269003
IP1-LE	Pop_AG007808	4.48823	0.0331334
IP1-LE	Pop_AG007825	6.84351	3.42167e-08
IP1-LE	Pop_AG007867	6.10298	2.07752e-27
IP1-LE	Pop_AG008447	2.31752	0.0053277
IP1-LE	Pop_AG008503	-2.73225	0.00893655
IP1-LE	Pop_AG008577	-3.66636	3.98598e-10
IP1-LE	Pop_AG008609	-5.06396	5.97302e-08
IP1-LE	Pop_AG008687	-5.45945	0.000711796
IP1-LE	Pop_AG008768	6.11876	0.00302527
IP1-LE	Pop_AG008866	-5.79573	0.000298278
IP1-LE	Pop_AG008930	4.98726	0.00586053
IP1-LE	Pop_AG009069	3.39424	1.26731e-06
IP1-LE	Pop_AG009229	-2.81318	0.0172186
IP1-LE	Pop_AG009450	-1.91822	6.15772e-06
IP1-LE	Pop_AG009505	3.91259	5.52719e-12
IP1-LE	Pop_AG009641	-3.47647	0.0185194
IP1-LE	Pop_AG009684	1.92067	3.82401e-05
IP1-LE	Pop_AG010125	1.52874	0.00039051
IP1-LE	Pop_AG010192	6.15748	0.00901622
IP1-LE	Pop_AG010387	1.96322	0.000246103
IP1-LE	Pop_AG010655	1.68161	0.0221309
IP1-LE	Pop_AG010775	5.8372	0.00556596
IP1-LE	Pop_AG010894	-3.83422	0.0045626
IP1-LE	Pop_AG011073	4.91387	2.63368e-05
IP1-LE	Pop_AG011383	-4.24454	9.18077e-10
IP1-LE	Pop_AG011386	9.40026	4.81065e-05
IP1-LE	Pop_AG011619	9.60861	9.44828e-09
IP1-LE	Pop_AG011856	3.28784	0.0072939
IP1-LE	Pop_AG011916	7.67721	5.25533e-11
IP1-LE	Pop_AG012048	3.16505	5.3854e-10
IP1-LE	Pop_AG012119	-6.0756	8.36509e-13
IP1-LE	Pop_AG012198	-5.32728	0.0011964
IP1-LE	Pop_AG012340	1.28527	0.0219042
IP1-LE	Pop_AG012446	4.29881	1.10427e-22
IP1-LE	Pop_AG012530	-2.82425	0.00788294
IP1-LE	Pop_AG012702	7.40338	0.000337363
IP1-LE	Pop_AG012856	3.59149	1.1366e-12
IP1-LE	Pop_AG013153	-3.84972	2.95387e-12
IP1-LE	Pop_AG013188	3.02629	0.00043087
IP1-LE	Pop_AG013251	2.7603	0.00217965
IP1-LE	Pop_AG013276	-4.01828	0.0315951
IP1-LE	Pop_AG013320	-7.19748	3.92493e-06
IP1-LE	Pop_AG013356	-4.68527	2.65747e-10
IP1-LE	Pop_AG013363	1.67652	0.0255196
IP1-LE	Pop_AG013398	-2.08858	4.2693e-05
IP1-LE	Pop_AG013625	4.62801	2.83193e-05
IP1-LE	Pop_AG013852	1.44455	0.00092359
IP1-LE	Pop_AG013880	-2.13062	0.00734093
IP1-LE	Pop_AG014131	2.16354	0.00308645
IP1-LE	Pop_AG014299	-3.98307	0.000280269
IP1-LE	Pop_AG014371	-6.20318	2.87568e-09
IP1-LE	Pop_AG014392	4.25753	0.0233387
IP1-LE	Pop_AG014423	-1.77025	4.39893e-05
IP1-LE	Pop_AG014536	2.22466	0.00524223
IP1-LE	Pop_AG014649	3.21953	0.000177811
IP1-LE	Pop_AG014727	-4.12127	0.0450727
IP1-LE	Pop_AG014852	-3.23573	0.000133898
IP1-LE	Pop_AG015129	6.80376	3.274e-05
IP1-LE	Pop_AG015279	1.73507	0.00751464
IP1-LE	Pop_AG015293	1.41034	0.000246103
IP1-LE	Pop_AG015573	-5.65311	2.0648e-09
IP1-LE	Pop_AG015669	5.91488	0.00243903
IP1-LE	Pop_AG015943	3.45635	2.20835e-08
IP1-LE	Pop_AG016041	-4.2505	6.04496e-05
IP1-LE	Pop_AG016096	1.17592	0.000121528
IP1-LE	Pop_AG016108	3.6709	0.000111958
IP1-LE	Pop_AG016168	-6.11156	0.00224
IP1-LE	Pop_AG016211	4.74169	0.0139897
IP1-LE	Pop_AG016399	1.25178	0.000196995
IP1-LE	Pop_AG016471	-4.77505	0.0056243
IP1-LE	Pop_AG016538	-3.82673	0.00307158
IP1-LE	Pop_AG016647	4.39956	4.02783e-05
IP1-LE	Pop_AG016880	2.36965	0.00184238
IP1-LE	Pop_AG016906	-1.63031	0.00646296
IP1-LE	Pop_AG016916	1.70009	2.0648e-09
IP1-LE	Pop_AG016924	4.67301	7.32453e-10
IP1-LE	Pop_AG017126	1.84111	0.000220306
IP1-LE	Pop_AG017138	-1.9191	0.000162506
IP1-LE	Pop_AG017174	-1.16391	0.0275022
IP1-LE	Pop_AG017246	4.09379	7.31181e-11
IP1-LE	Pop_AG017380	3.19037	0.00458308
IP1-LE	Pop_AG017460	-1.62038	0.00107787
IP1-LE	Pop_AG017568	-2.52751	0.00935382
IP1-LE	Pop_AG017614	-1.59711	0.0157401
IP1-LE	Pop_AG017682	6.66197	1.00694e-05
IP1-LE	Pop_AG017832	-1.8915	0.00359988
IP1-LE	Pop_AG018039	-1.05853	0.00527367
IP1-LE	Pop_AG018083	1.49705	0.0124882
IP1-LE	Pop_AG018274	-3.57271	2.42321e-05
IP1-LE	Pop_AG018438	-3.2315	1.15696e-10
IP1-LE	Pop_AG018781	-4.366	0.000558279
IP1-LE	Pop_AG019161	2.7993	0.0011964
IP1-LE	Pop_AG019390	1.31619	0.0200871
IP1-LE	Pop_AG019519	-1.49173	0.0254961
IP1-LE	Pop_AG019595	1.98436	4.18668e-06
IP1-LE	Pop_AG019838	-2.42744	1.86956e-14
IP1-LE	Pop_AG019967	4.34038	2.64318e-05
IP1-LE	Pop_AG020049	3.07986	2.19582e-05
IP1-LE	Pop_AG020055	1.24454	0.0120961
IP1-LE	Pop_AG020134	1.24175	0.0112764
IP1-LE	Pop_AG020240	1.90394	3.16062e-06
IP1-LE	Pop_AG020472	-1.4919	0.0123612
IP1-LE	Pop_AG020509	-4.38717	0.00258673
IP1-LE	Pop_AG020563	1.57534	0.0388911
IP1-LE	Pop_AG020817	3.18958	0.00883326
IP1-LE	Pop_AG020896	3.56344	0.00442255
IP1-LE	Pop_AG020975	-3.48416	0.0221309
IP1-LE	Pop_AG021063	-4.77373	1.16044e-07
IP1-LE	Pop_AG021207	-5.09096	4.53494e-12
IP1-LE	Pop_AG021404	-3.18437	0.0128829
IP1-LE	Pop_AG021595	-1.70932	2.6406e-07
IP1-LE	Pop_AG021805	-8.73387	2.54466e-06
IP1-LE	Pop_AG021933	-3.09215	0.00487334
IP1-LE	Pop_AG021946	-9.75643	9.73587e-08
IP1-LE	Pop_AG021972	2.6846	3.37008e-07
IP1-LE	Pop_AG022083	5.4419	0.000275086
IP1-LE	Pop_AG022354	-4.59384	6.38485e-15
IP1-LE	Pop_AG022438	1.3265	2.51197e-05
IP1-LE	Pop_AG022555	-1.3951	0.0433891
IP1-LE	Pop_AG022687	-4.23441	0.0385632
IP1-LE	Pop_AG022958	-2.84749	0.00264047
IP1-LE	Pop_AG023111	-2.65574	0.0128022
IP1-LE	Pop_AG023343	2.14339	0.000682719
IP1-LE	Pop_AG023489	5.05731	1.99606e-09
IP1-LE	Pop_AG023551	3.40657	1.11392e-10
IP1-LE	Pop_AG023631	-3.64959	2.84314e-12
IP1-LE	Pop_AG023655	-3.34987	4.94315e-05
IP1-LE	Pop_AG023755	2.76147	2.20835e-08
IP1-LE	Pop_AG023777	6.0393	0.00337638
IP1-LE	Pop_AG023781	1.48546	7.3851e-05
IP1-LE	Pop_AG023832	3.08356	0.000633924
IP1-LE	Pop_AG023865	-3.56906	0.0407428
IP1-LE	Pop_AG023901	-3.08173	0.00575011
IP1-LE	Pop_AG023914	-7.88915	1.31715e-07
IP1-LE	Pop_AG023972	-1.30687	0.0130886
IP1-LE	Pop_AG024016	-8.87003	0.00452711
IP1-LE	Pop_AG024064	-4.00804	0.0191286
IP1-LE	Pop_AG024251	-3.20286	1.28203e-16
IP1-LE	Pop_AG024253	13.7747	0.00271148
IP1-LE	Pop_AG024408	-6.26693	0.00135586
IP1-LE	Pop_AG024482	-5.41539	0.0021482
IP1-LE	Pop_AG024489	-4.2801	0.00790678
IP1-LE	Pop_AG024601	-4.46099	0.000148402
IP1-LE	Pop_AG024659	-4.37465	0.028428
IP1-LE	Pop_AG024806	-6.06128	6.35364e-10
IP1-LE	Pop_AG024813	2.28788	3.85811e-06
IP1-LE	Pop_AG024835	1.21588	0.000211294
IP1-LE	Pop_AG024916	4.91755	0.00935382
IP1-LE	Pop_AG024926	-1.42735	1.9292e-07
IP1-LE	Pop_AG024933	1.64883	0.00413365
IP1-LE	Pop_AG024934	12.1	0.000686709
IP1-LE	Pop_AG024954	-4.94223	0.00153076
IP1-LE	Pop_AG024996	-8.6064	0.000413653
IP1-LE	Pop_AG025052	-5.54033	0.000952716
IP1-LE	Pop_AG025077	9.84974	2.69677e-09
IP1-LE	Pop_AG025087	5.58423	0.000130142
IP1-LE	Pop_AG025100	-2.44005	0.000978446
IP1-LE	Pop_AG025119	6.12365	0.0174444
IP1-LE	Pop_AG025128	-5.80431	9.42104e-10
IP1-LE	Pop_AG025186	-5.0327	1.7301e-15
IP1-LE	Pop_AG025197	-2.1775	4.96118e-06
IP1-LE	Pop_AG025244	-3.50636	2.16585e-05
IP1-LE	Pop_AG025246	4.96925	7.15023e-14
IP1-LE	Pop_AG025248	6.89906	4.81065e-05
IP1-LE	Pop_AG025254	2.62341	3.46663e-05
IP1-LE	Pop_AG025294	6.91104	1.4772e-05
IP1-LE	Pop_AG025319	-3.32509	5.50479e-15
IP1-LE	Pop_AG025323	6.8575	3.78019e-07
IP1-LE	Pop_AG025336	8.32975	3.0631e-09
IP1-LE	Pop_AG025365	-1.48084	0.021337
IP1-LE	Pop_AG025426	-2.51176	0.000121618
IP1-LE	Pop_AG025481	7.4475	9.74737e-13
IP1-LE	Pop_AG025581	-3.39773	0.017295
IP1-LE	Pop_AG025602	7.56859	0.00092359
IP1-LE	Pop_AG025609	1.4828	0.000355995
IP1-LE	Pop_AG025675	-3.245	3.78019e-07
IP1-LE	Pop_AG025723	-3.71124	0.0158711
IP1-LE	Pop_AG025771	7.49814	0.0241513
IP1-LE	Pop_AG025813	5.39499	0.00309882
IP1-LE	Pop_AG025833	-3.29373	7.65783e-06
IP1-LE	Pop_AG025841	4.74453	1.81655e-09
IP1-LE	Pop_AG025852	-2.12432	0.00131214
IP1-LE	Pop_AG025884	-2.82101	5.50445e-07
IP1-LE	Pop_AG025938	-1.23072	0.0114812
IP1-LE	Pop_AG025997	3.0603	1.18676e-05
IP1-LE	Pop_AG026030	-2.27516	0.00181537
IP1-LE	Pop_AG026080	-4.57575	0.00104155
IP1-LE	Pop_AG026102	4.24847	0.0154535
IP1-LE	Pop_AG026126	-3.88789	0.044387
IP1-LE	Pop_AG026135	2.39292	0.000221464
IP1-LE	Pop_AG026148	8.4541	2.20835e-08
IP1-LE	Pop_AG026151	6.69432	3.22094e-11
IP1-LE	Pop_AG026181	-1.784	2.95901e-06
IP1-LE	Pop_AG026184	4.1507	0.000221464
IP1-LE	Pop_AG026194	-1.42411	0.000800414
IP1-LE	Pop_AG026200	-5.73045	1.51186e-10
IP1-LE	Pop_AG026214	7.69312	5.71583e-07
IP1-LE	Pop_AG026215	-6.78046	1.51618e-17
IP1-LE	Pop_AG026216	-7.26281	1.35013e-05
IP1-LE	Pop_AG026221	2.69955	0.00116409
IP1-LE	Pop_AG026223	-7.02273	4.79488e-16
IP1-LE	Pop_AG026233	4.72375	9.46681e-07
IP1-LE	Pop_AG026255	-3.60422	2.51197e-05
IP1-LE	Pop_AG026259	6.09957	3.42167e-08
IP1-LE	Pop_AG026270	3.23777	3.03002e-05
IP1-LE	Pop_AG026275	-10.3408	5.97302e-08
IP1-LE	Pop_AG026305	5.24327	3.63324e-07
IP1-LE	Pop_AG026337	3.19771	2.89826e-09
IP1-LE	Pop_AG026352	2.86594	0.000123223
IP1-LE	Pop_AG026356	-2.80269	3.09473e-07
IP1-LE	Pop_AG026380	8.04857	7.04187e-07
IP1-LE	Pop_AG026397	2.91831	7.72101e-07
IP1-LE	Pop_AG026407	-1.9499	0.000138542
IP1-LE	Pop_AG026427	-8.70836	1.99757e-10
IP1-LE	Pop_AG026451	3.32013	0.000108016
IP1-LE	Pop_AG026471	2.17066	0.00092359
IP1-LE	Pop_AG026504	7.66972	1.71542e-05
IP1-LE	Pop_AG026525	1.98112	1.40604e-05
IP1-LE	Pop_AG026530	-1.60349	2.00681e-15
IP1-LE	Pop_AG026541	11.8415	3.6724e-08
IP1-LE	Pop_AG026603	4.43348	0.00189477
IP1-LE	Pop_AG026641	1.40412	0.025309
IP1-LE	Pop_AG026664	4.86628	5.25533e-11
IP1-LE	Pop_AG026665	-1.38873	0.000246103
IP1-LE	Pop_AG026677	1.55486	0.044387
IP1-LE	Pop_AG026723	-6.65739	5.67346e-13
IP1-LE	Pop_AG026753	-3.58785	2.12653e-12
IP1-LE	Pop_AG026759	-2.07098	8.70913e-10
IP1-LE	Pop_AG026779	5.94405	0.000149285
IP1-LE	Pop_AG026790	-3.44391	0.00125348
IP1-LE	Pop_AG026803	8.85026	1.64317e-13
IP1-LE	Pop_AG026808	4.50052	9.90283e-14
IP1-LE	Pop_AG026814	-3.06724	0.000686709
IP1-LE	Pop_AG026817	-5.089	3.78204e-08
IP1-LE	Pop_AG026867	3.42154	9.30449e-12
IP1-LE	Pop_AG026868	7.75919	3.06886e-16
IP1-LE	Pop_AG026887	-4.93116	0.000697973
IP1-LE	Pop_AG026901	-3.62557	8.14107e-06
IP1-LE	Pop_AG026944	-1.60242	0.00565564
IP1-LE	Pop_AG026949	-2.87946	4.44647e-15
IP1-LE	Pop_AG026953	6.33218	1.02786e-07
IP1-LE	Pop_AG026976	-7.54953	1.16976e-15
IP1-LE	Pop_AG026978	6.62144	4.53829e-07
IP1-LE	Pop_AG027009	-1.8867	0.0384804
IP1-LE	Pop_AG027011	-3.26559	4.20069e-05
IP1-LE	Pop_AG027016	-1.88419	0.000207505
IP1-LE	Pop_AG027031	-6.85514	3.07178e-08
IP1-LE	Pop_AG027033	2.51944	1.24122e-05
IP1-LE	Pop_AG027036	2.30333	0.00208168
IP1-LE	Pop_AG027039	-4.94782	3.34196e-17
IP1-LE	Pop_AG027064	4.54155	2.37221e-09
IP1-LE	Pop_AG027085	5.0894	1.32097e-13
IP1-LE	Pop_AG027117	-4.58644	1.67891e-06
IP1-LE	Pop_AG027118	-9.73824	5.95727e-16
IP1-LE	Pop_AG027136	4.30844	0.000689157
IP1-LE	Pop_AG027137	-6.30489	1.94103e-10
IP1-LE	Pop_AG027138	3.61376	6.46513e-09
IP1-LE	Pop_AG027158	-2.33511	0.00158468
IP1-LE	Pop_AG027222	-3.29116	1.18701e-10
IP1-LE	Pop_AG027283	-5.55368	0.000290307
IP1-LE	Pop_AG027297	-1.83797	0.00200956
IP1-LE	Pop_AG027331	9.56117	3.07178e-08
IP1-LE	Pop_AG027333	-1.7251	0.0271475
IP1-LE	Pop_AG027353	6.90762	3.29256e-07
IP1-LE	Pop_AG027382	-4.31103	4.15135e-13
IP1-LE	Pop_AG027422	-7.92458	0.000199286
IP1-LE	Pop_AG027425	1.73828	0.0100561
IP1-LE	Pop_AG027524	-5.66935	9.96268e-18
IP1-LE	Pop_AG027540	8.30207	5.57175e-08
IP1-LE	Pop_AG027542	5.85598	0.00166131
IP1-LE	Pop_AG027591	7.22096	0.000266859
IP1-LE	Pop_AG027627	-5.52014	0.0218403
IP1-LE	Pop_AG027730	2.10445	1.96426e-07
IP1-LE	Pop_AG027785	3.20575	5.34727e-29
IP1-LE	Pop_AG027869	-6.71312	8.71654e-05
IP1-LE	Pop_AG027910	-1.4212	0.00200246
IP1-LE	Pop_AG027925	2.62859	0.000157919
IP1-LE	Pop_AG027957	-2.77587	8.01617e-12
IP1-LE	Pop_AG028009	-7.56629	0.0108763
IP1-LE	Pop_AG028078	-2.97379	1.49234e-05
IP1-LE	Pop_AG028083	-3.18596	0.00173308
IP1-LE	Pop_AG028088	7.7982	1.69614e-05
IP1-LE	Pop_AG028098	12.7349	1.60474e-09
IP1-LE	Pop_AG028156	2.3756	6.76889e-07
IP1-LE	Pop_AG028170	-5.48721	0.0288247
IP1-LE	Pop_AG028183	-11.9598	2.00023e-06
IP1-LE	Pop_AG028203	3.00618	0.00189987
IP1-LE	Pop_AG028208	5.46708	0.0072939
IP1-LE	Pop_AG028273	-1.89939	0.000127541
IP1-LE	Pop_AG028313	6.31695	6.66092e-06
IP1-LE	Pop_AG028353	-3.74844	0.00126172
IP1-LE	Pop_AG028383	-3.72737	3.24817e-06
IP1-LE	Pop_AG028390	-2.74318	1.96426e-07
IP1-LE	Pop_AG028603	-5.30641	0.00114123
IP1-LE	Pop_AG028687	-13.1074	0.000698259
IP1-LE	Pop_AG028862	5.14593	0.025309
IP1-LE	Pop_AG028871	2.05665	0.00510074
IP1-LE	Pop_AG028885	-6.4571	0.00243202
IP1-LE	Pop_AG028944	2.92093	1.64317e-13
IP1-LE	Pop_AG028980	6.84173	4.06314e-05
IP1-LE	Pop_AG029002	1.72787	5.42851e-16
IP1-LE	Pop_AG029008	9.53435	1.98361e-09
IP1-LE	Pop_AG029044	10.0325	7.96696e-23
IP1-LE	Pop_AG029055	-13.8096	1.95577e-09
IP1-LE	Pop_AG029092	-7.02843	0.000139729
IP1-LE	Pop_AG029180	-4.33675	0.000938903
IP1-LE	Pop_AG029254	-7.30884	0.000979365
IP1-LE	Pop_AG000047	-5.16814	0.00425737
IP1-LE	Pop_AG000791	2.29578	0.0149876
IP1-LE	Pop_AG001368	-1.21847	0.00765276
IP1-LE	Pop_AG001592	1.45096	0.0103036
IP1-LE	Pop_AG001645	-3.04596	0.0260419
IP1-LE	Pop_AG001769	-2.38942	0.000186022
IP1-LE	Pop_AG002328	1.55782	0.00556596
IP1-LE	Pop_AG002333	-1.36281	0.0245113
IP1-LE	Pop_AG002693	1.3143	0.0219042
IP1-LE	Pop_AG003575	6.66339	0.00627392
IP1-LE	Pop_AG003746	2.15889	0.0244079
IP1-LE	Pop_AG004047	2.32725	0.0157401
IP1-LE	Pop_AG004723	-4.36373	3.87668e-08
IP1-LE	Pop_AG004842	-2.3435	0.0152884
IP1-LE	Pop_AG004853	-1.942	0.000134186
IP1-LE	Pop_AG004966	1.28214	0.038349
IP1-LE	Pop_AG004979	8.55136	6.19136e-06
IP1-LE	Pop_AG005231	2.11422	0.000740638
IP1-LE	Pop_AG005354	1.72506	0.00356627
IP1-LE	Pop_AG005461	-7.1874	0.000655968
IP1-LE	Pop_AG006425	6.299	0.00052938
IP1-LE	Pop_AG006430	4.43616	0.0172197
IP1-LE	Pop_AG006642	1.66761	0.00157027
IP1-LE	Pop_AG007131	-5.3288	0.00464401
IP1-LE	Pop_AG007485	-2.17521	0.0173423
IP1-LE	Pop_AG007496	2.79286	0.0338018
IP1-LE	Pop_AG007659	1.58174	0.000100307
IP1-LE	Pop_AG007779	3.51492	0.0041873
IP1-LE	Pop_AG007851	-2.98872	0.0424614
[truncated: 2,734 more rows]
