# Supplementary material for: Allele-specific DNA methylation and gene expression during shoot organogenesis in tissue culture of hybrid poplar
Source: Hortic Res. 2024 Jan 24;11(3):uhae027. doi: 10.1093/hr/uhae027 (PMC10967691; doi:10.1093/hr/uhae027)
Supplement: Web_Material_uhae027 [file web_material_uhae027.zip › Table S9.xlsx]

## Sheet: Sheet1
Table S9. List of the allele-specific DNA methylation gene identified in 84K poplar
ASRG_CG	ASRG_CHG	ASRG_CHH
Pop_AG000015	Pop_AG000047	Pop_AG000015
Pop_AG000038	Pop_AG000198	Pop_AG000206
Pop_AG000047	Pop_AG000206	Pop_AG000246
Pop_AG000231	Pop_AG000231	Pop_AG000491
Pop_AG000246	Pop_AG000246	Pop_AG000965
Pop_AG000321	Pop_AG000416	Pop_AG001002
Pop_AG000416	Pop_AG000421	Pop_AG001117
Pop_AG000421	Pop_AG000491	Pop_AG001125
Pop_AG000432	Pop_AG000514	Pop_AG001306
Pop_AG000491	Pop_AG000648	Pop_AG002137
Pop_AG000514	Pop_AG000782	Pop_AG002402
Pop_AG000648	Pop_AG000926	Pop_AG002412
Pop_AG000782	Pop_AG000965	Pop_AG002460
Pop_AG000926	Pop_AG001002	Pop_AG002533
Pop_AG000965	Pop_AG001117	Pop_AG002547
Pop_AG001117	Pop_AG001119	Pop_AG002749
Pop_AG001119	Pop_AG001125	Pop_AG002789
Pop_AG001125	Pop_AG001157	Pop_AG003141
Pop_AG001157	Pop_AG001231	Pop_AG003274
Pop_AG001264	Pop_AG001264	Pop_AG003452
Pop_AG001296	Pop_AG001296	Pop_AG003475
Pop_AG001306	Pop_AG001306	Pop_AG003556
Pop_AG001365	Pop_AG001368	Pop_AG003746
Pop_AG001368	Pop_AG001592	Pop_AG004044
Pop_AG001592	Pop_AG001645	Pop_AG004179
Pop_AG001769	Pop_AG001769	Pop_AG004286
Pop_AG001825	Pop_AG001825	Pop_AG004470
Pop_AG001875	Pop_AG001871	Pop_AG004842
Pop_AG002097	Pop_AG001875	Pop_AG004912
Pop_AG002137	Pop_AG001977	Pop_AG004926
Pop_AG002333	Pop_AG002137	Pop_AG004929
Pop_AG002402	Pop_AG002222	Pop_AG004963
Pop_AG002412	Pop_AG002328	Pop_AG005038
Pop_AG002460	Pop_AG002333	Pop_AG005110
Pop_AG002533	Pop_AG002402	Pop_AG005231
Pop_AG002547	Pop_AG002412	Pop_AG005342
Pop_AG002551	Pop_AG002460	Pop_AG005445
Pop_AG002616	Pop_AG002547	Pop_AG005828
Pop_AG002693	Pop_AG002616	Pop_AG005895
Pop_AG002749	Pop_AG002660	Pop_AG006231
Pop_AG002783	Pop_AG002749	Pop_AG006340
Pop_AG003128	Pop_AG002783	Pop_AG006430
Pop_AG003137	Pop_AG002951	Pop_AG006681
Pop_AG003274	Pop_AG003128	Pop_AG007062
Pop_AG003452	Pop_AG003137	Pop_AG007232
Pop_AG003475	Pop_AG003141	Pop_AG007277
Pop_AG003476	Pop_AG003274	Pop_AG007462
Pop_AG003543	Pop_AG003305	Pop_AG007485
Pop_AG003556	Pop_AG003411	Pop_AG007496
Pop_AG003642	Pop_AG003452	Pop_AG007500
Pop_AG003689	Pop_AG003475	Pop_AG007779
Pop_AG003746	Pop_AG003476	Pop_AG007867
Pop_AG003774	Pop_AG003556	Pop_AG008280
Pop_AG004031	Pop_AG003562	Pop_AG008410
Pop_AG004044	Pop_AG003689	Pop_AG008447
Pop_AG004067	Pop_AG003746	Pop_AG008503
Pop_AG004179	Pop_AG004031	Pop_AG008579
Pop_AG004352	Pop_AG004044	Pop_AG008644
Pop_AG004735	Pop_AG004047	Pop_AG008823
Pop_AG004842	Pop_AG004179	Pop_AG009128
Pop_AG004883	Pop_AG004188	Pop_AG009276
Pop_AG004912	Pop_AG004208	Pop_AG009471
Pop_AG004963	Pop_AG004286	Pop_AG009505
Pop_AG004966	Pop_AG004470	Pop_AG009635
Pop_AG004984	Pop_AG004735	Pop_AG009641
Pop_AG004992	Pop_AG004842	Pop_AG010125
Pop_AG005041	Pop_AG004912	Pop_AG010252
Pop_AG005110	Pop_AG004926	Pop_AG010480
Pop_AG005231	Pop_AG004929	Pop_AG010539
Pop_AG005342	Pop_AG004963	Pop_AG010592
Pop_AG005354	Pop_AG004966	Pop_AG010762
Pop_AG005375	Pop_AG005038	Pop_AG010775
Pop_AG005432	Pop_AG005041	Pop_AG011247
Pop_AG005436	Pop_AG005170	Pop_AG011289
Pop_AG005445	Pop_AG005342	Pop_AG011386
Pop_AG005841	Pop_AG005354	Pop_AG011562
Pop_AG005968	Pop_AG005432	Pop_AG011964
Pop_AG005979	Pop_AG005436	Pop_AG012064
Pop_AG006084	Pop_AG005445	Pop_AG012340
Pop_AG006178	Pop_AG005481	Pop_AG012446
Pop_AG006195	Pop_AG005828	Pop_AG012702
Pop_AG006231	Pop_AG005979	Pop_AG012856
Pop_AG006317	Pop_AG006000	Pop_AG012995
Pop_AG006340	Pop_AG006084	Pop_AG013012
Pop_AG006344	Pop_AG006195	Pop_AG013078
Pop_AG006604	Pop_AG006231	Pop_AG013137
Pop_AG006642	Pop_AG006317	Pop_AG013159
Pop_AG006798	Pop_AG006340	Pop_AG013276
Pop_AG006849	Pop_AG006425	Pop_AG013639
Pop_AG006939	Pop_AG006430	Pop_AG014172
Pop_AG006972	Pop_AG006604	Pop_AG014299
Pop_AG006977	Pop_AG006642	Pop_AG014398
Pop_AG007062	Pop_AG006681	Pop_AG014487
Pop_AG007232	Pop_AG006798	Pop_AG014649
Pop_AG007391	Pop_AG006849	Pop_AG014727
Pop_AG007462	Pop_AG006972	Pop_AG014749
Pop_AG007488	Pop_AG006977	Pop_AG014892
Pop_AG007496	Pop_AG007232	Pop_AG015279
Pop_AG007511	Pop_AG007391	Pop_AG015351
Pop_AG007631	Pop_AG007462	Pop_AG015404
Pop_AG007659	Pop_AG007485	Pop_AG015626
Pop_AG007779	Pop_AG007496	Pop_AG016041
Pop_AG007808	Pop_AG007500	Pop_AG016211
Pop_AG007825	Pop_AG007511	Pop_AG016647
Pop_AG008280	Pop_AG007534	Pop_AG016666
Pop_AG008447	Pop_AG007631	Pop_AG016906
Pop_AG008579	Pop_AG007659	Pop_AG016924
Pop_AG008687	Pop_AG007779	Pop_AG017220
Pop_AG008720	Pop_AG007808	Pop_AG017246
Pop_AG008823	Pop_AG007825	Pop_AG017310
Pop_AG008833	Pop_AG007867	Pop_AG017328
Pop_AG008866	Pop_AG008410	Pop_AG017409
Pop_AG008930	Pop_AG008503	Pop_AG017444
Pop_AG009069	Pop_AG008579	Pop_AG017484
Pop_AG009128	Pop_AG008687	Pop_AG017568
Pop_AG009157	Pop_AG008720	Pop_AG017578
Pop_AG009229	Pop_AG008768	Pop_AG017580
Pop_AG009276	Pop_AG008833	Pop_AG017918
Pop_AG009303	Pop_AG008866	Pop_AG018039
Pop_AG009450	Pop_AG008930	Pop_AG018091
Pop_AG009471	Pop_AG009069	Pop_AG018489
Pop_AG009490	Pop_AG009128	Pop_AG018776
Pop_AG009637	Pop_AG009157	Pop_AG019208
Pop_AG009641	Pop_AG009247	Pop_AG019507
Pop_AG009684	Pop_AG009276	Pop_AG020049
Pop_AG009687	Pop_AG009303	Pop_AG020134
Pop_AG010067	Pop_AG009471	Pop_AG020200
Pop_AG010125	Pop_AG009490	Pop_AG020311
Pop_AG010387	Pop_AG009505	Pop_AG020452
Pop_AG010433	Pop_AG009635	Pop_AG020563
Pop_AG010480	Pop_AG009637	Pop_AG020579
Pop_AG010539	Pop_AG009641	Pop_AG020935
Pop_AG010655	Pop_AG009684	Pop_AG020941
Pop_AG010762	Pop_AG010067	Pop_AG020950
Pop_AG010775	Pop_AG010125	Pop_AG020975
Pop_AG010823	Pop_AG010192	Pop_AG021182
Pop_AG011073	Pop_AG010252	Pop_AG021207
Pop_AG011247	Pop_AG010387	Pop_AG021329
Pop_AG011289	Pop_AG010480	Pop_AG021404
Pop_AG011369	Pop_AG010539	Pop_AG021686
Pop_AG011386	Pop_AG010592	Pop_AG021944
Pop_AG011578	Pop_AG010762	Pop_AG021946
Pop_AG011604	Pop_AG010775	Pop_AG021961
Pop_AG011619	Pop_AG010823	Pop_AG022028
Pop_AG011647	Pop_AG010894	Pop_AG022038
Pop_AG011649	Pop_AG011073	Pop_AG022126
Pop_AG011964	Pop_AG011186	Pop_AG022687
Pop_AG012045	Pop_AG011247	Pop_AG022807
Pop_AG012048	Pop_AG011289	Pop_AG022843
Pop_AG012064	Pop_AG011400	Pop_AG022859
Pop_AG012198	Pop_AG011526	Pop_AG022927
Pop_AG012307	Pop_AG011604	Pop_AG023167
Pop_AG012340	Pop_AG011619	Pop_AG023626
Pop_AG012447	Pop_AG011647	Pop_AG023914
Pop_AG012530	Pop_AG011649	Pop_AG023972
Pop_AG012702	Pop_AG011964	Pop_AG024016
Pop_AG012802	Pop_AG012045	Pop_AG024040
Pop_AG012856	Pop_AG012048	Pop_AG024064
Pop_AG012862	Pop_AG012064	Pop_AG024167
Pop_AG012995	Pop_AG012119	Pop_AG024353
Pop_AG013078	Pop_AG012446	Pop_AG024498
Pop_AG013137	Pop_AG012447	Pop_AG024611
Pop_AG013251	Pop_AG012702	Pop_AG024612
Pop_AG013258	Pop_AG012809	Pop_AG024640
Pop_AG013276	Pop_AG012856	Pop_AG024695
Pop_AG013363	Pop_AG012995	Pop_AG024806
Pop_AG013398	Pop_AG013012	Pop_AG024807
Pop_AG013519	Pop_AG013078	Pop_AG024835
Pop_AG013534	Pop_AG013137	Pop_AG024889
Pop_AG013877	Pop_AG013159	Pop_AG024930
Pop_AG013880	Pop_AG013188	Pop_AG024954
Pop_AG014131	Pop_AG013258	Pop_AG024955
Pop_AG014172	Pop_AG013276	Pop_AG025019
Pop_AG014299	Pop_AG013363	Pop_AG025054
Pop_AG014392	Pop_AG013398	Pop_AG025071
Pop_AG014398	Pop_AG013636	Pop_AG025076
Pop_AG014536	Pop_AG014172	Pop_AG025086
Pop_AG014727	Pop_AG014192	Pop_AG025100
Pop_AG014749	Pop_AG014398	Pop_AG025128
Pop_AG014892	Pop_AG014512	Pop_AG025163
Pop_AG014904	Pop_AG014545	Pop_AG025189
Pop_AG015112	Pop_AG014643	Pop_AG025358
Pop_AG015279	Pop_AG014727	Pop_AG025365
Pop_AG015293	Pop_AG014749	Pop_AG025438
Pop_AG015460	Pop_AG014892	Pop_AG025522
Pop_AG015573	Pop_AG014904	Pop_AG025546
Pop_AG015669	Pop_AG015112	Pop_AG025593
Pop_AG016041	Pop_AG015279	Pop_AG025602
Pop_AG016108	Pop_AG015293	Pop_AG025705
Pop_AG016238	Pop_AG015573	Pop_AG025723
Pop_AG016334	Pop_AG016041	Pop_AG025755
Pop_AG016399	Pop_AG016211	Pop_AG025793
Pop_AG016647	Pop_AG016334	Pop_AG025812
Pop_AG016666	Pop_AG016351	Pop_AG025911
Pop_AG016916	Pop_AG016416	Pop_AG025919
Pop_AG016924	Pop_AG016666	Pop_AG025938
Pop_AG016951	Pop_AG016906	Pop_AG025952
Pop_AG017099	Pop_AG016916	Pop_AG026080
Pop_AG017126	Pop_AG016924	Pop_AG026119
Pop_AG017143	Pop_AG016951	Pop_AG026123
Pop_AG017174	Pop_AG017011	Pop_AG026135
Pop_AG017220	Pop_AG017099	Pop_AG026148
Pop_AG017246	Pop_AG017143	Pop_AG026184
Pop_AG017310	Pop_AG017174	Pop_AG026185
Pop_AG017328	Pop_AG017199	Pop_AG026202
Pop_AG017409	Pop_AG017220	Pop_AG026207
Pop_AG017444	Pop_AG017246	Pop_AG026214
Pop_AG017457	Pop_AG017328	Pop_AG026215
Pop_AG017460	Pop_AG017409	Pop_AG026216
Pop_AG017483	Pop_AG017444	Pop_AG026223
Pop_AG017484	Pop_AG017457	Pop_AG026232
Pop_AG017568	Pop_AG017484	Pop_AG026233
Pop_AG017578	Pop_AG017568	Pop_AG026299
Pop_AG017580	Pop_AG017578	Pop_AG026356
Pop_AG017645	Pop_AG017645	Pop_AG026451
Pop_AG017823	Pop_AG017682	Pop_AG026504
Pop_AG017832	Pop_AG017823	Pop_AG026541
Pop_AG017918	Pop_AG017918	Pop_AG026578
Pop_AG018039	Pop_AG017970	Pop_AG026595
Pop_AG018083	Pop_AG018039	Pop_AG026759
Pop_AG018091	Pop_AG018083	Pop_AG026803
Pop_AG018274	Pop_AG018091	Pop_AG026808
Pop_AG018427	Pop_AG018427	Pop_AG026867
Pop_AG018438	Pop_AG018438	Pop_AG026869
Pop_AG018466	Pop_AG018466	Pop_AG026965
Pop_AG018826	Pop_AG018826	Pop_AG027027
Pop_AG019201	Pop_AG019201	Pop_AG027033
Pop_AG019208	Pop_AG019208	Pop_AG027036
Pop_AG019507	Pop_AG019507	Pop_AG027039
Pop_AG019522	Pop_AG019522	Pop_AG027085
Pop_AG019595	Pop_AG019595	Pop_AG027127
Pop_AG019767	Pop_AG019767	Pop_AG027136
Pop_AG019838	Pop_AG019838	Pop_AG027137
Pop_AG019839	Pop_AG019839	Pop_AG027262
Pop_AG019889	Pop_AG019889	Pop_AG027268
Pop_AG019921	Pop_AG019921	Pop_AG027284
Pop_AG020049	Pop_AG019967	Pop_AG027287
Pop_AG020055	Pop_AG020049	Pop_AG027302
Pop_AG020134	Pop_AG020055	Pop_AG027336
Pop_AG020306	Pop_AG020134	Pop_AG027344
Pop_AG020311	Pop_AG020200	Pop_AG027366
Pop_AG020452	Pop_AG020240	Pop_AG027380
Pop_AG020509	Pop_AG020452	Pop_AG027425
Pop_AG020563	Pop_AG020509	Pop_AG027474
Pop_AG020579	Pop_AG020579	Pop_AG027524
Pop_AG020941	Pop_AG020817	Pop_AG027534
Pop_AG020951	Pop_AG020896	Pop_AG027540
Pop_AG021205	Pop_AG020941	Pop_AG027769
Pop_AG021207	Pop_AG020950	Pop_AG027842
Pop_AG021395	Pop_AG021205	Pop_AG027874
Pop_AG021404	Pop_AG021329	Pop_AG027957
Pop_AG021595	Pop_AG021395	Pop_AG027966
Pop_AG021686	Pop_AG021404	Pop_AG028041
Pop_AG021825	Pop_AG021426	Pop_AG028043
Pop_AG021830	Pop_AG021686	Pop_AG028088
Pop_AG021944	Pop_AG021805	Pop_AG028098
Pop_AG021972	Pop_AG021825	Pop_AG028159
Pop_AG022028	Pop_AG021830	Pop_AG028170
Pop_AG022038	Pop_AG021933	Pop_AG028203
Pop_AG022126	Pop_AG021944	Pop_AG028239
Pop_AG022259	Pop_AG021946	Pop_AG028242
Pop_AG022292	Pop_AG021972	Pop_AG028273
Pop_AG022438	Pop_AG022028	Pop_AG028376
Pop_AG022454	Pop_AG022038	Pop_AG028383
Pop_AG022461	Pop_AG022218	Pop_AG028390
Pop_AG022499	Pop_AG022259	Pop_AG028691
Pop_AG022622	Pop_AG022292	Pop_AG014744
Pop_AG022625	Pop_AG022438	Pop_AG006820
Pop_AG022687	Pop_AG022461	Pop_AG021018
Pop_AG022725	Pop_AG022622	Pop_AG005142
Pop_AG022807	Pop_AG022625	Pop_AG013033
Pop_AG022859	Pop_AG022687	Pop_AG018128
Pop_AG022927	Pop_AG022725	Pop_AG011995
Pop_AG022997	Pop_AG022843	Pop_AG000316
Pop_AG023111	Pop_AG022859	Pop_AG003535
Pop_AG023122	Pop_AG022927	Pop_AG020643
Pop_AG023167	Pop_AG023111	Pop_AG005880
Pop_AG023214	Pop_AG023122	Pop_AG002541
Pop_AG023343	Pop_AG023167	Pop_AG024142
Pop_AG023466	Pop_AG023214	Pop_AG003668
Pop_AG023529	Pop_AG023466	Pop_AG021623
Pop_AG023551	Pop_AG023529	Pop_AG008608
Pop_AG023610	Pop_AG023551	Pop_AG000593
Pop_AG023639	Pop_AG023610	Pop_AG023615
Pop_AG023755	Pop_AG023639	Pop_AG010859
Pop_AG023777	Pop_AG023777	Pop_AG011996
Pop_AG023778	Pop_AG023778	Pop_AG019541
Pop_AG023781	Pop_AG023786	Pop_AG020885
Pop_AG023798	Pop_AG023798	Pop_AG000332
Pop_AG023816	Pop_AG023816	Pop_AG010518
Pop_AG023901	Pop_AG023832	Pop_AG009926
Pop_AG023914	Pop_AG023914	Pop_AG008327
Pop_AG024040	Pop_AG024016	Pop_AG006031
Pop_AG024064	Pop_AG024040	Pop_AG012524
Pop_AG024086	Pop_AG024064	Pop_AG010589
Pop_AG024167	Pop_AG024086	Pop_AG004238
Pop_AG024223	Pop_AG024167	Pop_AG000146
Pop_AG024251	Pop_AG024223	Pop_AG005927
Pop_AG024253	Pop_AG024251	Pop_AG004784
Pop_AG024353	Pop_AG024253	Pop_AG001867
Pop_AG024366	Pop_AG024353	Pop_AG020261
Pop_AG024408	Pop_AG024366	Pop_AG001947
Pop_AG024482	Pop_AG024489	Pop_AG001949
Pop_AG024489	Pop_AG024496	Pop_AG021814
Pop_AG024496	Pop_AG024498	Pop_AG019097
Pop_AG024498	Pop_AG024611	Pop_AG020679
Pop_AG024601	Pop_AG024612	Pop_AG013269
Pop_AG024611	Pop_AG024640	Pop_AG005498
Pop_AG024612	Pop_AG024695	Pop_AG000851
Pop_AG024640	Pop_AG024805	Pop_AG001420
Pop_AG024659	Pop_AG024806	Pop_AG003233
Pop_AG024695	Pop_AG024807	Pop_AG015996
Pop_AG024804	Pop_AG024814	Pop_AG001654
Pop_AG024805	Pop_AG024815	Pop_AG021208
Pop_AG024806	Pop_AG024816	Pop_AG019451
Pop_AG024807	Pop_AG024823	Pop_AG008073
Pop_AG024813	Pop_AG024835	Pop_AG000905
Pop_AG024814	Pop_AG024889	Pop_AG013612
Pop_AG024815	Pop_AG024916	Pop_AG008102
Pop_AG024816	Pop_AG024926	Pop_AG013283
Pop_AG024823	Pop_AG024930	Pop_AG003441
Pop_AG024835	Pop_AG024933	Pop_AG009123
Pop_AG024889	Pop_AG024934	Pop_AG005557
Pop_AG024926	Pop_AG024950	Pop_AG017113
Pop_AG024930	Pop_AG024954	Pop_AG023097
Pop_AG024933	Pop_AG024955	Pop_AG016321
Pop_AG024934	Pop_AG025019	Pop_AG005944
Pop_AG024950	Pop_AG025034	Pop_AG008944
Pop_AG024955	Pop_AG025052	Pop_AG023213
Pop_AG024996	Pop_AG025054	Pop_AG008298
Pop_AG025019	Pop_AG025071	Pop_AG006865
Pop_AG025054	Pop_AG025076	Pop_AG003284
Pop_AG025071	Pop_AG025086	Pop_AG001809
Pop_AG025076	Pop_AG025087	Pop_AG016343
Pop_AG025077	Pop_AG025100	Pop_AG013518
Pop_AG025100	Pop_AG025104	Pop_AG006083
Pop_AG025104	Pop_AG025119	Pop_AG014146
Pop_AG025119	Pop_AG025121	Pop_AG013504
Pop_AG025128	Pop_AG025128	Pop_AG020874
Pop_AG025163	Pop_AG025163	Pop_AG017896
Pop_AG025186	Pop_AG025186	Pop_AG024526
Pop_AG025189	Pop_AG025189	Pop_AG009649
Pop_AG025248	Pop_AG025254	Pop_AG007167
Pop_AG025254	Pop_AG025283	Pop_AG004946
Pop_AG025319	Pop_AG025336	Pop_AG006971
Pop_AG025336	Pop_AG025358	Pop_AG006179
Pop_AG025358	Pop_AG025438	Pop_AG019771
Pop_AG025365	Pop_AG025474	Pop_AG024018
Pop_AG025426	Pop_AG025509	Pop_AG013599
Pop_AG025438	Pop_AG025513	Pop_AG002909
Pop_AG025446	Pop_AG025546	Pop_AG000386
Pop_AG025451	Pop_AG025547	Pop_AG019503
Pop_AG025469	Pop_AG025593	Pop_AG001299
Pop_AG025474	Pop_AG025602	Pop_AG014338
Pop_AG025509	Pop_AG025678	Pop_AG018435
Pop_AG025513	Pop_AG025710	Pop_AG017655
Pop_AG025522	Pop_AG025721	Pop_AG011056
Pop_AG025547	Pop_AG025723	Pop_AG022276
Pop_AG025581	Pop_AG025755	Pop_AG014231
Pop_AG025593	Pop_AG025761	Pop_AG008670
Pop_AG025602	Pop_AG025812	Pop_AG024452
Pop_AG025639	Pop_AG025817	Pop_AG016532
Pop_AG025710	Pop_AG025841	Pop_AG006472
Pop_AG025712	Pop_AG025875	Pop_AG014073
Pop_AG025721	Pop_AG025919	Pop_AG016876
Pop_AG025723	Pop_AG025925	Pop_AG015820
Pop_AG025755	Pop_AG025997	Pop_AG011192
Pop_AG025764	Pop_AG026102	Pop_AG012668
Pop_AG025793	Pop_AG026119	Pop_AG002984
Pop_AG025812	Pop_AG026126	Pop_AG001626
Pop_AG025813	Pop_AG026127	Pop_AG008253
Pop_AG025852	Pop_AG026135	Pop_AG012387
Pop_AG025874	Pop_AG026148	Pop_AG024182
Pop_AG025884	Pop_AG026151	Pop_AG003282
Pop_AG025911	Pop_AG026167	Pop_AG003840
Pop_AG025919	Pop_AG026181	Pop_AG000605
Pop_AG025930	Pop_AG026184	Pop_AG002647
Pop_AG025997	Pop_AG026185	Pop_AG009753
Pop_AG026034	Pop_AG026188	Pop_AG011231
Pop_AG026123	Pop_AG026194	Pop_AG015821
Pop_AG026126	Pop_AG026200	Pop_AG021138
Pop_AG026127	Pop_AG026202	Pop_AG002432
Pop_AG026131	Pop_AG026216	Pop_AG021532
Pop_AG026135	Pop_AG026221	Pop_AG000105
Pop_AG026151	Pop_AG026223	Pop_AG007374
Pop_AG026167	Pop_AG026233	Pop_AG011673
Pop_AG026181	Pop_AG026239	Pop_AG002636
Pop_AG026184	Pop_AG026262	Pop_AG008439
Pop_AG026185	Pop_AG026272	Pop_AG023390
Pop_AG026188	Pop_AG026273	Pop_AG024296
Pop_AG026194	Pop_AG026277	Pop_AG000536
Pop_AG026200	Pop_AG026299	Pop_AG017944
Pop_AG026202	Pop_AG026305	Pop_AG018370
Pop_AG026214	Pop_AG026306	Pop_AG018136
Pop_AG026215	Pop_AG026309	Pop_AG014622
Pop_AG026216	Pop_AG026352	Pop_AG018017
Pop_AG026221	Pop_AG026356	Pop_AG016324
Pop_AG026223	Pop_AG026374	Pop_AG011188
Pop_AG026232	Pop_AG026380	Pop_AG022565
Pop_AG026233	Pop_AG026397	Pop_AG023863
Pop_AG026239	Pop_AG026404	Pop_AG000891
Pop_AG026259	Pop_AG026407	Pop_AG003231
Pop_AG026270	Pop_AG026440	Pop_AG023291
Pop_AG026272	Pop_AG026486	Pop_AG003214
Pop_AG026273	Pop_AG026530	Pop_AG015574
Pop_AG026277	Pop_AG026541	Pop_AG021083
Pop_AG026278	Pop_AG026578	Pop_AG011261
Pop_AG026299	Pop_AG026595	Pop_AG020021
Pop_AG026305	Pop_AG026603	Pop_AG017074
Pop_AG026309	Pop_AG026641	Pop_AG007482
Pop_AG026337	Pop_AG026649	Pop_AG023052
Pop_AG026352	Pop_AG026664	Pop_AG021729
Pop_AG026356	Pop_AG026689	Pop_AG023406
Pop_AG026374	Pop_AG026753	Pop_AG009217
Pop_AG026380	Pop_AG026759	Pop_AG012247
Pop_AG026397	Pop_AG026781	Pop_AG014566
Pop_AG026404	Pop_AG026790	Pop_AG010143
Pop_AG026407	Pop_AG026808	Pop_AG005873
Pop_AG026471	Pop_AG026830	Pop_AG002285
Pop_AG026486	Pop_AG026867	Pop_AG000102
Pop_AG026504	Pop_AG026868	Pop_AG017349
Pop_AG026525	Pop_AG026887	Pop_AG001354
Pop_AG026528	Pop_AG026941	Pop_AG021666
Pop_AG026530	Pop_AG026949	Pop_AG009930
Pop_AG026541	Pop_AG026953	Pop_AG004994
Pop_AG026564	Pop_AG026965	Pop_AG022193
Pop_AG026603	Pop_AG026978	Pop_AG004476
Pop_AG026641	Pop_AG026985	Pop_AG006233
Pop_AG026649	Pop_AG026994	Pop_AG001789
Pop_AG026651	Pop_AG026995	Pop_AG010650
Pop_AG026664	Pop_AG027024	Pop_AG020478
Pop_AG026665	Pop_AG027027	Pop_AG009420
Pop_AG026677	Pop_AG027031	Pop_AG019489
Pop_AG026689	Pop_AG027033	Pop_AG018979
Pop_AG026723	Pop_AG027036	Pop_AG015493
Pop_AG026759	Pop_AG027052	Pop_AG009563
Pop_AG026781	Pop_AG027064	Pop_AG021988
Pop_AG026790	Pop_AG027117	Pop_AG000606
Pop_AG026803	Pop_AG027118	Pop_AG015153
Pop_AG026808	Pop_AG027127	Pop_AG022828
Pop_AG026830	Pop_AG027136	Pop_AG019308
Pop_AG026833	Pop_AG027138	Pop_AG003997
Pop_AG026887	Pop_AG027145	Pop_AG011895
Pop_AG026941	Pop_AG027158	Pop_AG004017
Pop_AG026944	Pop_AG027203	Pop_AG021547
Pop_AG026949	Pop_AG027208	Pop_AG024592
Pop_AG026953	Pop_AG027240	Pop_AG023819
Pop_AG026965	Pop_AG027248	Pop_AG019527
Pop_AG026985	Pop_AG027249	Pop_AG017263
Pop_AG026994	Pop_AG027262	Pop_AG024020
Pop_AG026995	Pop_AG027268	Pop_AG019072
Pop_AG027009	Pop_AG027283	Pop_AG018120
Pop_AG027011	Pop_AG027284	Pop_AG022754
Pop_AG027024	Pop_AG027287	Pop_AG002459
Pop_AG027031	Pop_AG027302	Pop_AG019743
Pop_AG027036	Pop_AG027309	Pop_AG012227
Pop_AG027039	Pop_AG027312	Pop_AG001906
Pop_AG027052	Pop_AG027336	Pop_AG008132
Pop_AG027064	Pop_AG027366	Pop_AG004661
Pop_AG027085	Pop_AG027380	Pop_AG019532
Pop_AG027117	Pop_AG027382	Pop_AG001199
Pop_AG027118	Pop_AG027422	Pop_AG003906
Pop_AG027127	Pop_AG027425	Pop_AG001301
Pop_AG027136	Pop_AG027447	Pop_AG024201
Pop_AG027137	Pop_AG027474	Pop_AG017779
Pop_AG027138	Pop_AG027524	Pop_AG019258
Pop_AG027158	Pop_AG027534	Pop_AG019631
Pop_AG027203	Pop_AG027540	Pop_AG001578
Pop_AG027208	Pop_AG027542	Pop_AG020468
Pop_AG027240	Pop_AG027591	Pop_AG007037
Pop_AG027248	Pop_AG027613	Pop_AG022352
Pop_AG027283	Pop_AG027708	Pop_AG022816
Pop_AG027284	Pop_AG027730	Pop_AG022837
Pop_AG027287	Pop_AG027769	Pop_AG023412
Pop_AG027297	Pop_AG027785	Pop_AG021687
Pop_AG027302	Pop_AG027842	Pop_AG014673
Pop_AG027312	Pop_AG027892	Pop_AG018254
Pop_AG027331	Pop_AG027910	Pop_AG002854
Pop_AG027333	Pop_AG027925	Pop_AG018475
Pop_AG027336	Pop_AG027957	Pop_AG003286
Pop_AG027352	Pop_AG028009	Pop_AG015359
Pop_AG027353	Pop_AG028018	Pop_AG018130
Pop_AG027366	Pop_AG028041	Pop_AG016584
Pop_AG027380	Pop_AG028043	Pop_AG000997
Pop_AG027382	Pop_AG028075	Pop_AG007368
Pop_AG027425	Pop_AG028078	Pop_AG020757
Pop_AG027447	Pop_AG028083	Pop_AG020362
Pop_AG027474	Pop_AG028088	Pop_AG008113
Pop_AG027524	Pop_AG028098	Pop_AG006267
Pop_AG027534	Pop_AG028159	Pop_AG015495
Pop_AG027542	Pop_AG028170	Pop_AG006276
Pop_AG027589	Pop_AG028183	Pop_AG015745
Pop_AG027591	Pop_AG028203	Pop_AG014142
Pop_AG027627	Pop_AG028224	Pop_AG021823
Pop_AG027730	Pop_AG028239	Pop_AG014732
Pop_AG027769	Pop_AG028242	Pop_AG002649
Pop_AG027785	Pop_AG028273	Pop_AG014930
Pop_AG027839	Pop_AG028313	Pop_AG000661
Pop_AG027842	Pop_AG028353	Pop_AG006145
Pop_AG027869	Pop_AG028383	Pop_AG017192
Pop_AG027874	Pop_AG028390	Pop_AG013314
Pop_AG027892	Pop_AG028402	Pop_AG011410
Pop_AG027925	Pop_AG028606	Pop_AG005443
Pop_AG027957	Pop_AG028721	Pop_AG001325
Pop_AG028009	Pop_AG028813	Pop_AG017959
Pop_AG028018	Pop_AG028862	Pop_AG017573
Pop_AG028041	Pop_AG028871	Pop_AG018848
Pop_AG028043	Pop_AG028897	Pop_AG022217
Pop_AG028075	Pop_AG028912	Pop_AG021665
Pop_AG028078	Pop_AG028944	Pop_AG006775
Pop_AG028088	Pop_AG028964	Pop_AG001230
Pop_AG028098	Pop_AG029002	Pop_AG000388
Pop_AG028156	Pop_AG029008	Pop_AG001450
Pop_AG028159	Pop_AG029044	Pop_AG013354
Pop_AG028170	Pop_AG029092	Pop_AG012610
Pop_AG028183	Pop_AG029174	Pop_AG008175
Pop_AG028218	Pop_AG029191	Pop_AG007642
Pop_AG028224	Pop_AG002730	Pop_AG014724
Pop_AG028239	Pop_AG009357	Pop_AG000538
Pop_AG028273	Pop_AG007830	Pop_AG006076
Pop_AG028347	Pop_AG006820	Pop_AG013856
Pop_AG028383	Pop_AG020962	Pop_AG007881
Pop_AG028402	Pop_AG003915	Pop_AG009598
Pop_AG028423	Pop_AG021018	Pop_AG007370
Pop_AG028603	Pop_AG019853	Pop_AG009379
Pop_AG028709	Pop_AG005142	Pop_AG004039
Pop_AG028721	Pop_AG013044	Pop_AG007268
Pop_AG028756	Pop_AG024174	Pop_AG005365
Pop_AG028763	Pop_AG007668	Pop_AG017597
Pop_AG028875	Pop_AG011271	Pop_AG010500
Pop_AG028897	Pop_AG011995	Pop_AG011978
Pop_AG028912	Pop_AG008850	Pop_AG010384
Pop_AG028944	Pop_AG007018	Pop_AG019822
Pop_AG028964	Pop_AG020658	Pop_AG008899
Pop_AG029002	Pop_AG014744	Pop_AG008843
Pop_AG029044	Pop_AG000316	Pop_AG000271
Pop_AG029092	Pop_AG020634	Pop_AG008425
Pop_AG029118	Pop_AG004308	Pop_AG011700
Pop_AG029174	Pop_AG004425	Pop_AG005576
Pop_AG029191	Pop_AG006646	Pop_AG002226
Pop_AG002491	Pop_AG007101	Pop_AG000382
Pop_AG002730	Pop_AG024396	Pop_AG019141
Pop_AG002348	Pop_AG019821	Pop_AG007023
Pop_AG007830	Pop_AG000498	Pop_AG001173
Pop_AG020962	Pop_AG018388	Pop_AG004962
Pop_AG003915	Pop_AG006716	Pop_AG010356
Pop_AG018819	Pop_AG003668	Pop_AG011256
Pop_AG008133	Pop_AG021623	Pop_AG003410
Pop_AG005142	Pop_AG018398	Pop_AG001113
Pop_AG022341	Pop_AG000593	Pop_AG001058
Pop_AG007668	Pop_AG013244	Pop_AG007360
Pop_AG011995	Pop_AG010862	Pop_AG009267
Pop_AG007018	Pop_AG007708	Pop_AG012986
Pop_AG015876	Pop_AG018905	Pop_AG007445
Pop_AG009357	Pop_AG002694	Pop_AG011514
Pop_AG000316	Pop_AG001968	Pop_AG016137
Pop_AG015049	Pop_AG001324	Pop_AG012682
Pop_AG020386	Pop_AG015738	Pop_AG013888
Pop_AG004308	Pop_AG000332	Pop_AG016455
Pop_AG015195	Pop_AG019315	Pop_AG007088
Pop_AG019032	Pop_AG010518	Pop_AG021551
Pop_AG020294	Pop_AG015949	Pop_AG020476
Pop_AG006646	Pop_AG009926	Pop_AG017787
Pop_AG007101	Pop_AG023752	Pop_AG000875
Pop_AG001167	Pop_AG010059	Pop_AG002431
Pop_AG002541	Pop_AG008327	Pop_AG011000
Pop_AG021925	Pop_AG012879	Pop_AG000644
Pop_AG000498	Pop_AG012197	Pop_AG011951
Pop_AG018388	Pop_AG012524	Pop_AG007420
Pop_AG006716	Pop_AG010589	Pop_AG000160
Pop_AG008725	Pop_AG000650	Pop_AG023257
Pop_AG021623	Pop_AG013033	Pop_AG001764
Pop_AG018398	Pop_AG016401	Pop_AG019004
Pop_AG011818	Pop_AG005667	Pop_AG009324
Pop_AG000593	Pop_AG004238	Pop_AG015226
Pop_AG013244	Pop_AG022091	Pop_AG004222
Pop_AG010862	Pop_AG000146	Pop_AG001687
Pop_AG007708	Pop_AG012186	Pop_AG015117
Pop_AG010859	Pop_AG022255	Pop_AG012222
Pop_AG024179	Pop_AG006523	Pop_AG024150
Pop_AG018905	Pop_AG001969	Pop_AG000508
Pop_AG011996	Pop_AG014475	Pop_AG023824
Pop_AG018921	Pop_AG009575	Pop_AG003264
Pop_AG019541	Pop_AG018128	Pop_AG021092
Pop_AG001968	Pop_AG004784	Pop_AG015679
Pop_AG020885	Pop_AG016861	Pop_AG012394
Pop_AG007230	Pop_AG005181	Pop_AG012968
Pop_AG001324	Pop_AG001209	Pop_AG010261
Pop_AG015738	Pop_AG023107	Pop_AG018070
Pop_AG000332	Pop_AG021307	Pop_AG008770
Pop_AG019315	Pop_AG001947	Pop_AG019302
Pop_AG010518	Pop_AG001949	Pop_AG009942
Pop_AG008307	Pop_AG021814	Pop_AG007431
Pop_AG009926	Pop_AG007839	Pop_AG022881
Pop_AG011804	Pop_AG002832	Pop_AG005116
Pop_AG008327	Pop_AG019097	Pop_AG021806
Pop_AG012879	Pop_AG007459	Pop_AG020787
Pop_AG012524	Pop_AG004139	Pop_AG011144
Pop_AG000650	Pop_AG024138	Pop_AG015336
Pop_AG023187	Pop_AG007271	Pop_AG017447
Pop_AG005667	Pop_AG007358	Pop_AG010536
Pop_AG004238	Pop_AG010179	Pop_AG020707
Pop_AG000146	Pop_AG000186	Pop_AG004982
Pop_AG010168	Pop_AG005498	Pop_AG012753
Pop_AG022255	Pop_AG005656	Pop_AG019704
Pop_AG020699	Pop_AG018226	Pop_AG010088
Pop_AG005927	Pop_AG014387	Pop_AG023105
Pop_AG009578	Pop_AG017708	Pop_AG010772
Pop_AG001969	Pop_AG000851	Pop_AG010269
Pop_AG010279	Pop_AG018600	Pop_AG006453
Pop_AG009575	Pop_AG019027	Pop_AG002614
Pop_AG018128	Pop_AG001420	Pop_AG023221
Pop_AG019791	Pop_AG003233	Pop_AG012553
Pop_AG004784	Pop_AG019634	Pop_AG004396
Pop_AG016861	Pop_AG015996	Pop_AG001893
Pop_AG005181	Pop_AG023677	Pop_AG016391
Pop_AG012201	Pop_AG001654	Pop_AG001090
Pop_AG006921	Pop_AG000502	Pop_AG003299
Pop_AG001209	Pop_AG008073	Pop_AG008929
Pop_AG007043	Pop_AG000905	Pop_AG006277
Pop_AG019188	Pop_AG022942	Pop_AG018858
Pop_AG017115	Pop_AG015671	Pop_AG016296
Pop_AG011609	Pop_AG013612	Pop_AG016869
Pop_AG001947	Pop_AG012018	Pop_AG001856
Pop_AG001949	Pop_AG013885	Pop_AG017067
Pop_AG021814	Pop_AG002209	Pop_AG002804
Pop_AG010891	Pop_AG003441	Pop_AG009528
Pop_AG002832	Pop_AG011665	Pop_AG005573
Pop_AG016700	Pop_AG008252	Pop_AG018576
Pop_AG022358	Pop_AG021889	Pop_AG003930
Pop_AG020083	Pop_AG017113	Pop_AG005552
Pop_AG019097	Pop_AG020643	Pop_AG024169
Pop_AG007459	Pop_AG000305	Pop_AG024318
Pop_AG024138	Pop_AG009860	Pop_AG007136
Pop_AG002501	Pop_AG016321	Pop_AG014101
Pop_AG007358	Pop_AG005944	Pop_AG000344
Pop_AG013269	Pop_AG008944	Pop_AG018862
Pop_AG013574	Pop_AG023213	Pop_AG017045
Pop_AG005656	Pop_AG015825	Pop_AG021792
Pop_AG018925	Pop_AG006865	Pop_AG005915
Pop_AG014387	Pop_AG003284	Pop_AG012570
Pop_AG000851	Pop_AG004092	Pop_AG003208
Pop_AG015645	Pop_AG007856	Pop_AG000086
Pop_AG018600	Pop_AG021481	Pop_AG010713
Pop_AG019027	Pop_AG014146	Pop_AG011447
Pop_AG001420	Pop_AG011018	Pop_AG004744
Pop_AG003233	Pop_AG017896	Pop_AG022651
Pop_AG019634	Pop_AG018109	Pop_AG010988
Pop_AG017758	Pop_AG015100	Pop_AG004919
Pop_AG021028	Pop_AG024526	Pop_AG009400
Pop_AG023677	Pop_AG003406	Pop_AG002184
Pop_AG001613	Pop_AG013449	Pop_AG019430
Pop_AG001654	Pop_AG022062	Pop_AG003122
Pop_AG004655	Pop_AG021017	Pop_AG010855
Pop_AG016243	Pop_AG011583	Pop_AG001665
Pop_AG000502	Pop_AG014517	Pop_AG009307
Pop_AG019451	Pop_AG009649	Pop_AG009051
Pop_AG008073	Pop_AG007167	Pop_AG006225
Pop_AG009717	Pop_AG020184	Pop_AG001558
Pop_AG000905	Pop_AG004946	Pop_AG000497
Pop_AG022942	Pop_AG006971	Pop_AG018722
Pop_AG000536	Pop_AG019771	Pop_AG020471
Pop_AG015671	Pop_AG023200	Pop_AG010828
Pop_AG020253	Pop_AG008402	Pop_AG009443
Pop_AG013885	Pop_AG019052	Pop_AG009121
Pop_AG013283	Pop_AG003884	Pop_AG012350
Pop_AG003441	Pop_AG013851	Pop_AG020820
Pop_AG010364	Pop_AG014422	Pop_AG020656
Pop_AG005557	Pop_AG012967	Pop_AG000419
Pop_AG018099	Pop_AG011006	Pop_AG016069
Pop_AG021889	Pop_AG015166	Pop_AG001674
Pop_AG017113	Pop_AG021925	Pop_AG019747
Pop_AG020643	Pop_AG002281	Pop_AG017821
Pop_AG023097	Pop_AG012309	Pop_AG015829
Pop_AG016321	Pop_AG014650	Pop_AG000609
Pop_AG005944	Pop_AG000386	Pop_AG008428
Pop_AG008944	Pop_AG004778	Pop_AG008898
Pop_AG023213	Pop_AG007438	Pop_AG010658
Pop_AG009191	Pop_AG011850	Pop_AG010381
Pop_AG022526	Pop_AG011323	Pop_AG000203
Pop_AG002839	Pop_AG006641	Pop_AG004349
Pop_AG001809	Pop_AG018435	Pop_AG010689
Pop_AG005974	Pop_AG016278	Pop_AG022585
Pop_AG007856	Pop_AG017655	Pop_AG006333
Pop_AG006083	Pop_AG020768	Pop_AG006577
Pop_AG021760	Pop_AG023612	Pop_AG001451
Pop_AG020874	Pop_AG013341	Pop_AG005992
Pop_AG011018	Pop_AG018690	Pop_AG002603
Pop_AG017896	Pop_AG021981	Pop_AG007075
Pop_AG018109	Pop_AG011056	Pop_AG015600
Pop_AG015100	Pop_AG018643	Pop_AG006541
Pop_AG001945	Pop_AG012138	Pop_AG019424
Pop_AG003406	Pop_AG022276	Pop_AG019069
Pop_AG013449	Pop_AG012934	Pop_AG024267
Pop_AG022062	Pop_AG011677	Pop_AG010788
Pop_AG006579	Pop_AG022165	Pop_AG009743
Pop_AG008405	Pop_AG015981	Pop_AG015476
Pop_AG016303	Pop_AG007621	Pop_AG008795
Pop_AG007167	Pop_AG007196	Pop_AG000485
Pop_AG020184	Pop_AG018245	Pop_AG018713
Pop_AG004946	Pop_AG020672	Pop_AG012964
Pop_AG006971	Pop_AG018980	Pop_AG005714
Pop_AG019771	Pop_AG004990	Pop_AG021256
Pop_AG004153	Pop_AG020608	Pop_AG024445
Pop_AG023200	Pop_AG014231	Pop_AG023136
Pop_AG019140	Pop_AG007736	Pop_AG015909
Pop_AG009793	Pop_AG012928	Pop_AG020244
Pop_AG016221	Pop_AG017698	Pop_AG012499
Pop_AG016903	Pop_AG002522	Pop_AG021575
Pop_AG020968	Pop_AG004026	Pop_AG016783
Pop_AG010900	Pop_AG008393	Pop_AG018436
Pop_AG001162	Pop_AG010783	Pop_AG023331
Pop_AG014422	Pop_AG016045	Pop_AG011114
Pop_AG012967	Pop_AG021638	Pop_AG018442
Pop_AG017371	Pop_AG016387	Pop_AG009985
Pop_AG011006	Pop_AG016492	Pop_AG014742
Pop_AG002909	Pop_AG021187	Pop_AG010849
Pop_AG019992	Pop_AG017341	Pop_AG001348
Pop_AG018310	Pop_AG015820	Pop_AG001729
Pop_AG014720	Pop_AG011192	Pop_AG004480
Pop_AG001777	Pop_AG007312	Pop_AG019242
Pop_AG024142	Pop_AG002984	Pop_AG006026
Pop_AG000386	Pop_AG003627	Pop_AG023899
Pop_AG012542	Pop_AG001626	Pop_AG005483
Pop_AG004778	Pop_AG011789	Pop_AG015645
Pop_AG001299	Pop_AG016298	Pop_AG008384
Pop_AG011850	Pop_AG012387	Pop_AG020148
Pop_AG014338	Pop_AG006214	Pop_AG011975
Pop_AG018435	Pop_AG024182	Pop_AG015856
Pop_AG016278	Pop_AG004996	Pop_AG016307
Pop_AG017655	Pop_AG003840	Pop_AG005608
Pop_AG020768	Pop_AG000605	Pop_AG006824
Pop_AG004494	Pop_AG002647	Pop_AG010902
Pop_AG013341	Pop_AG008736	Pop_AG018899
Pop_AG014431	Pop_AG001126	Pop_AG009331
Pop_AG002427	Pop_AG009753	Pop_AG022581
Pop_AG012138	Pop_AG006079	Pop_AG012156
Pop_AG022276	Pop_AG006324	Pop_AG001341
Pop_AG012934	Pop_AG020455	Pop_AG009258
Pop_AG014613	Pop_AG004951	Pop_AG008486
Pop_AG009180	Pop_AG003481	Pop_AG023970
Pop_AG022165	Pop_AG011602	Pop_AG002931
Pop_AG007621	Pop_AG004360	Pop_AG021553
Pop_AG013684	Pop_AG022425	Pop_AG019888
Pop_AG018348	Pop_AG004117	Pop_AG007904
Pop_AG018245	Pop_AG015448	Pop_AG016942
Pop_AG008513	Pop_AG002364	Pop_AG001500
Pop_AG021445	Pop_AG018023	Pop_AG019724
Pop_AG007689	Pop_AG007278	Pop_AG021464
Pop_AG018980	Pop_AG003153	Pop_AG023805
Pop_AG004990	Pop_AG015821	Pop_AG002798
Pop_AG020608	Pop_AG008048	Pop_AG003099
Pop_AG014231	Pop_AG006854	Pop_AG003894
Pop_AG020486	Pop_AG022447	Pop_AG004152
Pop_AG012928	Pop_AG021138	Pop_AG012517
Pop_AG002522	Pop_AG023445	Pop_AG004849
Pop_AG004026	Pop_AG000596	Pop_AG001455
Pop_AG006472	Pop_AG002432	Pop_AG019387
Pop_AG008393	Pop_AG002206	Pop_AG013537
Pop_AG010783	Pop_AG012117	Pop_AG008065
Pop_AG006901	Pop_AG006036	Pop_AG021762
Pop_AG020009	Pop_AG009559	Pop_AG001398
Pop_AG007951	Pop_AG000869	Pop_AG012058
Pop_AG015288	Pop_AG018153	Pop_AG007721
Pop_AG021187	Pop_AG019307	Pop_AG015444
Pop_AG016067	Pop_AG006808	Pop_AG005424
Pop_AG017341	Pop_AG006073	Pop_AG020742
Pop_AG011888	Pop_AG020520	Pop_AG003118
Pop_AG015820	Pop_AG021544	Pop_AG004519
Pop_AG011192	Pop_AG019055	Pop_AG007038
Pop_AG012668	Pop_AG011673	Pop_AG013075
Pop_AG014176	Pop_AG008439	Pop_AG005328
Pop_AG007312	Pop_AG012984	Pop_AG014703
Pop_AG003627	Pop_AG012493	Pop_AG011758
Pop_AG001626	Pop_AG009087	Pop_AG013783
Pop_AG018100	Pop_AG000773	Pop_AG020629
Pop_AG006214	Pop_AG018394	Pop_AG018213
Pop_AG018878	Pop_AG000536	Pop_AG016534
Pop_AG003282	Pop_AG004113	Pop_AG004214
Pop_AG003840	Pop_AG016672	Pop_AG002262
Pop_AG000605	Pop_AG023305	Pop_AG019260
Pop_AG016688	Pop_AG018370	Pop_AG020552
Pop_AG008736	Pop_AG019365	Pop_AG007051
Pop_AG001126	Pop_AG022657	Pop_AG002040
Pop_AG016588	Pop_AG023616	Pop_AG011384
Pop_AG002101	Pop_AG018136	Pop_AG008452
Pop_AG011306	Pop_AG008953	Pop_AG017188
Pop_AG006324	Pop_AG006237	Pop_AG003447
Pop_AG020455	Pop_AG020869	Pop_AG017657
Pop_AG018288	Pop_AG016324	Pop_AG014245
Pop_AG004384	Pop_AG011188	Pop_AG007343
Pop_AG005764	Pop_AG021752	Pop_AG017378
Pop_AG003481	Pop_AG023987	Pop_AG015819
Pop_AG001525	Pop_AG023738	Pop_AG002108
Pop_AG019411	Pop_AG012826	Pop_AG021489
Pop_AG004360	Pop_AG017851	Pop_AG004506
Pop_AG022425	Pop_AG014750	Pop_AG001770
Pop_AG004117	Pop_AG009688	Pop_AG011783
Pop_AG011231	Pop_AG014458	Pop_AG010150
Pop_AG024506	Pop_AG017130	Pop_AG004571
Pop_AG004884	Pop_AG011092	Pop_AG000472
Pop_AG021167	Pop_AG023855	Pop_AG001202
Pop_AG009776	Pop_AG012910	Pop_AG001740
Pop_AG020380	Pop_AG001663	Pop_AG012423
Pop_AG013016	Pop_AG001049	Pop_AG001810
Pop_AG018023	Pop_AG007531	Pop_AG017949
Pop_AG007278	Pop_AG006760	Pop_AG023344
Pop_AG003153	Pop_AG022890	Pop_AG007999
Pop_AG014899	Pop_AG000891	Pop_AG001190
Pop_AG008048	Pop_AG001029	Pop_AG003240
Pop_AG006854	Pop_AG003231	Pop_AG005316
Pop_AG009964	Pop_AG000924	Pop_AG003212
Pop_AG021138	Pop_AG008695	Pop_AG012864
Pop_AG023445	Pop_AG017155	Pop_AG004537
Pop_AG022330	Pop_AG003214	Pop_AG004282
Pop_AG000810	Pop_AG015574	Pop_AG012359
Pop_AG002206	Pop_AG022005	Pop_AG002126
Pop_AG012823	Pop_AG013952	Pop_AG006202
Pop_AG018498	Pop_AG011135	Pop_AG010473
Pop_AG000869	Pop_AG016745	Pop_AG013896
Pop_AG018153	Pop_AG004941	Pop_AG004577
Pop_AG010963	Pop_AG000522	Pop_AG012797
Pop_AG003185	Pop_AG011776	Pop_AG011175
Pop_AG006073	Pop_AG017074	Pop_AG007384
Pop_AG020520	Pop_AG017782	Pop_AG000901
Pop_AG021544	Pop_AG013995	Pop_AG024391
Pop_AG006735	Pop_AG021592	Pop_AG023219
Pop_AG019055	Pop_AG016106	Pop_AG000025
Pop_AG018856	Pop_AG004876	Pop_AG007724
Pop_AG011673	Pop_AG021614	Pop_AG001696
Pop_AG002636	Pop_AG021729	Pop_AG018548
Pop_AG017116	Pop_AG018850	Pop_AG021943
Pop_AG008439	Pop_AG007010	Pop_AG007589
Pop_AG012984	Pop_AG021652	Pop_AG012429
Pop_AG009087	Pop_AG023406	Pop_AG004603
Pop_AG001181	Pop_AG009217	Pop_AG000035
Pop_AG023830	Pop_AG006228	Pop_AG023114
Pop_AG000773	Pop_AG007541	Pop_AG024097
Pop_AG014272	Pop_AG012173	Pop_AG008273
Pop_AG011299	Pop_AG016091	Pop_AG005605
Pop_AG018409	Pop_AG012247	Pop_AG007484
Pop_AG004070	Pop_AG011879	Pop_AG020427
Pop_AG017944	Pop_AG014566	Pop_AG013069
Pop_AG005358	Pop_AG010143	Pop_AG008179
Pop_AG021684	Pop_AG005873	Pop_AG020027
Pop_AG019365	Pop_AG017968	Pop_AG005383
Pop_AG017228	Pop_AG001130	Pop_AG020834
Pop_AG023616	Pop_AG000819	Pop_AG022029
Pop_AG016457	Pop_AG009163	Pop_AG023358
Pop_AG010509	Pop_AG017349	Pop_AG024479
Pop_AG014622	Pop_AG012883	Pop_AG023182
Pop_AG008953	Pop_AG001354	Pop_AG011498
Pop_AG017069	Pop_AG021666	Pop_AG017728
Pop_AG006237	Pop_AG022318	Pop_AG000778
Pop_AG016288	Pop_AG015264	Pop_AG000385
Pop_AG013431	Pop_AG018501	Pop_AG008809
Pop_AG014528	Pop_AG009107	Pop_AG019483
Pop_AG009312	Pop_AG023607	Pop_AG018929
Pop_AG015949	Pop_AG012068	Pop_AG011792
Pop_AG022480	Pop_AG004994	Pop_AG022945
Pop_AG005458	Pop_AG022193	Pop_AG004170
Pop_AG017012	Pop_AG009170	Pop_AG018178
Pop_AG024509	Pop_AG006239	Pop_AG009558
Pop_AG012826	Pop_AG001789	Pop_AG018232
Pop_AG017851	Pop_AG015113	Pop_AG006792
Pop_AG022045	Pop_AG010650	Pop_AG014940
Pop_AG014750	Pop_AG020478	Pop_AG017486
Pop_AG009688	Pop_AG006408	Pop_AG024467
Pop_AG014458	Pop_AG002556	Pop_AG013379
Pop_AG022889	Pop_AG021214	Pop_AG024361
Pop_AG022565	Pop_AG007227	Pop_AG019386
Pop_AG011092	Pop_AG019489	Pop_AG001104
Pop_AG023855	Pop_AG022876	Pop_AG016508
Pop_AG012910	Pop_AG018979	Pop_AG002873
Pop_AG001663	Pop_AG017953	Pop_AG013319
Pop_AG021068	Pop_AG022277	Pop_AG000864
Pop_AG001049	Pop_AG017388	Pop_AG005390
Pop_AG023764	Pop_AG015493	Pop_AG013716
Pop_AG007531	Pop_AG002539	Pop_AG006346
Pop_AG018646	Pop_AG008316	Pop_AG003319
Pop_AG006760	Pop_AG009563	Pop_AG007764
Pop_AG023913	Pop_AG014134	Pop_AG021700
Pop_AG022890	Pop_AG002182	Pop_AG001470
Pop_AG000891	Pop_AG015222	Pop_AG011377
Pop_AG019846	Pop_AG023737	Pop_AG016241
Pop_AG001029	Pop_AG010144	Pop_AG007592
Pop_AG003231	Pop_AG013236	Pop_AG016685
Pop_AG021906	Pop_AG003866	Pop_AG011007
Pop_AG022780	Pop_AG015153	Pop_AG018062
Pop_AG018656	Pop_AG022828	Pop_AG020497
Pop_AG008285	Pop_AG019308	Pop_AG009848
Pop_AG003214	Pop_AG003997	Pop_AG018230
Pop_AG022937	Pop_AG011895	Pop_AG018233
Pop_AG020700	Pop_AG022921	Pop_AG003910
Pop_AG014327	Pop_AG002937	Pop_AG018058
Pop_AG022005	Pop_AG018982	Pop_AG017124
Pop_AG013952	Pop_AG021547	Pop_AG016688
Pop_AG011135	Pop_AG021840	Pop_AG019792
Pop_AG015170	Pop_AG016567	Pop_AG005487
Pop_AG016529	Pop_AG007749	Pop_AG006542
Pop_AG011889	Pop_AG003055	Pop_AG024354
Pop_AG003521	Pop_AG019527	Pop_AG011841
Pop_AG011776	Pop_AG021220	Pop_AG007214
Pop_AG017074	Pop_AG006944	Pop_AG019951
Pop_AG017782	Pop_AG017263	Pop_AG024023
Pop_AG013995	Pop_AG024020	Pop_AG016244
Pop_AG016106	Pop_AG017510	Pop_AG021939
Pop_AG022820	Pop_AG020226	Pop_AG000351
Pop_AG021614	Pop_AG017765	Pop_AG018745
Pop_AG021729	Pop_AG019072	Pop_AG000401
Pop_AG018850	Pop_AG018120	Pop_AG006171
Pop_AG007010	Pop_AG022754	Pop_AG016164
Pop_AG015157	Pop_AG007928	Pop_AG001837
Pop_AG006228	Pop_AG021186	Pop_AG017955
Pop_AG007541	Pop_AG008424	Pop_AG008395
Pop_AG012173	Pop_AG009938	Pop_AG011455
Pop_AG004325	Pop_AG003753	Pop_AG008295
Pop_AG010143	Pop_AG020979	Pop_AG010923
Pop_AG005873	Pop_AG019743	Pop_AG006122
Pop_AG017968	Pop_AG020031	Pop_AG014651
Pop_AG019644	Pop_AG016670	Pop_AG011324
Pop_AG001130	Pop_AG020954	Pop_AG007458
Pop_AG000819	Pop_AG022228	Pop_AG013647
Pop_AG010203	Pop_AG008640	Pop_AG019040
Pop_AG016012	Pop_AG014437	Pop_AG017879
Pop_AG000102	Pop_AG020746	Pop_AG023670
Pop_AG021666	Pop_AG004702	Pop_AG005734
Pop_AG004014	Pop_AG004224	Pop_AG002048
Pop_AG015264	Pop_AG019932	Pop_AG016136
Pop_AG018501	Pop_AG001906	Pop_AG016313
Pop_AG009107	Pop_AG022831	Pop_AG020217
Pop_AG023607	Pop_AG020477	Pop_AG006752
Pop_AG012068	Pop_AG021104	Pop_AG000475
Pop_AG011602	Pop_AG004661	Pop_AG013489
Pop_AG009170	Pop_AG003789	Pop_AG008973
Pop_AG014181	Pop_AG018637	Pop_AG023513
Pop_AG020262	Pop_AG001301	Pop_AG016426
Pop_AG006857	Pop_AG006496	Pop_AG009091
Pop_AG001789	Pop_AG024201	Pop_AG010579
Pop_AG015113	Pop_AG005575	Pop_AG004429
Pop_AG010650	Pop_AG017779	Pop_AG001179
Pop_AG013743	Pop_AG011427	Pop_AG023359
Pop_AG020478	Pop_AG019091	Pop_AG018954
Pop_AG002556	Pop_AG012872	Pop_AG008207
Pop_AG021214	Pop_AG012599	Pop_AG014601
Pop_AG018270	Pop_AG024092	Pop_AG006719
Pop_AG014780	Pop_AG012749	Pop_AG009836
Pop_AG018979	Pop_AG018640	Pop_AG005118
Pop_AG017953	Pop_AG017628	Pop_AG014668
Pop_AG022277	Pop_AG010616	Pop_AG008127
Pop_AG010970	Pop_AG022989	Pop_AG010760
Pop_AG011958	Pop_AG012710	Pop_AG012653
Pop_AG005128	Pop_AG020468	Pop_AG023973
Pop_AG015493	Pop_AG007037	Pop_AG024061
Pop_AG014475	Pop_AG022352	Pop_AG003497
Pop_AG008527	Pop_AG022816	Pop_AG022874
Pop_AG009563	Pop_AG022827	Pop_AG012440
Pop_AG002182	Pop_AG001936	Pop_AG009435
Pop_AG021988	Pop_AG012264	Pop_AG008326
Pop_AG015222	Pop_AG004738	Pop_AG018932
Pop_AG000606	Pop_AG011690	Pop_AG017272
Pop_AG010144	Pop_AG018770	Pop_AG016496
Pop_AG022911	Pop_AG023412	Pop_AG024570
Pop_AG013236	Pop_AG021687	Pop_AG006953
Pop_AG003866	Pop_AG001588	Pop_AG021320
Pop_AG015153	Pop_AG018664	Pop_AG005301
Pop_AG022828	Pop_AG000178	Pop_AG013025
Pop_AG019308	Pop_AG012177	Pop_AG018142
Pop_AG003997	Pop_AG010876	Pop_AG004306
Pop_AG011895	Pop_AG020868	Pop_AG012113
Pop_AG002937	Pop_AG019775	Pop_AG015407
Pop_AG018982	Pop_AG006512	Pop_AG017151
Pop_AG024135	Pop_AG020053	Pop_AG011317
Pop_AG021840	Pop_AG024453	Pop_AG019298
Pop_AG023819	Pop_AG006846	Pop_AG007111
Pop_AG000780	Pop_AG020964	Pop_AG004393
Pop_AG003055	Pop_AG020804	Pop_AG011161
Pop_AG019527	Pop_AG002953	Pop_AG022374
Pop_AG006215	Pop_AG000107	Pop_AG019629
Pop_AG021220	Pop_AG001014	Pop_AG005697
Pop_AG006944	Pop_AG012874	Pop_AG005591
Pop_AG005219	Pop_AG007266	Pop_AG013005
Pop_AG015039	Pop_AG019827	Pop_AG000325
Pop_AG024401	Pop_AG014751	Pop_AG015231
Pop_AG024020	Pop_AG018130	Pop_AG019754
Pop_AG017510	Pop_AG007572	Pop_AG020041
Pop_AG017765	Pop_AG012765	Pop_AG016430
Pop_AG016632	Pop_AG015540	Pop_AG002716
Pop_AG018120	Pop_AG014792	Pop_AG004122
Pop_AG022754	Pop_AG016584	Pop_AG000594
Pop_AG008424	Pop_AG021950	Pop_AG013725
Pop_AG009938	Pop_AG024006	Pop_AG011008
Pop_AG003753	Pop_AG015627	Pop_AG013209
Pop_AG005037	Pop_AG004574	Pop_AG015218
Pop_AG020979	Pop_AG007049	Pop_AG001484
Pop_AG002459	Pop_AG001591	Pop_AG009487
Pop_AG019743	Pop_AG023876	Pop_AG002275
Pop_AG020031	Pop_AG018856	Pop_AG021109
Pop_AG016670	Pop_AG021092	Pop_AG019693
Pop_AG022228	Pop_AG001342	Pop_AG005609
Pop_AG008640	Pop_AG005863	Pop_AG018737
Pop_AG014437	Pop_AG020707	Pop_AG021531
Pop_AG020746	Pop_AG003602	Pop_AG006936
Pop_AG017554	Pop_AG003881	Pop_AG001845
Pop_AG004702	Pop_AG010630	Pop_AG015172
Pop_AG004224	Pop_AG018094	Pop_AG013500
Pop_AG005156	Pop_AG002637	Pop_AG021998
Pop_AG012844	Pop_AG015759	Pop_AG020788
Pop_AG008132	Pop_AG018942	Pop_AG009586
Pop_AG004464	Pop_AG021823	Pop_AG013924
Pop_AG012666	Pop_AG022915	Pop_AG006480
Pop_AG021104	Pop_AG000637	Pop_AG013347
Pop_AG004886	Pop_AG011262	Pop_AG016000
Pop_AG019532	Pop_AG018176	Pop_AG001268
Pop_AG018637	Pop_AG004804	Pop_AG005033
Pop_AG006496	Pop_AG002649	Pop_AG010444
Pop_AG024201	Pop_AG007332	Pop_AG018333
Pop_AG011191	Pop_AG013269	Pop_AG022241
Pop_AG014402	Pop_AG022430	Pop_AG000709
Pop_AG019258	Pop_AG014930	Pop_AG012343
Pop_AG012872	Pop_AG007110	Pop_AG013382
Pop_AG012749	Pop_AG002122	Pop_AG016495
Pop_AG018640	Pop_AG006168	Pop_AG021691
Pop_AG010616	Pop_AG014152	Pop_AG012536
Pop_AG001578	Pop_AG009056	Pop_AG020363
Pop_AG016671	Pop_AG013686	Pop_AG018279
Pop_AG012710	Pop_AG018423	Pop_AG015929
Pop_AG020468	Pop_AG008116	Pop_AG023268
Pop_AG003029	Pop_AG024372	Pop_AG014779
Pop_AG022352	Pop_AG008367	Pop_AG002303
Pop_AG022816	Pop_AG023733	Pop_AG020862
Pop_AG022827	Pop_AG008537	Pop_AG005847
Pop_AG004004	Pop_AG021732	Pop_AG008265
Pop_AG012264	Pop_AG005443	Pop_AG023411
Pop_AG019248	Pop_AG000753	Pop_AG021206
Pop_AG022837	Pop_AG019587	Pop_AG019801
Pop_AG024500	Pop_AG017874	Pop_AG018811
Pop_AG022242	Pop_AG024303	Pop_AG004412
Pop_AG020080	Pop_AG001325	Pop_AG003180
Pop_AG021687	Pop_AG006759	Pop_AG016247
Pop_AG014735	Pop_AG016940	Pop_AG002143
Pop_AG022451	Pop_AG017959	Pop_AG010206
Pop_AG018254	Pop_AG006845	Pop_AG007272
Pop_AG019060	Pop_AG018925	Pop_AG011644
Pop_AG010876	Pop_AG023744	Pop_AG004487
Pop_AG019775	Pop_AG017575	Pop_AG006210
Pop_AG006512	Pop_AG022217	Pop_AG020492
Pop_AG015353	Pop_AG021326	Pop_AG020219
Pop_AG002854	Pop_AG020193	Pop_AG003205
Pop_AG006846	Pop_AG010852	Pop_AG001890
Pop_AG000763	Pop_AG001557	Pop_AG016425
Pop_AG008518	Pop_AG023427	Pop_AG018202
Pop_AG020761	Pop_AG004810	Pop_AG011485
Pop_AG018475	Pop_AG021665	Pop_AG016424
Pop_AG023325	Pop_AG021429	Pop_AG021150
Pop_AG002953	Pop_AG019316	Pop_AG016640
Pop_AG000107	Pop_AG006534	Pop_AG016412
Pop_AG015954	Pop_AG015149	Pop_AG017299
Pop_AG018808	Pop_AG006775	Pop_AG001793
Pop_AG019827	Pop_AG021340	Pop_AG015403
Pop_AG011997	Pop_AG004148	Pop_AG022552
Pop_AG014751	Pop_AG000388	Pop_AG007122
Pop_AG018130	Pop_AG023346	Pop_AG001464
Pop_AG014709	Pop_AG001450	Pop_AG019012
Pop_AG012765	Pop_AG011484	Pop_AG002313
Pop_AG015540	Pop_AG013354	Pop_AG023157
Pop_AG014792	Pop_AG011565	Pop_AG011582
Pop_AG016584	Pop_AG024094	Pop_AG015456
Pop_AG024006	Pop_AG008914	Pop_AG016832
Pop_AG015627	Pop_AG017012	Pop_AG009023
Pop_AG004574	Pop_AG019015	Pop_AG010901
Pop_AG023784	Pop_AG003433	Pop_AG017507
Pop_AG007049	Pop_AG019684	Pop_AG002293
Pop_AG016773	Pop_AG008175	Pop_AG006686
Pop_AG023876	Pop_AG007260	Pop_AG023061
Pop_AG005843	Pop_AG022645	Pop_AG021550
Pop_AG021883	Pop_AG007642	Pop_AG010367
Pop_AG005863	Pop_AG014724	Pop_AG008194
Pop_AG017347	Pop_AG009769	Pop_AG006144
Pop_AG003602	Pop_AG010840	Pop_AG003928
Pop_AG001808	Pop_AG008301	Pop_AG008953
Pop_AG003881	Pop_AG019657	Pop_AG020785
Pop_AG020434	Pop_AG000538	Pop_AG023578
Pop_AG011545	Pop_AG022822	Pop_AG000442
Pop_AG015495	Pop_AG006076	Pop_AG024324
Pop_AG004855	Pop_AG005592	Pop_AG023825
Pop_AG004486	Pop_AG001982	Pop_AG000130
Pop_AG002637	Pop_AG017602	Pop_AG024099
Pop_AG004167	Pop_AG013553	Pop_AG021843
Pop_AG015759	Pop_AG009598	Pop_AG003464
Pop_AG018942	Pop_AG007370	Pop_AG010515
Pop_AG021823	Pop_AG000804	Pop_AG001708
Pop_AG014732	Pop_AG009379	Pop_AG016775
Pop_AG019026	Pop_AG001083	Pop_AG004945
Pop_AG016910	Pop_AG004039	Pop_AG017916
Pop_AG010283	Pop_AG018487	Pop_AG002957
Pop_AG013823	Pop_AG007268	Pop_AG018008
Pop_AG002649	Pop_AG022172	Pop_AG002112
Pop_AG020679	Pop_AG005365	Pop_AG006182
Pop_AG021743	Pop_AG017597	Pop_AG017254
Pop_AG024582	Pop_AG019044	Pop_AG005818
Pop_AG023459	Pop_AG009304	Pop_AG021916
Pop_AG021788	Pop_AG000511	Pop_AG001216
Pop_AG002122	Pop_AG003459	Pop_AG018641
Pop_AG006145	Pop_AG019142	Pop_AG009678
Pop_AG017192	Pop_AG020162	Pop_AG003630
Pop_AG009056	Pop_AG010500	Pop_AG019634
Pop_AG008116	Pop_AG011718	Pop_AG016116
Pop_AG024372	Pop_AG011978	Pop_AG022553
Pop_AG008367	Pop_AG005298	Pop_AG006701
Pop_AG020984	Pop_AG024511	Pop_AG006538
Pop_AG001909	Pop_AG000366	Pop_AG023797
Pop_AG005443	Pop_AG008315	Pop_AG019091
Pop_AG019587	Pop_AG022313	Pop_AG004033
Pop_AG017874	Pop_AG002238	Pop_AG024310
Pop_AG004845	Pop_AG020700	Pop_AG021768
Pop_AG003641	Pop_AG000271	Pop_AG019473
Pop_AG016940	Pop_AG008425	Pop_AG001513
Pop_AG017959	Pop_AG003838	Pop_AG000557
Pop_AG000700	Pop_AG005576	Pop_AG009343
Pop_AG013454	Pop_AG022833	Pop_AG013754
Pop_AG006601	Pop_AG015709	Pop_AG003363
Pop_AG006845	Pop_AG006161	Pop_AG021292
Pop_AG011986	Pop_AG014801	Pop_AG002988
Pop_AG023744	Pop_AG006748	Pop_AG020440
Pop_AG000222	Pop_AG001580	Pop_AG005594
Pop_AG022217	Pop_AG017256	Pop_AG009438
Pop_AG024078	Pop_AG021615	Pop_AG012315
Pop_AG010831	Pop_AG004972	Pop_AG006696
Pop_AG007264	Pop_AG000989	Pop_AG002906
Pop_AG007955	Pop_AG000382	Pop_AG002288
Pop_AG001557	Pop_AG001482	Pop_AG017954
Pop_AG024296	Pop_AG014514	Pop_AG008155
Pop_AG023427	Pop_AG024242	Pop_AG010540
Pop_AG004810	Pop_AG001843	Pop_AG008473
Pop_AG017297	Pop_AG019141	Pop_AG019781
Pop_AG006534	Pop_AG007023	Pop_AG021027
Pop_AG015149	Pop_AG001173	Pop_AG003390
Pop_AG006775	Pop_AG018901	Pop_AG019898
Pop_AG021340	Pop_AG018775	Pop_AG003213
Pop_AG021678	Pop_AG023441	Pop_AG003381
Pop_AG000388	Pop_AG019230	Pop_AG001149
Pop_AG000444	Pop_AG018286	Pop_AG022084
Pop_AG019584	Pop_AG013439	Pop_AG021428
Pop_AG011484	Pop_AG017014	Pop_AG002255
Pop_AG011565	Pop_AG003410	Pop_AG010149
Pop_AG008914	Pop_AG010935	Pop_AG018616
Pop_AG005916	Pop_AG001058	Pop_AG020430
Pop_AG019015	Pop_AG007360	Pop_AG015030
Pop_AG003433	Pop_AG004893	Pop_AG001224
Pop_AG008767	Pop_AG022479	Pop_AG017569
Pop_AG008175	Pop_AG004344	Pop_AG020730
Pop_AG007260	Pop_AG021391	Pop_AG013407
Pop_AG021248	Pop_AG009267	Pop_AG007198
Pop_AG003919	Pop_AG002571	Pop_AG015706
Pop_AG007642	Pop_AG005416	Pop_AG014824
Pop_AG014724	Pop_AG011514	Pop_AG018913
Pop_AG010840	Pop_AG008835	Pop_AG022159
Pop_AG022832	Pop_AG012076	Pop_AG023006
Pop_AG000538	Pop_AG012480	Pop_AG016619
Pop_AG001837	Pop_AG003769	Pop_AG024227
Pop_AG001982	Pop_AG001599	Pop_AG011834
Pop_AG017602	Pop_AG016137	Pop_AG018552
Pop_AG019229	Pop_AG012682	Pop_AG011100
Pop_AG009598	Pop_AG003981	Pop_AG009076
Pop_AG001063	Pop_AG007088	Pop_AG012306
Pop_AG000804	Pop_AG016996	Pop_AG005363
Pop_AG014947	Pop_AG000722	Pop_AG000003
Pop_AG019667	Pop_AG004857	Pop_AG019181
Pop_AG004039	Pop_AG020476	Pop_AG003077
Pop_AG018487	Pop_AG019029	Pop_AG012879
Pop_AG011266	Pop_AG019566	Pop_AG015184
Pop_AG007268	Pop_AG008102	Pop_AG011053
Pop_AG009660	Pop_AG018978	Pop_AG019188
Pop_AG009340	Pop_AG021722	Pop_AG008698
Pop_AG005365	Pop_AG021720	Pop_AG022526
Pop_AG017597	Pop_AG007093	Pop_AG004092
Pop_AG009304	Pop_AG011540	Pop_AG019947
Pop_AG008045	Pop_AG007452	Pop_AG003372
Pop_AG011718	Pop_AG005016	Pop_AG010695
Pop_AG011978	Pop_AG023164	Pop_AG009180
Pop_AG010384	Pop_AG008754	Pop_AG023241
Pop_AG021208	Pop_AG000644	Pop_AG007781
Pop_AG005298	Pop_AG003414	Pop_AG018878
Pop_AG019822	Pop_AG011951	Pop_AG020045
Pop_AG008899	Pop_AG023732	Pop_AG013323
Pop_AG000366	Pop_AG015638	Pop_AG007324
Pop_AG008315	Pop_AG006004	Pop_AG023478
Pop_AG022313	Pop_AG013283	Pop_AG024184
Pop_AG006801	Pop_AG007635	Pop_AG022960
Pop_AG006723	Pop_AG017441	Pop_AG023658
Pop_AG000271	Pop_AG017079	Pop_AG004054
Pop_AG007658	Pop_AG019005	Pop_AG016970
Pop_AG008425	Pop_AG001764	Pop_AG002234
Pop_AG003838	Pop_AG014856	Pop_AG019543
Pop_AG005576	Pop_AG008856	Pop_AG003386
Pop_AG014212	Pop_AG008291	Pop_AG006780
Pop_AG014657	Pop_AG015226	Pop_AG002360
Pop_AG014801	Pop_AG013615	Pop_AG005037
Pop_AG006748	Pop_AG000059	Pop_AG011762
Pop_AG017256	Pop_AG022793	Pop_AG009564
Pop_AG013567	Pop_AG007629	Pop_AG008502
Pop_AG021615	Pop_AG001687	Pop_AG023318
Pop_AG004972	Pop_AG015117	Pop_AG015353
Pop_AG000989	Pop_AG013717	Pop_AG012287
Pop_AG008232	Pop_AG012823	Pop_AG014702
Pop_AG002226	Pop_AG018309	Pop_AG007052
Pop_AG000382	Pop_AG009977	Pop_AG019762
Pop_AG012634	Pop_AG010304	Pop_AG023437
Pop_AG014514	Pop_AG014308	Pop_AG012195
Pop_AG024242	Pop_AG024150	Pop_AG008837
Pop_AG019141	Pop_AG000508	Pop_AG008100
Pop_AG001173	Pop_AG023824	Pop_AG009192
Pop_AG015244	Pop_AG019187	Pop_AG022822
Pop_AG018775	Pop_AG010314	Pop_AG013553
Pop_AG004715	Pop_AG004223	Pop_AG011168
Pop_AG017251	Pop_AG009834	Pop_AG006380
Pop_AG019230	Pop_AG014872	Pop_AG000350
Pop_AG018286	Pop_AG012035	Pop_AG005912
Pop_AG006711	Pop_AG018511	Pop_AG017782
Pop_AG013439	Pop_AG011169	Pop_AG017467
Pop_AG014615	Pop_AG023628	Pop_AG012799
Pop_AG003410	Pop_AG012394	Pop_AG005416
Pop_AG019840	Pop_AG019496	Pop_AG021722
Pop_AG021331	Pop_AG012968	Pop_AG001148
Pop_AG001113	Pop_AG024127	Pop_AG011385
Pop_AG001357	Pop_AG009103	Pop_AG010318
Pop_AG001058	Pop_AG003512	Pop_AG003927
Pop_AG018961	Pop_AG010261	Pop_AG016440
Pop_AG004757	Pop_AG018070	Pop_AG002889
Pop_AG004893	Pop_AG023097	Pop_AG003690
Pop_AG021032	Pop_AG009614	Pop_AG006962
Pop_AG004344	Pop_AG006258	Pop_AG003495
Pop_AG012372	Pop_AG001092	Pop_AG023799
Pop_AG009267	Pop_AG011265	Pop_AG017586
Pop_AG002571	Pop_AG019892	Pop_AG002540
Pop_AG005416	Pop_AG009942	Pop_AG015842
Pop_AG007445	Pop_AG022737	Pop_AG015332
Pop_AG011514	Pop_AG021605	Pop_AG022417
Pop_AG008835	Pop_AG005182	Pop_AG020242
Pop_AG022672	Pop_AG009560	Pop_AG017403
Pop_AG012732	Pop_AG022881	Pop_AG002939
Pop_AG001599	Pop_AG008398	Pop_AG007780
Pop_AG000307	Pop_AG012135	Pop_AG009015
Pop_AG012682	Pop_AG000512	Pop_AG008756
Pop_AG009203	Pop_AG021806	Pop_AG010672
Pop_AG003981	Pop_AG012022	Pop_AG021642
Pop_AG007088	Pop_AG001775	Pop_AG022049
Pop_AG016996	Pop_AG018930	Pop_AG014416
Pop_AG009332	Pop_AG023806	Pop_AG013357
Pop_AG003929	Pop_AG019691	Pop_AG023770
Pop_AG002469	Pop_AG010865	Pop_AG024077
Pop_AG024481	Pop_AG019393	Pop_AG021388
Pop_AG013597	Pop_AG011144	Pop_AG012010
Pop_AG010428	Pop_AG021473	Pop_AG000381
Pop_AG020476	Pop_AG017447	Pop_AG020115
Pop_AG019029	Pop_AG022602	Pop_AG022325
Pop_AG019566	Pop_AG010557	Pop_AG007099
Pop_AG017041	Pop_AG004104	Pop_AG004957
Pop_AG018978	Pop_AG010536	Pop_AG006784
Pop_AG021722	Pop_AG022634	Pop_AG013855
Pop_AG021720	Pop_AG006362	Pop_AG009100
Pop_AG007093	Pop_AG006879	Pop_AG007398
Pop_AG001204	Pop_AG023969	Pop_AG021679
Pop_AG007452	Pop_AG021870	Pop_AG002337
Pop_AG005016	Pop_AG004293	Pop_AG009020
Pop_AG004535	Pop_AG011627	Pop_AG006043
Pop_AG008754	Pop_AG019081	Pop_AG018834
Pop_AG011000	Pop_AG024342	Pop_AG003146
Pop_AG000644	Pop_AG005639	Pop_AG014848
Pop_AG003414	Pop_AG004982	Pop_AG014521
Pop_AG011951	Pop_AG021048	Pop_AG012766
Pop_AG023732	Pop_AG012753	Pop_AG008677
Pop_AG015638	Pop_AG006181	Pop_AG010794
Pop_AG011272	Pop_AG024341	Pop_AG004557
Pop_AG019525	Pop_AG010088	Pop_AG006612
Pop_AG007635	Pop_AG010250	Pop_AG020906
Pop_AG016205	Pop_AG010772	Pop_AG021788
Pop_AG019005	Pop_AG007285	Pop_AG007687
Pop_AG001764	Pop_AG008517	Pop_AG013163
Pop_AG014856	Pop_AG006453	Pop_AG005176
Pop_AG008856	Pop_AG008409	Pop_AG008937
Pop_AG008291	Pop_AG002614	Pop_AG001646
Pop_AG006706	Pop_AG023221	Pop_AG006809
Pop_AG005043	Pop_AG012373	Pop_AG002403
Pop_AG023004	Pop_AG015822	Pop_AG006994
Pop_AG021695	Pop_AG006308	Pop_AG009197
Pop_AG008252	Pop_AG023735	Pop_AG001718
Pop_AG007629	Pop_AG004116	Pop_AG021660
Pop_AG001687	Pop_AG003179	Pop_AG020878
Pop_AG010693	Pop_AG000239	Pop_AG017707
Pop_AG015117	Pop_AG009838	Pop_AG010956
Pop_AG021408	Pop_AG012553	Pop_AG012481
Pop_AG013717	Pop_AG004396	Pop_AG016390
Pop_AG005233	Pop_AG005785	Pop_AG002721
Pop_AG018309	Pop_AG020417	Pop_AG019124
Pop_AG009977	Pop_AG002024	Pop_AG003815
Pop_AG010304	Pop_AG001359	Pop_AG013960
Pop_AG005554	Pop_AG005757	Pop_AG009149
Pop_AG011518	Pop_AG001090	Pop_AG022815
Pop_AG011171	Pop_AG003299	Pop_AG008095
Pop_AG003947	Pop_AG011650	Pop_AG002967
Pop_AG019666	Pop_AG020470	Pop_AG002729
Pop_AG000508	Pop_AG005189	Pop_AG007616
Pop_AG023824	Pop_AG012595	Pop_AG014939
Pop_AG019187	Pop_AG008929	Pop_AG020113
Pop_AG004223	Pop_AG023799	Pop_AG000748
Pop_AG018928	Pop_AG007197	Pop_AG001664
Pop_AG015679	Pop_AG006277	Pop_AG006128
Pop_AG000673	Pop_AG018858	Pop_AG015224
Pop_AG014857	Pop_AG019498	Pop_AG017088
Pop_AG012035	Pop_AG005469	Pop_AG013477
Pop_AG018511	Pop_AG018112	Pop_AG018255
Pop_AG008726	Pop_AG016869	Pop_AG003735
Pop_AG012394	Pop_AG006471	Pop_AG017473
Pop_AG014626	Pop_AG001856	Pop_AG012746
Pop_AG024127	Pop_AG022396	Pop_AG006640
Pop_AG009103	Pop_AG017067	Pop_AG010112
Pop_AG003512	Pop_AG019431	Pop_AG014500
Pop_AG010261	Pop_AG009528	Pop_AG017931
Pop_AG018070	Pop_AG007791	Pop_AG020357
Pop_AG002484	Pop_AG001336	Pop_AG015271
Pop_AG009614	Pop_AG018576	Pop_AG011757
Pop_AG001092	Pop_AG020220	Pop_AG012958
Pop_AG011265	Pop_AG019716	Pop_AG001078
Pop_AG017795	Pop_AG013242	Pop_AG000927
Pop_AG009942	Pop_AG000855	Pop_AG017820
Pop_AG002834	Pop_AG005552	Pop_AG012098
Pop_AG007431	Pop_AG017111	Pop_AG011584
Pop_AG018051	Pop_AG014067	Pop_AG016591
Pop_AG008398	Pop_AG010513	Pop_AG006418
Pop_AG012135	Pop_AG019121	Pop_AG015807
Pop_AG012022	Pop_AG024318	Pop_AG024062
Pop_AG008871	Pop_AG008529	Pop_AG020081
Pop_AG018930	Pop_AG000287	Pop_AG002793
Pop_AG020791	Pop_AG007136	Pop_AG007347
Pop_AG002591	Pop_AG020965	Pop_AG001568
Pop_AG019393	Pop_AG010610	Pop_AG021727
Pop_AG015336	Pop_AG014101	Pop_AG018816
Pop_AG002889	Pop_AG013435	Pop_AG021438
Pop_AG022602	Pop_AG009210	Pop_AG010768
Pop_AG010557	Pop_AG021452	Pop_AG007112
Pop_AG003983	Pop_AG005353	Pop_AG008208
Pop_AG016686	Pop_AG019559	Pop_AG010514
Pop_AG004104	Pop_AG017397	Pop_AG011910
Pop_AG019295	Pop_AG016878	Pop_AG001138
Pop_AG010536	Pop_AG001328	Pop_AG016701
Pop_AG006879	Pop_AG000344	Pop_AG002544
Pop_AG004482	Pop_AG018862	Pop_AG022796
Pop_AG023969	Pop_AG008082	Pop_AG022389
Pop_AG011627	Pop_AG021885	Pop_AG019087
Pop_AG022373	Pop_AG001220	Pop_AG022879
Pop_AG005639	Pop_AG018325	Pop_AG019452
Pop_AG004982	Pop_AG001347	Pop_AG013177
Pop_AG021048	Pop_AG021792	Pop_AG021591
Pop_AG012753	Pop_AG010761	Pop_AG006697
Pop_AG006181	Pop_AG012570	Pop_AG010819
Pop_AG007411	Pop_AG003678	Pop_AG007570
Pop_AG010250	Pop_AG011197	Pop_AG023481
Pop_AG010269	Pop_AG018186	Pop_AG007414
Pop_AG006453	Pop_AG018368	Pop_AG019611
Pop_AG008409	Pop_AG000959	Pop_AG013927
Pop_AG006290	Pop_AG018217	Pop_AG006893
Pop_AG002614	Pop_AG003208	Pop_AG017432
Pop_AG023221	Pop_AG016850	Pop_AG019926
Pop_AG012373	Pop_AG010394	Pop_AG021149
Pop_AG015822	Pop_AG002265	Pop_AG017527
Pop_AG020298	Pop_AG008088	Pop_AG004200
Pop_AG006308	Pop_AG000086	Pop_AG004397
Pop_AG009903	Pop_AG001587	Pop_AG012484
Pop_AG000134	Pop_AG010713	Pop_AG020335
Pop_AG010637	Pop_AG000743	Pop_AG004374
Pop_AG003179	Pop_AG011447	Pop_AG007610
Pop_AG000239	Pop_AG024340	Pop_AG002752
Pop_AG012553	Pop_AG013601	Pop_AG018464
Pop_AG003271	Pop_AG004568	Pop_AG019120
Pop_AG004396	Pop_AG024068	Pop_AG011684
Pop_AG011068	Pop_AG009400	Pop_AG002212
Pop_AG001893	Pop_AG002184	Pop_AG021015
Pop_AG002024	Pop_AG019430	Pop_AG018203
Pop_AG005757	Pop_AG019293	Pop_AG017251
Pop_AG001090	Pop_AG021371	Pop_AG005206
Pop_AG003299	Pop_AG001037	Pop_AG002278
Pop_AG018664	Pop_AG003122	Pop_AG009768
Pop_AG011227	Pop_AG010855	Pop_AG013903
Pop_AG004290	Pop_AG022509	Pop_AG017888
Pop_AG008929	Pop_AG011656	Pop_AG003397
Pop_AG010755	Pop_AG022540	Pop_AG023884
Pop_AG018858	Pop_AG016811	Pop_AG004351
Pop_AG005469	Pop_AG019699	Pop_AG018769
Pop_AG018112	Pop_AG023821	Pop_AG005387
Pop_AG016869	Pop_AG018876	Pop_AG006816
Pop_AG006471	Pop_AG022049	Pop_AG021540
Pop_AG021766	Pop_AG020230	Pop_AG012075
Pop_AG023239	Pop_AG009051	Pop_AG010175
Pop_AG001856	Pop_AG017705	Pop_AG010266
Pop_AG017002	Pop_AG006225	Pop_AG012332
Pop_AG020568	Pop_AG005889	Pop_AG002332
Pop_AG017067	Pop_AG000497	Pop_AG014983
Pop_AG019431	Pop_AG018722	Pop_AG004110
Pop_AG009528	Pop_AG006705	Pop_AG023930
Pop_AG007791	Pop_AG020695	Pop_AG000676
Pop_AG001336	Pop_AG019495	Pop_AG024439
Pop_AG005573	Pop_AG024488	Pop_AG019371
Pop_AG000142	Pop_AG006245	Pop_AG016112
Pop_AG021894	Pop_AG020471	Pop_AG001499
Pop_AG008359	Pop_AG000439	Pop_AG008252
Pop_AG021407	Pop_AG000283	Pop_AG002034
Pop_AG003930	Pop_AG008780	Pop_AG013797
Pop_AG000855	Pop_AG009121	Pop_AG019018
Pop_AG005552	Pop_AG007200	Pop_AG001702
Pop_AG018782	Pop_AG012350	Pop_AG008800
Pop_AG017111	Pop_AG009924	Pop_AG004040
Pop_AG014067	Pop_AG019362	Pop_AG020215
Pop_AG010513	Pop_AG020989	Pop_AG002063
Pop_AG024169	Pop_AG023539	Pop_AG010850
Pop_AG024318	Pop_AG006598	Pop_AG023674
Pop_AG008529	Pop_AG002389	Pop_AG010217
Pop_AG000287	Pop_AG009269	Pop_AG015194
Pop_AG007136	Pop_AG012909	Pop_AG013087
Pop_AG021155	Pop_AG020820	Pop_AG023528
Pop_AG003327	Pop_AG011409	Pop_AG012202
Pop_AG014101	Pop_AG010307	Pop_AG013344
Pop_AG013435	Pop_AG000419	Pop_AG022048
Pop_AG012912	Pop_AG019933	Pop_AG007641
Pop_AG017397	Pop_AG007573	Pop_AG012314
Pop_AG001328	Pop_AG003821	Pop_AG013591
Pop_AG000344	Pop_AG006090	Pop_AG016115
Pop_AG018862	Pop_AG024264	Pop_AG004947
Pop_AG005688	Pop_AG002540	Pop_AG007566
Pop_AG022383	Pop_AG007726	Pop_AG009095
Pop_AG011184	Pop_AG002521	Pop_AG014923
Pop_AG000210	Pop_AG019747	Pop_AG016451
Pop_AG018325	Pop_AG002341	Pop_AG018154
Pop_AG003131	Pop_AG017821	Pop_AG004779
Pop_AG021792	Pop_AG015829	Pop_AG024335
Pop_AG004322	Pop_AG000609	Pop_AG000406
Pop_AG010761	Pop_AG013599	Pop_AG023636
Pop_AG005915	Pop_AG008428	Pop_AG011652
Pop_AG012570	Pop_AG021872	Pop_AG011641
Pop_AG020541	Pop_AG010658	Pop_AG007361
Pop_AG002568	Pop_AG010381	Pop_AG003737
Pop_AG014654	Pop_AG000203	Pop_AG003150
Pop_AG018917	Pop_AG002035	Pop_AG006956
Pop_AG015319	Pop_AG020293	Pop_AG004479
Pop_AG017383	Pop_AG013490	Pop_AG002925
Pop_AG001694	Pop_AG011657	Pop_AG022748
Pop_AG018368	Pop_AG009311	Pop_AG011502
Pop_AG013969	Pop_AG008854	Pop_AG001327
Pop_AG015036	Pop_AG014791	Pop_AG006042
Pop_AG024056	Pop_AG009207	Pop_AG012331
Pop_AG007800	Pop_AG017803	Pop_AG020780
Pop_AG018217	Pop_AG009972	Pop_AG017738
Pop_AG003208	Pop_AG008228	Pop_AG024586
Pop_AG016850	Pop_AG010961	Pop_AG019296
Pop_AG023780	Pop_AG010516	Pop_AG004190
Pop_AG010394	Pop_AG019594	Pop_AG011844
Pop_AG021604	Pop_AG023896	Pop_AG019398
Pop_AG002265	Pop_AG022585	Pop_AG000028
Pop_AG008088	Pop_AG006333	Pop_AG001939
Pop_AG005414	Pop_AG000876	Pop_AG014222
Pop_AG000086	Pop_AG006577	Pop_AG010504
Pop_AG001587	Pop_AG001358	Pop_AG021513
Pop_AG012970	Pop_AG011685	Pop_AG007745
Pop_AG010713	Pop_AG007226	Pop_AG009364
Pop_AG000743	Pop_AG003883	Pop_AG013773
Pop_AG004744	Pop_AG002603	Pop_AG021013
Pop_AG022651	Pop_AG003613	Pop_AG021962
Pop_AG024340	Pop_AG007075	Pop_AG003743
Pop_AG009061	Pop_AG005290	Pop_AG018294
Pop_AG024068	Pop_AG006541	Pop_AG004775
Pop_AG012700	Pop_AG007298	Pop_AG014068
Pop_AG009400	Pop_AG001388	Pop_AG009508
Pop_AG002320	Pop_AG001648	Pop_AG015697
Pop_AG002184	Pop_AG005477	Pop_AG009980
Pop_AG019430	Pop_AG019256	Pop_AG006626
Pop_AG012611	Pop_AG019424	Pop_AG012675
Pop_AG015725	Pop_AG019069	Pop_AG021969
Pop_AG019293	Pop_AG001734	Pop_AG009507
Pop_AG021371	Pop_AG024267	Pop_AG023989
Pop_AG014624	Pop_AG008383	Pop_AG023140
Pop_AG003122	Pop_AG016994	Pop_AG013259
Pop_AG010855	Pop_AG012425	Pop_AG003360
Pop_AG024512	Pop_AG009743	Pop_AG016541
Pop_AG011656	Pop_AG008722	Pop_AG002414
Pop_AG001781	Pop_AG015476	Pop_AG018570
Pop_AG021307	Pop_AG021905	Pop_AG019721
Pop_AG023821	Pop_AG021936	Pop_AG008075
Pop_AG018876	Pop_AG007040	Pop_AG012638
Pop_AG009307	Pop_AG012964	Pop_AG010569
Pop_AG014704	Pop_AG003833	Pop_AG017451
Pop_AG020230	Pop_AG007191	Pop_AG019318
Pop_AG021964	Pop_AG010738	Pop_AG005931
Pop_AG009051	Pop_AG010854	Pop_AG018824
Pop_AG017705	Pop_AG023136	Pop_AG013688
Pop_AG021375	Pop_AG015909	Pop_AG013905
Pop_AG006225	Pop_AG017309	Pop_AG018567
Pop_AG001558	Pop_AG020244	Pop_AG006354
Pop_AG000497	Pop_AG018768	Pop_AG010222
Pop_AG018722	Pop_AG010035	Pop_AG019612
Pop_AG006705	Pop_AG012499	Pop_AG003850
Pop_AG020695	Pop_AG015644	Pop_AG014539
Pop_AG019495	Pop_AG008882	Pop_AG013336
Pop_AG006245	Pop_AG019239	Pop_AG021492
Pop_AG021839	Pop_AG016783	Pop_AG013068
Pop_AG020471	Pop_AG020355	Pop_AG007769
Pop_AG000439	Pop_AG001974	Pop_AG018252
Pop_AG019052	Pop_AG018436	Pop_AG015277
Pop_AG008780	Pop_AG004355	Pop_AG005922
Pop_AG009121	Pop_AG019806	Pop_AG012114
Pop_AG012350	Pop_AG003687	Pop_AG019998
Pop_AG019172	Pop_AG024053	Pop_AG021476
Pop_AG019362	Pop_AG018660	Pop_AG018987
Pop_AG017769	Pop_AG018241	Pop_AG009382
Pop_AG005019	Pop_AG018442	Pop_AG023673
Pop_AG023539	Pop_AG002002	Pop_AG020043
Pop_AG000113	Pop_AG001131	Pop_AG003777
Pop_AG009269	Pop_AG014742	Pop_AG015152
Pop_AG012909	Pop_AG002962	Pop_AG017513
Pop_AG020820	Pop_AG019685	Pop_AG011527
Pop_AG002810	Pop_AG009012	Pop_AG001940
Pop_AG020195	Pop_AG001348	Pop_AG002057
Pop_AG020656	Pop_AG001729	Pop_AG011158
Pop_AG003902	Pop_AG004480	Pop_AG013913
Pop_AG000419	Pop_AG020073	Pop_AG006530
Pop_AG019933	Pop_AG006026	Pop_AG012345
Pop_AG016069	Pop_AG019103	Pop_AG013939
Pop_AG003821	Pop_AG019978	Pop_AG018151
Pop_AG007410	Pop_AG013742	Pop_AG002499
Pop_AG006090	Pop_AG020348	Pop_AG003005
Pop_AG018228	Pop_AG001343	Pop_AG002444
Pop_AG002540	Pop_AG005483	Pop_AG009673
Pop_AG007726	Pop_AG015300	Pop_AG001739
Pop_AG016335	Pop_AG009875	Pop_AG013523
Pop_AG019747	Pop_AG010490	Pop_AG008796
Pop_AG002341	Pop_AG018611	Pop_AG005517
Pop_AG017821	Pop_AG020148	Pop_AG004333
Pop_AG000609	Pop_AG019953	Pop_AG015024
Pop_AG018222	Pop_AG011975	Pop_AG018248
Pop_AG013599	Pop_AG003545	Pop_AG003260
Pop_AG013661	Pop_AG017884	Pop_AG016330
Pop_AG008428	Pop_AG020630	Pop_AG010468
Pop_AG014224	Pop_AG015856	Pop_AG019955
Pop_AG000533	Pop_AG022526	Pop_AG004894
Pop_AG000181	Pop_AG005608	Pop_AG023675
Pop_AG005237	Pop_AG009801	Pop_AG002055
Pop_AG001950	Pop_AG009281	Pop_AG023571
Pop_AG011657	Pop_AG016058	Pop_AG015845
Pop_AG009311	Pop_AG010902	Pop_AG023035
Pop_AG015730	Pop_AG018899	Pop_AG012355
Pop_AG009207	Pop_AG023300	Pop_AG002440
Pop_AG009442	Pop_AG000561	Pop_AG003462
Pop_AG009972	Pop_AG009331	Pop_AG015741
Pop_AG024043	Pop_AG022581	Pop_AG023823
Pop_AG024359	Pop_AG007306	Pop_AG012658
Pop_AG009016	Pop_AG012156	Pop_AG013339
Pop_AG019594	Pop_AG005200	Pop_AG011759
Pop_AG022585	Pop_AG001341	Pop_AG017940
Pop_AG006333	Pop_AG009258	Pop_AG023094
Pop_AG000876	Pop_AG008486	Pop_AG000263
Pop_AG006577	Pop_AG011837	Pop_AG002408
Pop_AG013268	Pop_AG021515	Pop_AG006456
Pop_AG018540	Pop_AG005577	Pop_AG010424
Pop_AG007226	Pop_AG015894	Pop_AG016572
Pop_AG003883	Pop_AG011133	Pop_AG000688
Pop_AG002603	Pop_AG006217	Pop_AG016949
Pop_AG010511	Pop_AG021553	Pop_AG010757
Pop_AG012309	Pop_AG019888	Pop_AG021012
Pop_AG003613	Pop_AG021435	Pop_AG003250
Pop_AG015600	Pop_AG006653	Pop_AG014520
Pop_AG009289	Pop_AG006213	Pop_AG012959
Pop_AG007298	Pop_AG020599	Pop_AG002881
Pop_AG001388	Pop_AG006230	Pop_AG020079
Pop_AG001648	Pop_AG017333	Pop_AG016687
Pop_AG005477	Pop_AG016942	Pop_AG002202
Pop_AG019256	Pop_AG001500	Pop_AG021478
Pop_AG019424	Pop_AG012338	Pop_AG020543
Pop_AG019960	Pop_AG011909	Pop_AG020889
Pop_AG019069	Pop_AG015708	Pop_AG024240
Pop_AG018984	Pop_AG012991	Pop_AG000506
Pop_AG024267	Pop_AG019724	Pop_AG020278
Pop_AG006088	Pop_AG019411	Pop_AG012122
Pop_AG017080	Pop_AG023805	Pop_AG015951
Pop_AG008383	Pop_AG022206	Pop_AG000076
Pop_AG013353	Pop_AG011093	Pop_AG006597
Pop_AG016994	Pop_AG003099	Pop_AG024108
Pop_AG012425	Pop_AG001934	Pop_AG014964
Pop_AG009743	Pop_AG012489	Pop_AG009408
Pop_AG008722	Pop_AG003894	Pop_AG023555
Pop_AG015476	Pop_AG004152	Pop_AG018880
Pop_AG011556	Pop_AG023220	Pop_AG009749
Pop_AG010268	Pop_AG012982	Pop_AG008198
Pop_AG021936	Pop_AG022426	Pop_AG010694
Pop_AG018931	Pop_AG004849	Pop_AG006091
Pop_AG007040	Pop_AG001455	Pop_AG017928
Pop_AG012573	Pop_AG008484	Pop_AG003559
Pop_AG006565	Pop_AG019387	Pop_AG003638
Pop_AG017607	Pop_AG013537	Pop_AG009662
Pop_AG012964	Pop_AG008300	Pop_AG009195
Pop_AG021256	Pop_AG008065	Pop_AG020436
Pop_AG010738	Pop_AG021762	Pop_AG017800
Pop_AG010854	Pop_AG016648	Pop_AG019706
Pop_AG023136	Pop_AG010165	Pop_AG012136
Pop_AG015909	Pop_AG003648	Pop_AG011740
Pop_AG015718	Pop_AG007721	Pop_AG017041
Pop_AG017309	Pop_AG005424	Pop_AG023244
Pop_AG020244	Pop_AG020224	Pop_AG007594
Pop_AG006444	Pop_AG024410	Pop_AG006474
Pop_AG010035	Pop_AG003226	Pop_AG008370
Pop_AG012499	Pop_AG003118	Pop_AG020513
Pop_AG008882	Pop_AG004519	Pop_AG006793
Pop_AG016326	Pop_AG007038	Pop_AG008392
Pop_AG021575	Pop_AG012256	Pop_AG007996
Pop_AG016783	Pop_AG013075	Pop_AG001465
Pop_AG020355	Pop_AG014703	Pop_AG018296
Pop_AG001974	Pop_AG011758	Pop_AG021583
Pop_AG018436	Pop_AG013783	Pop_AG023154
Pop_AG004355	Pop_AG013560	Pop_AG016707
Pop_AG019806	Pop_AG021514	Pop_AG018766
Pop_AG011114	Pop_AG016534	Pop_AG014102
Pop_AG003687	Pop_AG016936	Pop_AG004177
Pop_AG024053	Pop_AG004214	Pop_AG013511
Pop_AG018241	Pop_AG006415	Pop_AG023499
Pop_AG011775	Pop_AG002262	Pop_AG018205
Pop_AG018442	Pop_AG018133	Pop_AG016080
Pop_AG002002	Pop_AG019260	Pop_AG005360
Pop_AG022278	Pop_AG016231	Pop_AG013826
Pop_AG005451	Pop_AG022349	Pop_AG008782
Pop_AG001131	Pop_AG007051	Pop_AG022171
Pop_AG009985	Pop_AG002040	Pop_AG004739
Pop_AG014742	Pop_AG012655	Pop_AG005772
Pop_AG002962	Pop_AG000706	Pop_AG013700
Pop_AG013859	Pop_AG002613	Pop_AG000692
Pop_AG005255	Pop_AG005996	Pop_AG010208
Pop_AG001348	Pop_AG007077	Pop_AG019267
Pop_AG004480	Pop_AG017188	Pop_AG000220
Pop_AG020073	Pop_AG003447	Pop_AG023518
Pop_AG006026	Pop_AG001443	Pop_AG005647
Pop_AG001636	Pop_AG021004	Pop_AG003405
Pop_AG005618	Pop_AG018731	Pop_AG010336
Pop_AG015300	Pop_AG011406	Pop_AG010193
Pop_AG001633	Pop_AG006157	Pop_AG011165
Pop_AG008384	Pop_AG000802	Pop_AG020464
Pop_AG020325	Pop_AG007343	Pop_AG004090
Pop_AG013522	Pop_AG002819	Pop_AG014919
Pop_AG020148	Pop_AG017378	Pop_AG007276
Pop_AG003545	Pop_AG010121	Pop_AG009773
Pop_AG009278	Pop_AG024209	Pop_AG013847
Pop_AG020630	Pop_AG015819	Pop_AG009672
Pop_AG015856	Pop_AG019768	Pop_AG009785
Pop_AG016307	Pop_AG008684	Pop_AG000320
Pop_AG005608	Pop_AG023251	Pop_AG004154
Pop_AG009281	Pop_AG002108	Pop_AG006156
Pop_AG016058	Pop_AG020635	Pop_AG013057
Pop_AG010902	Pop_AG021489	Pop_AG012711
Pop_AG018899	Pop_AG001770	Pop_AG005840
Pop_AG023300	Pop_AG003732	Pop_AG004121
Pop_AG017973	Pop_AG022582	Pop_AG000050
Pop_AG000561	Pop_AG019258	Pop_AG021309
Pop_AG009331	Pop_AG002037	Pop_AG006943
Pop_AG022581	Pop_AG010150	Pop_AG010395
Pop_AG018250	Pop_AG022241	Pop_AG007311
Pop_AG001341	Pop_AG003588	Pop_AG021757
Pop_AG009258	Pop_AG006949	Pop_AG006455
Pop_AG008486	Pop_AG004571	Pop_AG006274
Pop_AG011837	Pop_AG017735	Pop_AG020212
Pop_AG021515	Pop_AG008344	Pop_AG023151
Pop_AG005577	Pop_AG017720	Pop_AG008467
Pop_AG006217	Pop_AG000472	Pop_AG019640
Pop_AG019888	Pop_AG001202	Pop_AG012025
Pop_AG021435	Pop_AG001740	Pop_AG003263
Pop_AG006653	Pop_AG005659	Pop_AG012369
Pop_AG006213	Pop_AG017917	Pop_AG001281
Pop_AG020599	Pop_AG012423	Pop_AG017433
Pop_AG006230	Pop_AG022186	Pop_AG005108
Pop_AG017333	Pop_AG020486	Pop_AG012983
Pop_AG010785	Pop_AG006948	Pop_AG010247
Pop_AG002781	Pop_AG001810	Pop_AG003291
Pop_AG012338	Pop_AG024452	Pop_AG009847
Pop_AG011909	Pop_AG006188	Pop_AG000010
Pop_AG002018	Pop_AG017949	Pop_AG023549
Pop_AG004835	Pop_AG017519	Pop_AG000409
Pop_AG019724	Pop_AG017368	Pop_AG016955
Pop_AG021464	Pop_AG007774	Pop_AG005336
Pop_AG023805	Pop_AG007416	Pop_AG005482
Pop_AG022206	Pop_AG017664	Pop_AG023222
Pop_AG021926	Pop_AG023169	Pop_AG006905
Pop_AG019552	Pop_AG017329	Pop_AG007593
Pop_AG003099	Pop_AG001190	Pop_AG013180
Pop_AG005351	Pop_AG023377	Pop_AG015604
Pop_AG001934	Pop_AG017489	Pop_AG017275
Pop_AG012489	Pop_AG023152	Pop_AG005625
Pop_AG016183	Pop_AG003212	Pop_AG007282
Pop_AG003894	Pop_AG012864	Pop_AG004518
Pop_AG021166	Pop_AG015254	Pop_AG015031
Pop_AG018957	Pop_AG004282	Pop_AG022640
Pop_AG012517	Pop_AG002107	Pop_AG009068
Pop_AG012982	Pop_AG019601	Pop_AG017998
Pop_AG022426	Pop_AG012359	Pop_AG006964
Pop_AG004849	Pop_AG002126	Pop_AG011809
Pop_AG023596	Pop_AG019465	Pop_AG018072
Pop_AG005807	Pop_AG006202	Pop_AG000009
Pop_AG008484	Pop_AG004373	Pop_AG006870
Pop_AG019387	Pop_AG010473	Pop_AG010818
Pop_AG008300	Pop_AG004387	Pop_AG009266
Pop_AG008065	Pop_AG005145	Pop_AG020046
Pop_AG021762	Pop_AG004577	Pop_AG008386
Pop_AG016648	Pop_AG021443	Pop_AG018569
Pop_AG024049	Pop_AG012797	Pop_AG023556
Pop_AG011677	Pop_AG011175	Pop_AG015808
Pop_AG012058	Pop_AG008818	Pop_AG022971
Pop_AG003648	Pop_AG024391	Pop_AG017282
Pop_AG007721	Pop_AG003598	Pop_AG011994
Pop_AG024368	Pop_AG023531	Pop_AG023495
Pop_AG015664	Pop_AG023219	Pop_AG008219
Pop_AG017534	Pop_AG000025	Pop_AG013756
Pop_AG005424	Pop_AG019517	Pop_AG023892
Pop_AG020224	Pop_AG021504	Pop_AG013007
Pop_AG024410	Pop_AG006489	Pop_AG003820
Pop_AG003226	Pop_AG024216	Pop_AG012326
Pop_AG003118	Pop_AG001616	Pop_AG023943
Pop_AG004519	Pop_AG018548	Pop_AG017255
Pop_AG014838	Pop_AG022295	Pop_AG008279
Pop_AG004623	Pop_AG009658	Pop_AG000460
Pop_AG011758	Pop_AG021943	Pop_AG006189
Pop_AG013783	Pop_AG003371	Pop_AG020498
Pop_AG013560	Pop_AG023128	Pop_AG000626
Pop_AG017001	Pop_AG002324	Pop_AG009086
Pop_AG012661	Pop_AG023043	Pop_AG021321
Pop_AG016534	Pop_AG012429	Pop_AG022471
Pop_AG004214	Pop_AG020373	Pop_AG013183
Pop_AG006415	Pop_AG007609	Pop_AG004570
Pop_AG002262	Pop_AG009747	Pop_AG015354
Pop_AG018133	Pop_AG004603	Pop_AG022666
Pop_AG019260	Pop_AG023604	Pop_AG007234
Pop_AG016231	Pop_AG000035	Pop_AG002516
Pop_AG002040	Pop_AG005149	Pop_AG016361
Pop_AG012655	Pop_AG019030	Pop_AG007394
Pop_AG013077	Pop_AG019024	Pop_AG014057
Pop_AG000706	Pop_AG003800	Pop_AG008501
Pop_AG011384	Pop_AG018131	Pop_AG022983
Pop_AG011913	Pop_AG024097	Pop_AG020737
Pop_AG005996	Pop_AG003993	Pop_AG012714
Pop_AG007077	Pop_AG011620	Pop_AG024015
Pop_AG005961	Pop_AG009807	Pop_AG019908
Pop_AG003447	Pop_AG003417	Pop_AG001198
Pop_AG012211	Pop_AG007484	Pop_AG006914
Pop_AG001443	Pop_AG016781	Pop_AG001424
Pop_AG021004	Pop_AG012212	Pop_AG005454
Pop_AG018731	Pop_AG010345	Pop_AG007716
Pop_AG006611	Pop_AG002144	Pop_AG008186
Pop_AG011406	Pop_AG020427	Pop_AG000098
Pop_AG015488	Pop_AG020960	Pop_AG005962
Pop_AG006157	Pop_AG013069	Pop_AG017242
Pop_AG000802	Pop_AG017638	Pop_AG001879
Pop_AG007343	Pop_AG008179	Pop_AG018555
Pop_AG010231	Pop_AG019487	Pop_AG001685
Pop_AG002819	Pop_AG011466	Pop_AG021795
Pop_AG017378	Pop_AG020861	Pop_AG020971
Pop_AG010121	Pop_AG002373	Pop_AG016840
Pop_AG014060	Pop_AG023369	Pop_AG011934
Pop_AG015819	Pop_AG022587	Pop_AG000021
Pop_AG003909	Pop_AG020027	Pop_AG008975
Pop_AG019768	Pop_AG012912	Pop_AG021756
Pop_AG024374	Pop_AG020834	Pop_AG021390
Pop_AG006429	Pop_AG022029	Pop_AG011894
Pop_AG002108	Pop_AG008612	Pop_AG024129
Pop_AG018162	Pop_AG004272	Pop_AG018272
Pop_AG017367	Pop_AG019971	Pop_AG010559
Pop_AG001770	Pop_AG023497	Pop_AG011820
Pop_AG011346	Pop_AG023182	Pop_AG000104
Pop_AG003732	Pop_AG013729	Pop_AG014667
Pop_AG014079	Pop_AG012754	Pop_AG019468
Pop_AG021779	Pop_AG018249	Pop_AG007157
Pop_AG002037	Pop_AG000595	Pop_AG014406
Pop_AG011783	Pop_AG011498	Pop_AG010829
Pop_AG010150	Pop_AG009596	Pop_AG022459
Pop_AG003588	Pop_AG020451	Pop_AG015765
Pop_AG006949	Pop_AG023808	Pop_AG011321
Pop_AG016941	Pop_AG000778	Pop_AG013274
Pop_AG007008	Pop_AG007235	Pop_AG016046
Pop_AG000472	Pop_AG024274	Pop_AG002538
Pop_AG001202	Pop_AG000385	Pop_AG023063
Pop_AG019509	Pop_AG000479	Pop_AG006685
Pop_AG001740	Pop_AG005856	Pop_AG001735
Pop_AG019656	Pop_AG019902	Pop_AG023545
Pop_AG013390	Pop_AG001425	Pop_AG021406
Pop_AG005659	Pop_AG007208	Pop_AG018831
Pop_AG012423	Pop_AG008809	Pop_AG021185
Pop_AG013976	Pop_AG018772	Pop_AG013835
Pop_AG006948	Pop_AG023285	Pop_AG016871
Pop_AG021095	Pop_AG019483	Pop_AG000856
Pop_AG006463	Pop_AG023595	Pop_AG007367
Pop_AG017949	Pop_AG011792	Pop_AG022411
Pop_AG017519	Pop_AG023950	Pop_AG000346
Pop_AG005604	Pop_AG012672	Pop_AG005271
Pop_AG022316	Pop_AG006371	Pop_AG007328
Pop_AG017368	Pop_AG007555	Pop_AG019041
Pop_AG007774	Pop_AG009558	Pop_AG003788
Pop_AG011130	Pop_AG011342	Pop_AG022685
Pop_AG017664	Pop_AG018232	Pop_AG018273
Pop_AG021786	Pop_AG004297	Pop_AG005124
Pop_AG017329	Pop_AG022283	Pop_AG009833
Pop_AG013898	Pop_AG014940	Pop_AG021685
Pop_AG016613	Pop_AG001883	Pop_AG011237
Pop_AG001190	Pop_AG017486	Pop_AG005833
Pop_AG005316	Pop_AG018691	Pop_AG005164
Pop_AG023152	Pop_AG007259	Pop_AG000954
Pop_AG012864	Pop_AG024425	Pop_AG011449
Pop_AG010298	Pop_AG013379	Pop_AG012997
Pop_AG022434	Pop_AG010242	Pop_AG008116
Pop_AG002107	Pop_AG020142	Pop_AG007455
Pop_AG003869	Pop_AG015933	Pop_AG021896
Pop_AG002126	Pop_AG019386	Pop_AG014932
Pop_AG019465	Pop_AG001104	Pop_AG014887
Pop_AG009769	Pop_AG017398	Pop_AG000184
Pop_AG021590	Pop_AG012806	Pop_AG014349
Pop_AG010473	Pop_AG016508	Pop_AG007918
Pop_AG004387	Pop_AG002873	Pop_AG014070
Pop_AG005145	Pop_AG010230	Pop_AG000327
Pop_AG021443	Pop_AG013319	Pop_AG005115
Pop_AG012797	Pop_AG006305	Pop_AG019836
Pop_AG011175	Pop_AG001490	Pop_AG007528
Pop_AG022952	Pop_AG000864	Pop_AG008822
Pop_AG012083	Pop_AG006297	Pop_AG005858
Pop_AG015522	Pop_AG003336	Pop_AG007222
Pop_AG021951	Pop_AG009989	Pop_AG005374
Pop_AG021908	Pop_AG000640	Pop_AG003023
Pop_AG003598	Pop_AG005390	Pop_AG002545
Pop_AG022502	Pop_AG005669	Pop_AG001888
Pop_AG023531	Pop_AG013716	Pop_AG007949
Pop_AG023219	Pop_AG003319	Pop_AG000037
Pop_AG000025	Pop_AG006158	Pop_AG001683
Pop_AG019681	Pop_AG015799	Pop_AG006999
Pop_AG023188	Pop_AG007764	Pop_AG018715
Pop_AG021504	Pop_AG009329	Pop_AG011230
Pop_AG006489	Pop_AG022633	Pop_AG010556
Pop_AG001247	Pop_AG019336	Pop_AG001192
Pop_AG024216	Pop_AG014548	Pop_AG005958
Pop_AG001616	Pop_AG001470	Pop_AG014736
Pop_AG016092	Pop_AG007080	Pop_AG006895
Pop_AG018548	Pop_AG011377	Pop_AG017063
Pop_AG022295	Pop_AG016241	Pop_AG012172
Pop_AG002600	Pop_AG007592	Pop_AG015967
Pop_AG021943	Pop_AG005860	Pop_AG020086
Pop_AG003371	Pop_AG009132	Pop_AG000685
Pop_AG018733	Pop_AG022473	Pop_AG019790
Pop_AG016182	Pop_AG020138	Pop_AG016350
Pop_AG002324	Pop_AG022647	Pop_AG021399
Pop_AG015840	Pop_AG016266	Pop_AG011199
Pop_AG012429	Pop_AG000995	Pop_AG020325
Pop_AG017612	Pop_AG020497	Pop_AG003472
Pop_AG007609	Pop_AG000494	Pop_AG012591
Pop_AG005853	Pop_AG017899	Pop_AG018541
Pop_AG004603	Pop_AG021904	Pop_AG015637
Pop_AG023604	Pop_AG021418	Pop_AG017321
Pop_AG016358	Pop_AG021888	Pop_AG009955
Pop_AG005149	Pop_AG005050	Pop_AG015278
Pop_AG019030	Pop_AG007115	Pop_AG018724
Pop_AG019024	Pop_AG022160	Pop_AG001031
Pop_AG023586	Pop_AG011450	Pop_AG024462
Pop_AG003101	Pop_AG012416	Pop_AG012858
Pop_AG018605	Pop_AG014862	Pop_AG020761
Pop_AG024097	Pop_AG017455	Pop_AG020947
Pop_AG012189	Pop_AG014302	Pop_AG013963
Pop_AG006924	Pop_AG003601	Pop_AG014595
Pop_AG012650	Pop_AG018233	Pop_AG020201
Pop_AG008273	Pop_AG003910	Pop_AG006160
Pop_AG003417	Pop_AG004023	Pop_AG008955
Pop_AG007484	Pop_AG008338	Pop_AG015932
Pop_AG016281	Pop_AG015343	Pop_AG020942
Pop_AG016781	Pop_AG015904	Pop_AG012911
Pop_AG007425	Pop_AG021994	Pop_AG014344
Pop_AG010345	Pop_AG013923	Pop_AG013854
Pop_AG014691	Pop_AG021790	Pop_AG008593
Pop_AG002144	Pop_AG018085	Pop_AG019968
Pop_AG020427	Pop_AG011858	Pop_AG005556
Pop_AG008179	Pop_AG008719	Pop_AG020814
Pop_AG021763	Pop_AG022535	Pop_AG011559
Pop_AG020861	Pop_AG005487	Pop_AG017026
Pop_AG002373	Pop_AG013163	Pop_AG000331
Pop_AG023369	Pop_AG024354	Pop_AG012181
Pop_AG022587	Pop_AG011841	Pop_AG019034
Pop_AG011898	Pop_AG007214	Pop_AG011805
Pop_AG020710	Pop_AG024165	Pop_AG017577
Pop_AG020834	Pop_AG017120	Pop_AG023768
Pop_AG000925	Pop_AG023289	Pop_AG005545
Pop_AG022029	Pop_AG008328	Pop_AG017346
Pop_AG004272	Pop_AG003125	Pop_AG004803
Pop_AG019478	Pop_AG015521	Pop_AG017613
Pop_AG023497	Pop_AG005651	Pop_AG003285
Pop_AG002029	Pop_AG005753	Pop_AG000384
Pop_AG023182	Pop_AG024022	Pop_AG015772
Pop_AG013729	Pop_AG012087	Pop_AG023956
Pop_AG012754	Pop_AG018745	Pop_AG017019
Pop_AG018249	Pop_AG021270	Pop_AG004096
Pop_AG000595	Pop_AG016469	Pop_AG010147
Pop_AG011498	Pop_AG006171	Pop_AG001955
Pop_AG022302	Pop_AG006680	Pop_AG009034
Pop_AG023808	Pop_AG000777	Pop_AG006562
Pop_AG000778	Pop_AG017955	Pop_AG001304
Pop_AG008463	Pop_AG015267	Pop_AG024461
Pop_AG024274	Pop_AG008429	Pop_AG014963
Pop_AG000385	Pop_AG022648	Pop_AG022612
Pop_AG000479	Pop_AG012182	Pop_AG010842
Pop_AG005856	Pop_AG000295	Pop_AG016954
Pop_AG004652	Pop_AG011350	Pop_AG002709
Pop_AG010475	Pop_AG007727	Pop_AG011464
Pop_AG001425	Pop_AG001849	Pop_AG018126
Pop_AG007208	Pop_AG012100	Pop_AG014733
Pop_AG018772	Pop_AG004216	Pop_AG022797
Pop_AG010587	Pop_AG008201	Pop_AG001635
Pop_AG023285	Pop_AG014651	Pop_AG016254
Pop_AG004095	Pop_AG019164	Pop_AG022381
Pop_AG019483	Pop_AG011324	Pop_AG024329
Pop_AG013807	Pop_AG019419	Pop_AG016325
Pop_AG017661	Pop_AG012645	Pop_AG023715
Pop_AG011792	Pop_AG020343	Pop_AG011569
Pop_AG008742	Pop_AG002710	Pop_AG003324
Pop_AG014356	Pop_AG023976	Pop_AG014488
Pop_AG005418	Pop_AG011213	Pop_AG008532
Pop_AG012672	Pop_AG013647	Pop_AG014111
Pop_AG010524	Pop_AG019040	Pop_AG018367
Pop_AG006371	Pop_AG009137	Pop_AG000459
Pop_AG007555	Pop_AG017879	Pop_AG022616
Pop_AG011342	Pop_AG023670	Pop_AG008411
Pop_AG018232	Pop_AG005734	Pop_AG019022
Pop_AG015742	Pop_AG002048	Pop_AG014506
Pop_AG006792	Pop_AG014614	Pop_AG010782
Pop_AG022283	Pop_AG023723	Pop_AG012628
Pop_AG023132	Pop_AG001590	Pop_AG003280
Pop_AG001883	Pop_AG012239	Pop_AG013076
Pop_AG017486	Pop_AG003425	Pop_AG012523
Pop_AG011379	Pop_AG011728	Pop_AG011417
Pop_AG024467	Pop_AG013935	Pop_AG010376
Pop_AG007259	Pop_AG000674	Pop_AG008489
Pop_AG024425	Pop_AG007210	Pop_AG013808
Pop_AG013379	Pop_AG019037	Pop_AG003300
Pop_AG019090	Pop_AG020217	Pop_AG022949
Pop_AG019855	Pop_AG005560	Pop_AG020880
Pop_AG020142	Pop_AG007925	Pop_AG016715
Pop_AG012051	Pop_AG024258	Pop_AG010244
Pop_AG019386	Pop_AG017162	Pop_AG017394
Pop_AG007564	Pop_AG011743	Pop_AG016346
Pop_AG012806	Pop_AG008551	Pop_AG009090
Pop_AG016508	Pop_AG020374	Pop_AG008909
Pop_AG002873	Pop_AG013489	Pop_AG009239
Pop_AG010230	Pop_AG023513	Pop_AG011810
Pop_AG013319	Pop_AG008729	Pop_AG008771
Pop_AG013614	Pop_AG006449	Pop_AG023763
Pop_AG014041	Pop_AG021315	Pop_AG003295
Pop_AG006305	Pop_AG009091	Pop_AG021511
Pop_AG001490	Pop_AG010579	Pop_AG007087
Pop_AG000864	Pop_AG016279	Pop_AG006454
Pop_AG009989	Pop_AG004429	Pop_AG004242
Pop_AG000640	Pop_AG015355	Pop_AG006223
Pop_AG013716	Pop_AG011589	Pop_AG018794
Pop_AG006346	Pop_AG003482	Pop_AG000060
Pop_AG003319	Pop_AG000929	Pop_AG001989
Pop_AG006158	Pop_AG001179	Pop_AG000051
Pop_AG015799	Pop_AG003791	Pop_AG011998
Pop_AG006114	Pop_AG003593	Pop_AG019025
Pop_AG009329	Pop_AG018954	Pop_AG001312
Pop_AG011098	Pop_AG015092	Pop_AG002235
Pop_AG001470	Pop_AG004986	Pop_AG024466
Pop_AG006116	Pop_AG022661	Pop_AG004125
Pop_AG022973	Pop_AG020330	Pop_AG009825
Pop_AG009268	Pop_AG014601	Pop_AG013368
Pop_AG021275	Pop_AG001416	Pop_AG022808
Pop_AG006041	Pop_AG006719	Pop_AG017502
Pop_AG007080	Pop_AG024383	Pop_AG016549
Pop_AG007592	Pop_AG010157	Pop_AG008632
Pop_AG005860	Pop_AG011341	Pop_AG002090
Pop_AG012179	Pop_AG016131	Pop_AG020378
Pop_AG009132	Pop_AG009836	Pop_AG018802
Pop_AG022473	Pop_AG022603	Pop_AG000032
Pop_AG003292	Pop_AG005118	Pop_AG007318
Pop_AG022647	Pop_AG018721	Pop_AG022525
Pop_AG016266	Pop_AG003236	Pop_AG007953
Pop_AG000995	Pop_AG023208	Pop_AG018019
Pop_AG020497	Pop_AG019466	Pop_AG021626
Pop_AG017899	Pop_AG019924	Pop_AG010186
Pop_AG017119	Pop_AG017673	Pop_AG013426
Pop_AG021904	Pop_AG023973	Pop_AG024419
Pop_AG021418	Pop_AG009601	Pop_AG019366
Pop_AG021888	Pop_AG024061	Pop_AG017117
Pop_AG005050	Pop_AG016830	Pop_AG017543
Pop_AG007115	Pop_AG022874	Pop_AG001489
Pop_AG022160	Pop_AG000849	Pop_AG022764
Pop_AG011450	Pop_AG018872	Pop_AG000361
Pop_AG016618	Pop_AG003316	Pop_AG012031
Pop_AG017455	Pop_AG009428	Pop_AG012876
Pop_AG008345	Pop_AG002162	Pop_AG005440
Pop_AG014302	Pop_AG005122	Pop_AG016947
Pop_AG003601	Pop_AG023667	Pop_AG022746
Pop_AG021694	Pop_AG009435	Pop_AG007169
Pop_AG005489	Pop_AG008326	Pop_AG014716
Pop_AG003910	Pop_AG020434	Pop_AG002847
[truncated: 24,254 more rows]
