# Supplementary material for: Allele-specific DNA methylation and gene expression during shoot organogenesis in tissue culture of hybrid poplar
Source: Hortic Res. 2024 Jan 24;11(3):uhae027. doi: 10.1093/hr/uhae027 (PMC10967691; doi:10.1093/hr/uhae027)
Supplement: Web_Material_uhae027 [file web_material_uhae027.zip › Table S10.xlsx]

## Sheet: Sheet1
Table S10. Significant difference analysis of the percentage of ASMR content between ASMG and ASEG
Contexts	Group		Quadratic sum	df	Mean square	F	Significance
CG	ASMR = 1	Intergroup	0.0058546	1	0.0058546	5.63348	0.0450003
		Intragroup	0.00831401	8	0.00103925
		total	0.0141686	9
	ASMR = 2	Intergroup	0.000199477	1	0.000199477	0.639081	0.447128
		Intragroup	0.00249705	8	0.000312131
		total	0.00269652	9
	ASMR ≥ 3	Intergroup	0.00821542	1	0.00821542	4.23003	0.0737364
		Intragroup	0.0155373	8	0.00194216
		total	0.0237527	9
CHG	ASMR = 1	Intergroup	0.0151436	1	0.0151436	18.775	0.0025018
		Intragroup	0.00645266	8	0.000806582
		total	0.0215963	9
	ASMR = 2	Intergroup	3.43409e-05	1	3.43409e-05	0.407499	0.541081
		Intragroup	0.000674179	8	8.42723e-05
		total	0.00070852	9
	ASMR ≥ 3	Intergroup	0.0166202	1	0.0166202	14.7257	0.0049654
		Intragroup	0.00902923	8	0.00112865
		total	0.0256495	9
CHH	ASMR = 1	Intergroup	0.00389142	1	0.00389142	0.856522	0.381784
		Intragroup	0.0363463	8	0.00454329
		total	0.0402377	9
	ASMR = 2	Intergroup	0.00025156	1	0.00025156	0.611429	0.456767
		Intragroup	0.00329144	8	0.00041143
		total	0.003543	9
	ASMR ≥ 3	Intergroup	0.00216417	1	0.00216417	0.891397	0.372735
		Intragroup	0.0194227	8	0.00242784
		total	0.0215869	9
